# Supplementary material for: Proteomic Analysis of Uterine Tissues During Peri-Implantation Period in Mice with Experimentally Induced Adenomyosis that Treated with anti-Ngf: Implications for Cell-Cell Adhesion and Metabolic Processes
Source: Reprod Sci. 2020 Jul 16;28(1):207–17. doi: 10.1007/s43032-020-00262-y (PMC7782370; doi:10.1007/s43032-020-00262-y)
Supplement: Supplementary file 1 — (XLS 3799 kb) [file 43032_2020_262_MOESM1_ESM.xls]

## Sheet: proteomic analysis total
Uniprot	Gene_symbol	protein names	Anti-NGF（A1)	Anti-NGF（A2)	Anti-NGF（A3)	Adenomyosis(B1)	Adenomyosis(B2)	Adenomyosis(B3)	Control(C1)	Control(C2)	Control(C3)	p.aov.test	Tukey_B_A	Tukey_C_A	Tukey_C_B	FC_B_A	FC_C_A	FC_C_B	FC_15change	FC_12change	FC (A/B)	pvalue (AB)	FC 1.5 pvalue 0.05	FC 1.2 pvalue 0.05	FC (A/C)	pvalue (AC)	FC 1.5 pvalue 0.05	FC 1.2 pvalue 0.05	FC (B/C)	pvalue (BC)	FC 1.5 pvalue 0.05	FC 1.2 pvalue 0.05
A0A023T672	RBM8	RNA-binding protein 8A	1.12598	0.952531	1.03854	1.03309	0.96551	0.909458	0.909832	0.9353	0.985492	0.258344	0.443188	0.251548	0.881624	0.929676	0.900588	0.968712	FALSE	FALSE	1.07564	0.320718	FALSE	FALSE	1.11039	0.156322	FALSE	FALSE	1.0323	0.572876	FALSE	FALSE
A0A067XG47			1.2967	1.04484	1.33206	1.12573	1.0268	0.862733	0.866412	1.02664	0.943523	0.0787633	0.167504	0.0807252	0.838857	0.791854	0.727633	0.918898	FALSE	TRUE	1.26286	0.137868	FALSE	FALSE	1.37432	0.0515411	FALSE	FALSE	1.08826	0.542424	FALSE	FALSE
A0A068BIT0	Slc39a7	Zinc transporter SLC39A7	1.0234	0.992768	1.10345	1.08666	0.916979	1.09088	1.1724	1.04735	1.08634	0.501262	0.989975	0.600534	0.526547	1.06182	1.0615	0.999699	FALSE	FALSE	0.941782	0.905401	FALSE	FALSE	0.942066	0.277862	FALSE	FALSE	1.0003	0.359275	FALSE	FALSE
A0A075B5K2	Igkv9-124		1.94878	1.53462	0.676273	1.42849	1.25031	1.40752	0.397038	0.753882	0.829776	0.115362	0.996942	0.146969	0.161611	0.917179	0.491251	0.535611	TRUE	TRUE	1.0903	0.951639	FALSE	FALSE	2.03562	0.141883	FALSE	FALSE	1.86703	0.00835088	TRUE	TRUE
A0A140T8M9	Igkv1-110	Ig kappa chain V-II region 26-10	1.25703	1.1114	1.00989	1.58711	1.70837	0.987865	0.503872	0.769368	0.496245	0.0172848	0.366236	0.0875617	0.0150693	1.42803	0.453366	0.317478	TRUE	TRUE	0.700267	0.266808	FALSE	FALSE	2.20572	0.00954388	TRUE	TRUE	3.14983	0.0251378	TRUE	TRUE
A0A075B5N7	Igkv6-13	Ig kappa chain V19-17	1.71934	1.46022	1.00122	1.0589	0.949805	1.12194	0.717379	0.790088	0.728763	0.029572	0.199146	0.0247167	0.286246	0.725167	0.499078	0.688224	TRUE	TRUE	1.37899	0.180264	FALSE	FALSE	2.0037	0.0373138	TRUE	TRUE	1.45302	0.00565761	FALSE	TRUE
A0A075B5P2	Igkc	Ig kappa chain C region	1.75766	0.917577	1.11529	1.27348	1.57395	1.13736	0.483749	0.589434	0.583241	0.0289076	0.958934	0.0517445	0.0369274	1.14185	0.522952	0.457988	TRUE	TRUE	0.875775	0.8311	FALSE	FALSE	1.91222	0.0498162	TRUE	TRUE	2.18346	0.00435051	TRUE	TRUE
A0A075B5P3	Ighg2b		1.34122	1.00994	1.12895	1.45216	1.86478	1.36115	0.469768	0.471291	0.489031	0.0010104	0.0817667	0.00900371	0.000853517	1.28629	0.417459	0.324545	TRUE	TRUE	0.777431	0.0942036	FALSE	FALSE	2.39545	0.00214728	TRUE	TRUE	3.08124	0.00221387	TRUE	TRUE
A0A075B5P4	Ighg1	Ig gamma-1 chain C region secreted form;Ig gamma-1 chain C region, membrane-bound form	1.37461	0.801733	1.05799	0.983008	1.22067	0.962592	0.99923	0.73016	1.31043	0.949721	0.993211	0.946319	0.976828	0.929128	0.94446	1.0165	FALSE	FALSE	1.07628	0.908421	FALSE	FALSE	1.05881	0.796875	FALSE	FALSE	0.983766	0.832711	FALSE	FALSE
A0A075B5P5	Ighg3	Ig gamma-3 chain C region	1.05368	0.693574	0.753287	0.880472	0.837482	0.792386	0.920455	1.28802	1.4289	0.0803866	0.999755	0.109496	0.11248	1.11177	1.70987	1.53797	TRUE	TRUE	0.899466	0.978569	FALSE	FALSE	0.584841	0.114215	FALSE	FALSE	0.65021	0.0708579	FALSE	FALSE
A0A075B5P6	Ighm	Ig mu chain C region	0.817722	0.821631	0.914033	1.00659	1.02583	0.8308	1.31359	1.42976	1.53378	0.000647444	0.425334	0.000728703	0.00210142	1.22511	1.74014	1.42039	TRUE	TRUE	0.81625	0.211876	FALSE	FALSE	0.574666	0.00126407	TRUE	TRUE	0.704031	0.0060695	FALSE	TRUE
A0A075B5Q2	Ighv5-9		0.713503	0.90809	0.750575	0.95583	1.51256	2.15094	0.771485	1.10311	0.804285	0.0899117	0.101158	0.938145	0.156531	2.01521	1.07156	0.531736	TRUE	TRUE	0.496227	0.0993304	FALSE	FALSE	0.933221	0.446407	FALSE	FALSE	1.88063	0.147672	FALSE	FALSE
A0A075B5R0	Ighv5-16		0.44668	1.07765	0.858274	0.943381	1.14551	1.92499	1.43469	0.962153	1.14259	0.269495	0.259363	0.469911	0.8681	1.33467	1.33126	0.997447	FALSE	TRUE	0.749248	0.197078	FALSE	FALSE	0.751166	0.169744	FALSE	FALSE	1.00256	0.656227	FALSE	FALSE
A0A075B5R9	Ighv14-3		1.3613	0.660175	1.55812	1.44938	1.23581	1.33592	0.611804	1.38481	0.79597	0.429903	0.876134	0.669653	0.408443	0.981355	0.584714	0.595823	TRUE	TRUE	1.019	0.626226	FALSE	FALSE	1.71024	0.504999	FALSE	FALSE	1.67835	0.164702	FALSE	FALSE
A0A075B5T2	Ighv6-3		1.46172	0.832871	0.751287	1.32024	1.15116	1.21943	0.550011	1.01222	0.610213	0.151979	0.620918	0.439442	0.134955	1.46413	0.732662	0.500408	TRUE	TRUE	0.683	0.40241	FALSE	FALSE	1.36489	0.33722	FALSE	FALSE	1.99837	0.0298089	TRUE	TRUE
A0A075B5U6	Ighv1-20		1.69879	0.906965	0.823009	1.31584	1.10556	1.09473	0.479555	0.520856	0.573936	0.0571845	0.991673	0.0880952	0.0753776	1.21896	0.574284	0.471125	TRUE	TRUE	0.820368	0.924354	FALSE	FALSE	1.7413	0.0921274	FALSE	FALSE	2.12258	0.00109491	TRUE	TRUE
A0A075B5V8	Ighv1-47		0.641482	0.702016	0.530771	1.69182	1.81854	1.17533	0.296517	0.557086	0.317998	0.00138385	0.00470999	0.442037	0.00149132	2.63736	0.495724	0.187962	TRUE	TRUE	0.379167	0.00990776	TRUE	TRUE	2.01725	0.0739774	FALSE	FALSE	5.32022	0.00539423	TRUE	TRUE
A0A075B663	Iglv1	Ig lambda-1 chain V region;Ig lambda-1 chain V region S43;Ig lambda-2 chain V region;Ig lambda-2 chain V region MOPC 315;Ig lambda-1 chain V region H2020	1.88698	0.76233	0.780024	1.07644	1.29832	0.86109	0.7089	0.86508	1.44183	0.933182	0.983325	0.926786	0.978504	1.38001	1.10904	0.80365	FALSE	TRUE	0.724634	0.877545	FALSE	FALSE	0.901679	0.766486	FALSE	FALSE	1.24432	0.788832	FALSE	FALSE
A0A077S2U6	Lyz2	Lysozyme;Lysozyme C-2;Lysozyme C-1	1.11535	0.942996	0.913254	0.98684	0.828261	0.809866	0.848877	1.01686	0.939579	0.404436	0.375132	0.773854	0.741305	0.878329	0.996376	1.1344	FALSE	FALSE	1.13853	0.242863	FALSE	FALSE	1.00364	0.524225	FALSE	FALSE	0.881523	0.463527	FALSE	FALSE
A0A087WNM1	Srgap2	SLIT-ROBO Rho GTPase-activating protein 2	1.03028	1.0806	1.2368	0.995125	1.1069	0.922321	0.846686	0.993621	0.789601	0.0746169	0.449275	0.0641169	0.325088	0.920901	0.783534	0.850834	FALSE	TRUE	1.08589	0.259699	FALSE	FALSE	1.27627	0.0512685	FALSE	FALSE	1.17532	0.180215	FALSE	FALSE
A0A087WNP6	Cdv3	Protein CDV3	0.945481	0.923286	1.02859	1.02652	1.09028	1.01545	0.896061	1.0166	0.982626	0.196107	0.249749	0.999861	0.2449	1.08571	1.03929	0.95724	FALSE	FALSE	0.921054	0.119429	FALSE	FALSE	0.962198	0.989205	FALSE	FALSE	1.04467	0.138665	FALSE	FALSE
A0A087WQE6	Tceb1	Transcription elongation factor B polypeptide 1	1.06666	1.0737	0.872292	0.96868	1.00252	1.05384	1.21038	1.19822	1.0256	0.186681	0.99835	0.228984	0.245088	0.939866	1.12334	1.19521	FALSE	FALSE	1.06398	0.95611	FALSE	FALSE	0.890205	0.189399	FALSE	FALSE	0.836674	0.102345	FALSE	FALSE
A0A087WNV1	Agfg1	Arf-GAP domain and FG repeat-containing protein 1	1.02719	0.984531	1.16054	1.01744	0.890544	0.987296	0.918302	0.914116	0.912613	0.0914126	0.270424	0.0826077	0.638527	0.961163	0.88992	0.925879	FALSE	FALSE	1.04041	0.230794	FALSE	FALSE	1.1237	0.0549383	FALSE	FALSE	1.08005	0.261238	FALSE	FALSE
E9Q6L0	Clasp1	CLIP-associating protein 1	1.23587	1.01115	1.33306	1.09335	0.943543	1.0037	0.871973	0.945808	0.853141	0.0381139	0.18599	0.0326748	0.40295	0.81214	0.705552	0.868757	FALSE	TRUE	1.23132	0.161303	FALSE	FALSE	1.41733	0.038112	FALSE	TRUE	1.15107	0.0764788	FALSE	FALSE
A0A087WPZ6	Ppil3	Peptidyl-prolyl cis-trans isomerase;Peptidyl-prolyl cis-trans isomerase-like 3	1.43815	0.950971	1.04508	1.37185	0.796791	1.05608	0.931855	0.885649	0.937893	0.491057	0.923798	0.476475	0.685366	1.01053	0.891662	0.882372	FALSE	FALSE	0.989581	0.770237	FALSE	FALSE	1.1215	0.20621	FALSE	FALSE	1.13331	0.402136	FALSE	FALSE
Q3TYE5	Lsamp	Limbic system-associated membrane protein	0.898395	0.552873	0.694966	0.880638	0.857724	0.900601	1.29248	1.43951	1.14932	0.00428441	0.342121	0.00401825	0.0194879	1.26717	1.85977	1.46766	TRUE	TRUE	0.789162	0.179338	FALSE	FALSE	0.537701	0.0114526	TRUE	TRUE	0.681356	0.0081011	FALSE	TRUE
A0A087WPT7	Inppl1	Phosphatidylinositol 3,4,5-trisphosphate 5-phosphatase 2	0.924727	0.911815	0.984191	1.10221	0.95871	1.05105	1.0403	0.935947	0.984841	0.188545	0.167377	0.593451	0.551421	1.13661	1.06501	0.937005	FALSE	FALSE	0.879811	0.110672	FALSE	FALSE	0.938961	0.280103	FALSE	FALSE	1.06723	0.385645	FALSE	FALSE
A0A087WQ70	Serpine2	Glia-derived nexin	1.10081	1.41996	1.53701	1.26333	1.49876	0.937106	0.753333	0.508324	0.73138	0.0193518	0.795459	0.0213655	0.0465498	0.889691	0.51507	0.578932	TRUE	TRUE	1.12399	0.597285	FALSE	FALSE	1.94148	0.0106035	TRUE	TRUE	1.72732	0.0345877	TRUE	TRUE
A0A087WQN7	Xrn1	5-3 exoribonuclease 1	0.880467	0.932085	1.09285	0.645778	1.01261	0.662339	0.633267	1.21819	0.830628	0.576015	0.553509	0.910189	0.786432	0.710599	0.891151	1.25408	FALSE	TRUE	1.40726	0.224118	FALSE	FALSE	1.12214	0.705485	FALSE	FALSE	0.797395	0.595847	FALSE	FALSE
A0A087WS29	Ktn1		0.975349	0.955708	0.933047	0.999708	0.977347	1.00762	1.0568	1.06729	1.05773	0.000479901	0.0447306	0.000400146	0.00500544	1.04604	1.10675	1.05804	FALSE	FALSE	0.955987	0.0575077	FALSE	FALSE	0.903546	0.00112105	FALSE	FALSE	0.945144	0.00244454	FALSE	FALSE
A0A087WQS0	Tns1		1.41958	1.13828	1.09585	0.739745	0.749635	0.688177	0.936425	0.835813	0.854565	0.00369618	0.00337343	0.0190073	0.279997	0.649878	0.750749	1.15522	TRUE	TRUE	1.53875	0.00889844	TRUE	TRUE	1.332	0.0321561	FALSE	TRUE	0.86564	0.0145404	FALSE	FALSE
A0A087WQS2	Bzw1	Basic leucine zipper and W2 domain-containing protein 1	0.909298	0.981213	0.942488	1.11711	1.12827	1.15201	0.966765	1.08693	1.13287	0.0153653	0.0132329	0.0854703	0.325834	1.19712	1.15326	0.963358	FALSE	FALSE	0.835336	0.00125521	FALSE	FALSE	0.867109	0.0932189	FALSE	FALSE	1.03804	0.237033	FALSE	FALSE
Q3U607	Casp8	Caspase-8;Caspase-8 subunit p18;Caspase-8 subunit p10	0.631213	0.773838	0.810298	0.99071	1.03206	1.38037	1.35919	1.20189	1.42469	0.00801093	0.0413487	0.00713439	0.323066	1.33368	1.75643	1.31697	TRUE	TRUE	0.749803	0.0428009	FALSE	TRUE	0.569337	0.0023382	TRUE	TRUE	0.759316	0.238076	FALSE	FALSE
Q3UHL6	Fn1	Fibronectin;Anastellin	1.08421	0.773677	0.846967	0.785746	0.903746	0.758952	1.12754	1.26783	1.06903	0.0311539	0.672935	0.090054	0.030565	0.927718	1.33127	1.43499	FALSE	TRUE	1.07791	0.45627	FALSE	FALSE	0.751163	0.0841866	FALSE	FALSE	0.696868	0.0101516	FALSE	TRUE
A0A087WRE5	Nudt16	U8 snoRNA-decapping enzyme	1.55859	1.08114	1.10331	1.00805	0.820832	0.907055	0.844157	0.931021	0.83724	0.0621965	0.108085	0.073764	0.951641	0.822119	0.76511	0.930656	FALSE	TRUE	1.21637	0.1112	FALSE	FALSE	1.307	0.0761551	FALSE	FALSE	1.07451	0.542623	FALSE	FALSE
A0A087WRM2	Itm2c	Integral membrane protein 2C;CT-BRI3	1.13229	1.35647	0.339925	1.22846	1.03074	0.988253	1.10371	0.654618	0.940516	0.799272	0.874851	0.986965	0.797856	0.91032	0.830633	0.912463	FALSE	TRUE	1.09851	0.682532	FALSE	FALSE	1.2039	0.903479	FALSE	FALSE	1.09594	0.291633	FALSE	FALSE
A0A087WRY3	Nucks1	Nuclear ubiquitous casein and cyclin-dependent kinase substrate 1	0.851134	1.3729	1.35787	1.1066	1.15678	1.15627	1.0073	0.948122	1.00238	0.374083	0.923633	0.367979	0.554907	0.851533	0.738198	0.866905	FALSE	TRUE	1.17435	0.769255	FALSE	FALSE	1.35465	0.294311	FALSE	FALSE	1.15353	0.00364851	FALSE	FALSE
A0A087WRZ7	Myl1	Myosin light chain 1/3, skeletal muscle isoform;Myosin light chain 3	1.1222	0.881442	0.938408	0.483526	0.780022	0.520391	0.67164	0.780972	0.752722	0.0226221	0.0197361	0.108626	0.397678	0.554546	0.802126	1.44645	TRUE	TRUE	1.80328	0.030941	TRUE	TRUE	1.24669	0.0368766	FALSE	TRUE	0.691346	0.228492	FALSE	FALSE
J3QQ16	Col6a3		1.03325	0.955154	0.934095	0.851253	1.02667	0.864709	1.04549	1.24012	0.922974	0.304486	0.797207	0.58123	0.282215	0.905308	1.09458	1.20906	FALSE	TRUE	1.1046	0.401417	FALSE	FALSE	0.913596	0.381823	FALSE	FALSE	0.827086	0.224425	FALSE	FALSE
A0A087WSB8	Hmgn3	High mobility group nucleosome-binding domain-containing protein 3	1.88256	0.990965	1.22778	1.00626	0.805348	0.89553	0.950362	0.667657	0.758347	0.101504	0.194245	0.106333	0.886094	0.729389	0.617656	0.846813	TRUE	TRUE	1.37101	0.163792	FALSE	FALSE	1.61902	0.108675	FALSE	FALSE	1.1809	0.338824	FALSE	FALSE
A0A087WSP0	Dst	Dystonin	1.12973	0.892326	0.960221	0.987164	0.879303	0.836317	0.9885	1.14634	0.848781	0.575662	0.630846	0.999988	0.628265	0.915729	1.02945	1.12419	FALSE	FALSE	1.09203	0.327778	FALSE	FALSE	0.971393	0.996984	FALSE	FALSE	0.889532	0.388967	FALSE	FALSE
Q8C3V4	Stat1	Signal transducer and activator of transcription;Signal transducer and activator of transcription 1	0.737505	0.767194	0.979591	1.0402	0.927489	1.24812	1.15023	1.15024	1.20189	0.0351862	0.109575	0.0333644	0.627363	1.35585	1.49929	1.10579	FALSE	TRUE	0.737545	0.11402	FALSE	FALSE	0.666983	0.0122303	FALSE	TRUE	0.904329	0.373696	FALSE	FALSE
A0A087WST2	Rbbp5	Retinoblastoma-binding protein 5	0.717392	0.910541	1.29346	1.04621	1.05296	1.16811	1.20896	1.21079	1.18064	0.347403	0.71047	0.318933	0.72737	1.15641	1.32773	1.14815	FALSE	TRUE	0.864745	0.543439	FALSE	FALSE	0.753163	0.252836	FALSE	FALSE	0.870965	0.0527015	FALSE	FALSE
A0A0A0MQ68	Gcdh	Glutaryl-CoA dehydrogenase, mitochondrial	1.14844	1.0595	0.894989	0.922956	1.30581	1.09439	0.906843	0.843344	0.857112	0.164977	0.789913	0.354531	0.155583	1.03294	0.80898	0.783185	FALSE	TRUE	0.968114	0.611169	FALSE	FALSE	1.23612	0.0975637	FALSE	FALSE	1.27684	0.10098	FALSE	FALSE
S4R2J9	Prrc2c	Protein PRRC2C	0.934729	0.92835	1.11602	1.16043	1.11167	1.13071	1.03247	1.04953	1.06334	0.0883132	0.0779142	0.567743	0.298119	1.20967	1.12282	0.9282	FALSE	TRUE	0.826671	0.0889084	FALSE	FALSE	0.890617	0.423074	FALSE	FALSE	1.07735	0.00688726	FALSE	FALSE
D3Z0U5	Katnal2	Katanin p60 ATPase-containing subunit A-like 2;Spermatogenesis-associated protein 5	1.12308	1.1339	1.09033	1.02724	1.09626	0.995894	0.93968	1.0236	0.994067	0.0218445	0.133884	0.0184325	0.30614	0.914665	0.885127	0.967706	FALSE	FALSE	1.0933	0.0790332	FALSE	FALSE	1.12978	0.00953775	FALSE	FALSE	1.03337	0.233372	FALSE	FALSE
A0A0A0MQ90	S100a13	Protein S100-A13	1.54851	1.01806	1.07993	0.793392	1.08273	0.727771	0.871749	0.748032	0.944169	0.131044	0.181684	0.164468	0.996615	0.734667	0.807225	1.09876	FALSE	TRUE	1.36116	0.156995	FALSE	FALSE	1.23881	0.111076	FALSE	FALSE	0.910114	0.919114	FALSE	FALSE
A0A0A0MQ99	Swi5	DNA repair protein SWI5 homolog	1.04975	1.05568	1.09405	1.35229	1.17536	0.972616	1.24093	0.763191	1.15255	0.720635	0.78947	0.995025	0.737235	1.11337	1.09176	0.980592	FALSE	FALSE	0.898174	0.41579	FALSE	FALSE	0.915951	0.927515	FALSE	FALSE	1.01979	0.565771	FALSE	FALSE
A0A0A0MQA5	Tuba4a	Tubulin alpha-4A chain	0.658862	1.23271	1.082	0.85169	0.966165	1.52356	1.35238	1.34207	1.40804	0.293569	0.847429	0.278084	0.521512	0.892943	1.24989	1.39974	FALSE	TRUE	1.11989	0.672607	FALSE	FALSE	0.800071	0.0952346	FALSE	FALSE	0.714418	0.290653	FALSE	FALSE
A0A0A0MQB8	Meis1	Homeobox protein Meis1	1.25962	0.931824	1.0368	0.951756	0.942481	0.816286	0.809333	0.894556	0.81923	0.0892235	0.210298	0.0864412	0.772756	0.909027	0.790151	0.869227	FALSE	TRUE	1.10008	0.17904	FALSE	FALSE	1.26558	0.0791243	FALSE	FALSE	1.15045	0.290379	FALSE	FALSE
A0A0A0MQC3	Urah	5-hydroxyisourate hydrolase	0.517327	0.46079	0.715857	0.821211	0.977783	1.66679	1.69558	1.90719	1.72165	0.0053938	0.0908036	0.00435657	0.077309	1.89007	3.32798	1.76077	TRUE	TRUE	0.529082	0.0948114	FALSE	FALSE	0.300483	0.000289842	TRUE	TRUE	0.567932	0.0819782	FALSE	FALSE
G8JL82	Ano1	Anoctamin;Anoctamin-1	1.18482	1.32724	1.2678	0.897237	0.934976	0.904695	0.761958	0.552242	0.88221	0.00240381	0.0160975	0.00209675	0.171925	0.713595	0.601008	0.842226	TRUE	TRUE	1.40136	0.00125857	FALSE	TRUE	1.66387	0.007322	TRUE	TRUE	1.18733	0.137123	FALSE	FALSE
D2KHZ9	GAPDH	Glyceraldehyde-3-phosphate dehydrogenase	1.1178	1.17522	0.915357	0.923754	0.909143	1.01387	1.0618	1.12778	1.01088	0.262269	0.312963	0.999317	0.326344	0.826407	0.949903	1.14944	FALSE	TRUE	1.21006	0.230715	FALSE	FALSE	1.05274	0.976935	FALSE	FALSE	0.869991	0.0665078	FALSE	FALSE
A0A0A0MQL8	Nudcd3	NudC domain-containing protein 3	0.929392	0.937791	0.989989	1.02699	1.2478	0.912459	1.05709	0.986317	0.910335	0.487878	0.475809	0.930998	0.673581	1.09511	1.05175	0.9604	FALSE	FALSE	0.913148	0.333929	FALSE	FALSE	0.9508	0.526175	FALSE	FALSE	1.04123	0.507814	FALSE	FALSE
A0A0A0MQM0	Eif5a	Eukaryotic translation initiation factor 5A;Eukaryotic translation initiation factor 5A-1	0.972543	1.02542	0.884587	1.03672	1.01204	1.23418	1.2638	1.24576	1.20371	0.0187945	0.202574	0.0154982	0.168286	1.06599	1.28093	1.20163	FALSE	TRUE	0.938093	0.176491	FALSE	FALSE	0.780683	0.00347105	FALSE	TRUE	0.832202	0.119064	FALSE	FALSE
A0A0A0MQM7	Matn2	Matrilin-2	1.24858	1.27795	1.30217	0.757898	0.863513	0.872273	0.955967	0.924493	0.884089	4.39099e-05	4.73865e-05	0.000173894	0.107659	0.675703	0.723421	1.07062	FALSE	TRUE	1.47994	0.000367286	FALSE	TRUE	1.38232	0.000165617	FALSE	TRUE	0.934039	0.0993145	FALSE	FALSE
A0A0A0MQN4	Atg7	Ubiquitin-like modifier-activating enzyme ATG7	1.19139	0.971008	1.01654	0.921063	0.957644	0.924491	1.03727	0.978124	0.930605	0.198677	0.181162	0.459634	0.728488	0.90945	0.962211	1.05801	FALSE	FALSE	1.09957	0.140066	FALSE	FALSE	1.03927	0.352784	FALSE	FALSE	0.945167	0.222457	FALSE	FALSE
A0A0A6YVT1	Cr1l	Complement component receptor 1-like protein	1.14568	0.97227	0.787863	0.84253	0.997003	0.788355	0.937879	1.60391	0.844249	0.540355	0.907328	0.754842	0.518725	0.866559	0.964628	1.11317	FALSE	FALSE	1.15399	0.485722	FALSE	FALSE	1.03667	0.572135	FALSE	FALSE	0.898335	0.364395	FALSE	FALSE
A0A0A6YVU8	Gm9774	Proteasomal ubiquitin receptor ADRM1	1.18255	0.972613	1.00766	1.08498	1.1424	0.998472	0.986129	1.06465	1.06736	0.866924	0.947248	0.973019	0.855985	1.07674	1.05656	0.981261	FALSE	FALSE	0.928733	0.799049	FALSE	FALSE	0.946469	0.842314	FALSE	FALSE	1.0191	0.509123	FALSE	FALSE
A0A0A6YXE3	Mbnl1	Muscleblind-like protein 1	0.910097	1.07163	0.86455	0.910213	1.13662	0.818704	1.08328	1.31465	1.19039	0.101179	0.998037	0.131723	0.142154	1.00013	1.30798	1.30781	FALSE	TRUE	0.999872	0.957594	FALSE	FALSE	0.76454	0.0543131	FALSE	FALSE	0.764638	0.105846	FALSE	FALSE
A0A0A6YXC8	Enah	Protein enabled homolog	0.978101	0.975343	1.01235	0.928788	0.981264	0.88731	0.875399	0.973475	0.905972	0.170343	0.294726	0.175162	0.90938	0.949582	0.926256	0.975435	FALSE	FALSE	1.05309	0.131459	FALSE	FALSE	1.07962	0.088147	FALSE	FALSE	1.02518	0.739333	FALSE	FALSE
A0A0A6YWM5	Rab3gap2	Rab3 GTPase-activating protein non-catalytic subunit	1.11147	1.06799	0.92533	1.12028	1.02378	1.10599	1.06542	0.925109	1.02686	0.495354	0.729307	0.888489	0.472274	1.03558	0.961488	0.928453	FALSE	FALSE	0.965642	0.489857	FALSE	FALSE	1.04005	0.698996	FALSE	FALSE	1.07706	0.206804	FALSE	FALSE
A0A0A6YWP6	Atp6v1h	V-type proton ATPase subunit H	0.735397	1.03038	1.05629	0.955828	0.977412	1.18463	1.05285	1.1189	1.15195	0.348135	0.641372	0.322841	0.799734	0.948593	1.08591	1.14476	FALSE	FALSE	1.05419	0.478091	FALSE	FALSE	0.92089	0.193028	FALSE	FALSE	0.873549	0.431659	FALSE	FALSE
E9Q9M5	Usp19	Ubiquitin carboxyl-terminal hydrolase;Ubiquitin carboxyl-terminal hydrolase 19	1.04437	0.92819	0.814499	1.01594	1.21905	0.9652	0.707921	1.4158	0.827463	0.788363	0.773063	0.958711	0.908329	1.09454	0.891481	0.814477	FALSE	TRUE	0.913623	0.248591	FALSE	FALSE	1.12173	0.822629	FALSE	FALSE	1.22778	0.738726	FALSE	FALSE
A0A0A6YX02	Lamtor1	Ragulator complex protein LAMTOR1	1.14053	0.907112	0.981343	0.774282	1.12883	0.949424	0.89384	1.07486	0.945084	0.865773	0.857479	0.935628	0.981218	0.967475	0.963052	0.995429	FALSE	FALSE	1.03362	0.658392	FALSE	FALSE	1.03837	0.68317	FALSE	FALSE	1.00459	0.868476	FALSE	FALSE
Q5M9K9	Rpl31	60S ribosomal protein L31	0.985903	0.984014	0.923073	1.03522	1.12433	1.0077	1.05987	1.01762	1.13778	0.0996502	0.174843	0.109936	0.930415	1.05203	1.07709	1.02381	FALSE	FALSE	0.950541	0.0885751	FALSE	FALSE	0.92843	0.0579872	FALSE	FALSE	0.976739	0.763802	FALSE	FALSE
A0A0A6YX50	Ppox	Protoporphyrinogen oxidase	1.28755	0.808792	1.53512	1.13218	0.992086	0.943175	1.08657	1.23156	0.895328	0.63443	0.628808	0.768073	0.967051	0.770523	0.843903	1.09523	FALSE	TRUE	1.29782	0.442056	FALSE	FALSE	1.18497	0.58416	FALSE	FALSE	0.913047	0.687954	FALSE	FALSE
A0A0A6YXG0	Stx6	Syntaxin-6	0.919072	0.910889	0.888651	0.903127	1.01031	0.71152	0.712401	0.782224	0.886744	0.427601	0.925597	0.418065	0.614431	0.991479	0.858748	0.866128	FALSE	FALSE	1.00859	0.740309	FALSE	FALSE	1.16449	0.0943075	FALSE	FALSE	1.15456	0.466564	FALSE	FALSE
Q5FWX7	Osbpl9	Oxysterol-binding protein;Oxysterol-binding protein-related protein 9	1.38963	0.943159	1.19414	1.17485	0.901552	1.17037	1.1212	0.974951	0.979618	0.561423	0.775633	0.538894	0.907309	0.980098	0.820355	0.837013	FALSE	TRUE	1.02031	0.585546	FALSE	FALSE	1.21898	0.336586	FALSE	FALSE	1.19472	0.607151	FALSE	FALSE
A0A0A6YXL6	Lrba	Lipopolysaccharide-responsive and beige-like anchor protein	1.3078	0.921364	0.962339	1.13617	1.04462	1.19898	1.0418	1.12437	1.02007	0.805244	0.839283	0.999859	0.831259	1.18064	1.08257	0.91694	FALSE	FALSE	0.847	0.655683	FALSE	FALSE	0.923725	0.989626	FALSE	FALSE	1.09058	0.305425	FALSE	FALSE
A0A0A6YY47	Ncam1	Neural cell adhesion molecule 1	0.880101	1.12038	1.27199	0.936215	0.853188	1.14976	1.20305	1.22811	0.992913	0.500886	0.695323	0.924073	0.485745	0.835621	1.07379	1.28502	FALSE	TRUE	1.19671	0.484247	FALSE	FALSE	0.931284	0.729636	FALSE	FALSE	0.7782	0.234599	FALSE	FALSE
A2RS43	Pcdh7		1.25071	0.894936	1.03574	1.04201	0.864499	0.976282	1.01604	0.932632	0.80185	0.441358	0.644313	0.426959	0.912454	0.94259	0.900447	0.95529	FALSE	FALSE	1.06091	0.438126	FALSE	FALSE	1.11056	0.300134	FALSE	FALSE	1.0468	0.615398	FALSE	FALSE
A0A0B4J1E2	Snw1	SNW domain-containing protein 1	1.02403	1.00354	1.1397	1.09556	1.01616	0.93349	0.814456	0.950197	0.872137	0.060302	0.788599	0.060717	0.141949	0.992315	0.851671	0.858267	FALSE	FALSE	1.00774	0.554373	FALSE	FALSE	1.17416	0.037729	FALSE	FALSE	1.16514	0.0898844	FALSE	FALSE
Q4FJX1	Kpna4	Importin subunit alpha;Importin subunit alpha-3	0.772872	0.908271	0.905128	0.987026	1.01555	0.999416	1.0375	1.05986	1.1518	0.00904756	0.0569958	0.00774508	0.259852	1.10417	1.17095	1.06048	FALSE	FALSE	0.905656	0.037884	FALSE	FALSE	0.854004	0.0175772	FALSE	FALSE	0.942967	0.0836081	FALSE	FALSE
A0A0B4J1H7	Igkv1-135		1.02575	0.5939	0.772756	1.39526	2.54089	1.77517	0.225124	0.564294	0.513048	0.00721504	0.0258998	0.501728	0.00713679	2.29719	0.663919	0.289014	TRUE	TRUE	0.435315	0.0370102	TRUE	TRUE	1.50621	0.0908355	FALSE	FALSE	3.46004	0.0141158	TRUE	TRUE
A0A0G2JEA2	Dcun1d1	DCN1-like protein;DCN1-like protein 1	0.893259	0.981111	1.01129	0.89515	1.03898	1.06304	1.1867	0.986244	1.16936	0.178421	0.871503	0.176647	0.329594	1.05898	1.19187	1.12549	FALSE	FALSE	0.944305	0.588342	FALSE	FALSE	0.839015	0.106252	FALSE	FALSE	0.8885	0.237134	FALSE	FALSE
A0A0B4J1L4	Obsl1	Obscurin-like protein 1	1.11744	0.988587	1.15134	1.20908	1.12166	1.01718	0.875482	0.761133	0.97872	0.0423481	0.92459	0.0800451	0.0498218	1.00378	0.783474	0.780524	FALSE	TRUE	0.996234	0.705674	FALSE	FALSE	1.27637	0.0555888	FALSE	FALSE	1.28119	0.0435304	FALSE	TRUE
A0A0D2X7Z2	N6amt2	Protein-lysine N-methyltransferase N6amt2	1.04229	1.07449	1.16695	1.11842	0.916473	1.24369	1.06652	1.07105	1.01824	0.853766	0.999773	0.872486	0.881732	1.04088	0.992581	0.9536	FALSE	FALSE	0.960727	0.987414	FALSE	FALSE	1.00747	0.357112	FALSE	FALSE	1.04866	0.694229	FALSE	FALSE
Q9DC42	Adgre5	CD97 antigen	0.709014	0.547851	0.703024	1.15328	0.886894	1.13851	1.29455	1.21879	1.25038	0.00107416	0.00715596	0.000952005	0.130922	1.61945	1.77858	1.09826	TRUE	TRUE	0.617494	0.0159707	TRUE	TRUE	0.562246	0.000461301	TRUE	TRUE	0.910528	0.0940526	FALSE	FALSE
A0A0G2JE50	Prom1	Prominin-1	1.06167	1.0097	0.999071	1.072	0.93546	1.0817	1.23995	1.28739	1.08015	0.0582176	0.995083	0.0779366	0.0878509	1.0617	1.22805	1.15668	FALSE	TRUE	0.941883	0.908516	FALSE	FALSE	0.814301	0.0525069	FALSE	FALSE	0.864546	0.0924906	FALSE	FALSE
A0A0G2JE03	Anapc5	Anaphase-promoting complex subunit 5	0.973544	0.893653	0.991711	0.943376	0.907048	0.912692	1.13044	0.908517	1.18673	0.170564	0.904397	0.297969	0.174484	0.937495	1.16116	1.23858	FALSE	TRUE	1.06667	0.377028	FALSE	FALSE	0.861206	0.246358	FALSE	FALSE	0.807377	0.146277	FALSE	FALSE
A0A0G2JDW7	Rps27	40S ribosomal protein S27	0.875105	1.02897	0.760179	1.16159	1.1036	1.17729	1.08406	1.1302	1.16579	0.016653	0.0218528	0.0310664	0.9514	1.32737	1.29151	0.972984	FALSE	TRUE	0.753371	0.0328533	FALSE	TRUE	0.774289	0.0427319	FALSE	TRUE	1.02777	0.557864	FALSE	FALSE
A0A0G2JE32	Ube2d3	Ubiquitin-conjugating enzyme E2 D3	0.93691	1.11731	1.03112	1.00255	1.13744	1.18086	1.27826	1.0494	1.20504	0.269438	0.629162	0.243845	0.68355	1.1031	1.16867	1.05944	FALSE	FALSE	0.906533	0.353191	FALSE	FALSE	0.855672	0.15515	FALSE	FALSE	0.943895	0.458792	FALSE	FALSE
A0A0G2JEK2	Crip1	Cysteine-rich protein 1	1.14672	1.00297	1.32454	1.04763	0.91208	1.38798	0.902986	1.29179	0.835017	0.713576	0.970525	0.705268	0.832064	0.913589	0.78745	0.86193	FALSE	TRUE	1.09458	0.815585	FALSE	FALSE	1.26992	0.432651	FALSE	FALSE	1.16019	0.625462	FALSE	FALSE
A0A0G2JEP0	Fxr1	Fragile X mental retardation syndrome-related protein 1	1.00622	0.919395	0.987744	1.02769	1.01301	0.945061	1.02797	0.893708	1.06159	0.870741	0.888059	0.895078	0.999857	1.02558	1.04073	1.01477	FALSE	FALSE	0.975059	0.546461	FALSE	FALSE	0.960866	0.706883	FALSE	FALSE	0.985444	0.98913	FALSE	FALSE
A0A0G2JEP4	Lrrfip2	Leucine-rich repeat flightless-interacting protein 2	1.19095	1.06146	1.02006	0.989252	0.964649	0.905557	1.00125	0.926005	0.931422	0.054175	0.0775696	0.0770688	0.999985	0.908792	0.87749	0.965556	FALSE	FALSE	1.10036	0.0736325	FALSE	FALSE	1.13961	0.0724006	FALSE	FALSE	1.03567	0.994379	FALSE	FALSE
A0A0G2JER9	Dnajb6	DnaJ homolog subfamily B member 6	1.33982	1.1427	1.17364	1.01791	1.04575	0.871091	0.97843	0.79407	0.978588	0.0247577	0.0631957	0.0260276	0.754133	0.867313	0.833673	0.961214	FALSE	FALSE	1.15299	0.0423093	FALSE	FALSE	1.19951	0.0254067	FALSE	FALSE	1.04035	0.496533	FALSE	FALSE
A0A0G2JEX1	Nexn	Nexilin	0.968148	1.06559	0.937294	0.969061	0.882865	0.913328	1.23706	1.05195	0.980938	0.146033	0.636365	0.413301	0.130188	0.943377	1.08656	1.15177	FALSE	FALSE	1.06002	0.211561	FALSE	FALSE	0.920338	0.309004	FALSE	FALSE	0.868226	0.104561	FALSE	FALSE
A0A0G2JEY4		Uncharacterized protein C7orf50 homolog	1.02956	1.06064	1.00465	0.978854	0.833456	0.942476	0.831063	0.903644	0.873814	0.02063	0.0776789	0.0190813	0.512121	0.915415	0.848725	0.927147	FALSE	FALSE	1.0924	0.0717454	FALSE	FALSE	1.17824	0.00365102	FALSE	FALSE	1.07858	0.37162	FALSE	FALSE
A0A0G2JFJ6	Ints3	Integrator complex subunit 3	0.986132	1.21136	1.09106	0.951209	1.12381	1.09118	1.07901	0.943545	1.12402	0.825721	0.873979	0.835288	0.996459	1.00012	0.988953	0.988839	FALSE	FALSE	0.999885	0.652263	FALSE	FALSE	1.01117	0.606149	FALSE	FALSE	1.01129	0.935342	FALSE	FALSE
Q3TUE1	Fubp1	Far upstream element-binding protein 1	0.934174	0.935968	0.901693	0.962174	1.02667	1.00193	1.13938	1.12885	1.04863	0.00242964	0.104606	0.00201033	0.0236563	1.07254	1.20839	1.12667	FALSE	TRUE	0.93237	0.028789	FALSE	FALSE	0.827546	0.00410538	FALSE	TRUE	0.887572	0.0337837	FALSE	FALSE
A0A0G2JGD2	S100a4	Protein S100;Protein S100-A4	1.27351	1.01515	1.06911	0.827451	0.861723	0.905041	0.877001	0.861375	0.826121	0.0130658	0.0222861	0.0188786	0.988368	0.80602	0.805694	0.999597	FALSE	TRUE	1.24066	0.0358538	FALSE	TRUE	1.24117	0.0299132	FALSE	TRUE	1.0004	0.73253	FALSE	FALSE
A0A0G2JGY0	Qdpr	Dihydropteridine reductase	1.11214	1.13273	1.05576	0.948551	1.02558	0.998152	1.0625	1.07414	0.963726	0.0776487	0.0683321	0.273936	0.548941	0.897502	0.955361	1.06447	FALSE	FALSE	1.1142	0.027324	FALSE	FALSE	1.04672	0.186375	FALSE	FALSE	0.939438	0.363309	FALSE	FALSE
Q3UYM1	Nub1	NEDD8 ultimate buster 1	1.16474	0.996428	1.02764	0.977822	0.960305	1.02286	0.987033	1.01972	0.962379	0.261742	0.308363	0.330393	0.998148	0.951519	0.960483	1.00942	FALSE	FALSE	1.05095	0.239106	FALSE	FALSE	1.04114	0.248751	FALSE	FALSE	0.990667	0.918512	FALSE	FALSE
A0A0G2JGQ6	Dclk1	Serine/threonine-protein kinase DCLK1	1.00052	0.95434	0.818763	0.86862	0.937214	0.796487	1.09169	1.13501	0.991004	0.0486651	0.676409	0.138972	0.0463886	0.910179	1.14392	1.25681	FALSE	TRUE	1.09869	0.448402	FALSE	FALSE	0.874185	0.0993324	FALSE	FALSE	0.795665	0.0253036	FALSE	TRUE
E9Q1W0	Camk2d	Calcium/calmodulin-dependent protein kinase type II subunit delta	1.23534	1.14951	1.01995	0.964349	0.983171	0.831495	0.910135	0.945226	0.910859	0.026874	0.0420064	0.0387949	0.997628	0.838919	0.792387	0.944533	FALSE	TRUE	1.19201	0.057	FALSE	FALSE	1.26201	0.0287434	FALSE	TRUE	1.05872	0.93498	FALSE	FALSE
K3W4P2	Ints1	Integrator complex subunit 1	0.746289	1.11888	1.02696	1.10429	1.12274	1.25331	1.01463	0.931869	0.91838	0.155964	0.213723	0.995656	0.191106	1.09326	0.907406	0.829997	FALSE	TRUE	0.914692	0.181834	FALSE	FALSE	1.10204	0.941357	FALSE	FALSE	1.20482	0.0211747	FALSE	TRUE
A0A0J9YTS4	Tspan9	Tetraspanin;Tetraspanin-9	1.11165	1.27681	0.850525	0.8283	0.99287	0.778374	0.846116	0.909348	0.931875	0.218997	0.237503	0.32266	0.965841	0.745109	0.818017	1.09785	FALSE	TRUE	1.34209	0.202534	FALSE	FALSE	1.22247	0.22038	FALSE	FALSE	0.910872	0.69615	FALSE	FALSE
Q3U6F1	Rbpj	Recombining binding protein suppressor of hairless	1.04786	0.994941	0.988106	1.13073	0.971747	0.973003	0.901559	0.869228	0.99274	0.203096	0.960605	0.306506	0.219805	0.977951	0.906143	0.926573	FALSE	FALSE	1.02255	0.804096	FALSE	FALSE	1.10358	0.098364	FALSE	FALSE	1.07925	0.181954	FALSE	FALSE
A0A0J9YTY0	Sept11	Septin-11	1.05129	1.11863	1.06413	0.983791	0.991933	1.01506	1.01958	0.98298	1.00154	0.0123819	0.0172905	0.0221181	0.97437	0.932156	0.941184	1.00968	FALSE	FALSE	1.07278	0.0232261	FALSE	FALSE	1.06249	0.0297928	FALSE	FALSE	0.990408	0.768819	FALSE	FALSE
A0A0J9YU62	Ctbp1	C-terminal-binding protein 1	0.999254	0.909628	1.10769	0.948651	1.10837	0.85384	0.914428	0.992804	1.00014	0.876719	0.899763	0.893532	0.999883	0.949359	0.993545	1.04654	FALSE	FALSE	1.05334	0.726177	FALSE	FALSE	1.0065	0.597131	FALSE	FALSE	0.955527	0.988989	FALSE	FALSE
B9EJ54	Nup205		1.031	1.00917	1.04828	1.01196	0.982281	1.01731	0.915496	0.85508	0.918811	0.00170499	0.491497	0.00186113	0.00554411	0.98154	0.887972	0.904673	FALSE	FALSE	1.01881	0.178046	FALSE	FALSE	1.12616	0.0048773	FALSE	FALSE	1.10537	0.0101183	FALSE	FALSE
A0A0J9YUV5	Bod1l		1.00892	1.00729	0.988629	1.14269	1.10699	0.941695	0.847601	0.939316	0.937196	0.0839779	0.548083	0.295395	0.07374	1.09898	0.930414	0.846615	FALSE	FALSE	0.909933	0.37441	FALSE	FALSE	1.07479	0.0389096	FALSE	FALSE	1.18117	0.0866119	FALSE	FALSE
A0A0J9YUZ4	Hmgb1	High mobility group protein B1	1.28586	1.23451	1.11025	0.981921	1.0888	0.920254	0.885149	0.985257	0.920211	0.010522	0.0346302	0.0105375	0.572465	0.795394	0.745406	0.937153	FALSE	TRUE	1.25724	0.0410003	FALSE	TRUE	1.34155	0.00943887	FALSE	TRUE	1.06706	0.308618	FALSE	FALSE
A6PWS5	Gsn		1.18526	1.37109	1.48044	1.05497	0.77623	0.911488	1.07822	0.886784	0.863448	0.0140882	0.0191218	0.0256819	0.964405	0.66479	0.646772	0.972897	TRUE	TRUE	1.50423	0.0216027	TRUE	TRUE	1.54614	0.0214107	TRUE	TRUE	1.02786	0.799619	FALSE	FALSE
J3QMN4	Txnrd2	Thioredoxin reductase 2, mitochondrial	1.10984	1.08735	0.995188	0.943748	0.92338	1.03788	0.866214	0.9005	0.901245	0.0163646	0.132172	0.013539	0.220114	0.867934	0.828161	0.954174	FALSE	TRUE	1.15216	0.126412	FALSE	FALSE	1.2075	0.00908108	FALSE	TRUE	1.04803	0.100293	FALSE	FALSE
A0A0M3HEQ7	Copg2	Coatomer subunit gamma-2	0.859461	0.982574	0.986549	1.11035	1.07416	1.1288	1.10594	1.09355	1.04249	0.0134543	0.0156462	0.0310243	0.826502	1.13004	1.11294	0.984866	FALSE	FALSE	0.884924	0.0224577	FALSE	FALSE	0.898522	0.0401532	FALSE	FALSE	1.01537	0.398606	FALSE	FALSE
A0A0N4SUH4	Kiaa0020	Pumilio domain-containing protein KIAA0020	0.996551	1.06698	1.10557	1.08013	1.047	0.980925	0.915098	0.852442	1.06763	0.248687	0.944632	0.258052	0.379174	0.981279	0.857654	0.874017	FALSE	FALSE	1.01908	0.662401	FALSE	FALSE	1.16597	0.194154	FALSE	FALSE	1.14414	0.265005	FALSE	FALSE
E9QL12	Dysf	Dysferlin	1.12076	0.908134	1.00787	0.852175	0.846717	0.837236	0.886043	0.941447	0.917218	0.0488444	0.0419273	0.226034	0.427048	0.840102	0.910052	1.08326	FALSE	FALSE	1.19033	0.0535239	FALSE	FALSE	1.09884	0.199891	FALSE	FALSE	0.923136	0.0138779	FALSE	FALSE
A0A0N4SUQ4	Plac9	Placenta-specific protein 9	1.436	1.08491	1.10693	0.976188	0.832504	0.727287	0.815296	0.693314	0.659897	0.0139952	0.0465424	0.0137439	0.574413	0.752082	0.626338	0.832805	TRUE	TRUE	1.32964	0.0537794	FALSE	FALSE	1.59658	0.0167357	TRUE	TRUE	1.20076	0.228451	FALSE	FALSE
A0A0N4SV05	Ppp4r2	Serine/threonine-protein phosphatase 4 regulatory subunit 2	0.860296	0.916433	0.992003	1.15665	0.907807	1.20169	0.947221	0.857306	1.00606	0.195075	0.224564	0.986343	0.272998	1.26212	1.0336	0.818933	FALSE	TRUE	0.792315	0.169388	FALSE	FALSE	0.967496	0.820771	FALSE	FALSE	1.2211	0.207514	FALSE	FALSE
A0A0N4SV16	Antxr1	Anthrax toxin receptor 1	1.15551	1.17556	1.10138	0.861004	0.903538	0.811485	0.846576	0.897043	0.775859	0.000460582	0.000966106	0.000682534	0.888414	0.745126	0.73264	0.983243	FALSE	TRUE	1.34205	0.00117924	FALSE	TRUE	1.36493	0.00184826	FALSE	TRUE	1.01704	0.690907	FALSE	FALSE
A0A0N4SV80	Zfml	Zinc finger protein 638	1.03564	1.0005	1.07306	0.957139	1.02817	0.91889	0.929296	0.849844	0.868484	0.0166768	0.231922	0.0138363	0.128519	0.924199	0.838595	0.907375	FALSE	FALSE	1.08202	0.148638	FALSE	FALSE	1.19247	0.00845483	FALSE	FALSE	1.10208	0.0993341	FALSE	FALSE
A0A0N4SVA6	Aup1	Ancient ubiquitous protein 1	1.0099	0.983026	0.988323	1.01222	1.09635	1.03024	0.939892	1.04186	1.01277	0.286444	0.320583	0.990205	0.374839	1.04241	1.02473	0.983041	FALSE	FALSE	0.959315	0.122228	FALSE	FALSE	0.975864	0.894842	FALSE	FALSE	1.01725	0.292065	FALSE	FALSE
A0A0N4SVB8	Arl8b	ADP-ribosylation factor-like protein 8B	1.24319	1.09521	1.0401	0.95039	0.99922	0.890193	0.958083	0.899242	0.946863	0.0277519	0.047418	0.0369322	0.977031	0.867767	0.864546	0.996289	FALSE	FALSE	1.15238	0.058342	FALSE	FALSE	1.15668	0.0389257	FALSE	FALSE	1.00373	0.760183	FALSE	FALSE
A0A0N4SVC2	Tra2a	Transformer-2 protein homolog alpha	0.735398	1.1234	0.715238	1.06651	1.10256	1.19823	1.26303	1.04108	1.22649	0.0917846	0.171194	0.0987925	0.904166	1.49926	1.6678	1.11241	TRUE	TRUE	0.666994	0.128897	FALSE	FALSE	0.599594	0.0999545	FALSE	FALSE	0.89895	0.529433	FALSE	FALSE
A2AMI2	Eif4g3	Eukaryotic translation initiation factor 4 gamma 3	0.992259	0.965873	0.999475	1.14335	0.943327	1.06202	1.00759	1.08694	0.911658	0.606601	0.601588	0.964982	0.745669	1.07031	1.01545	0.948745	FALSE	FALSE	0.934312	0.340833	FALSE	FALSE	0.984788	0.769763	FALSE	FALSE	1.05402	0.57101	FALSE	FALSE
F6QKD2	Ddx47	Probable ATP-dependent RNA helicase DDX47	1.07417	1.02559	0.975116	1.32165	0.997032	1.1361	0.812687	0.872294	0.945204	0.0507562	0.367891	0.273014	0.0430086	1.10775	0.850528	0.767798	FALSE	TRUE	0.902731	0.26705	FALSE	FALSE	1.17574	0.0362119	FALSE	FALSE	1.30243	0.0537022	FALSE	FALSE
A0A0N4SW28	Gng12	Guanine nucleotide-binding protein G(I)/G(S)/G(O) subunit gamma-12	1.00117	0.971321	0.836156	0.867971	0.971062	0.911137	1.18295	1.2157	1.09502	0.00808763	0.936923	0.0158413	0.0108927	0.93804	1.21788	1.29832	FALSE	TRUE	1.06605	0.757347	FALSE	FALSE	0.821101	0.0214321	FALSE	TRUE	0.770225	0.0061133	FALSE	TRUE
A0A0N4SW73	Rab11fip5	Rab11 family-interacting protein 5	1.22508	1.1373	1.14469	1.12275	0.753607	1.28663	1.00061	0.856573	1.05363	0.413741	0.703475	0.386656	0.823522	0.980832	0.874134	0.891217	FALSE	FALSE	1.01954	0.513393	FALSE	FALSE	1.14399	0.0381611	FALSE	FALSE	1.12206	0.643616	FALSE	FALSE
A0A0N5E9G7	Rfc1	Replication factor C subunit 1	1.03281	1.07957	0.719904	0.95373	1.06522	1.46429	1.00907	0.756228	1.07404	0.41906	0.476596	0.999901	0.483383	1.03138	0.977012	0.947289	FALSE	FALSE	0.969577	0.321045	FALSE	FALSE	1.02353	0.988159	FALSE	FALSE	1.05564	0.305479	FALSE	FALSE
A0A0R3P9C8	Ndufa9	NADH dehydrogenase [ubiquinone] 1 alpha subcomplex subunit 9, mitochondrial	1.15691	0.953807	1.07123	0.926819	0.969621	0.892232	1.09281	1.03543	1.02765	0.0908434	0.112525	0.985914	0.138133	0.86519	0.966576	1.11718	FALSE	FALSE	1.15582	0.105845	FALSE	FALSE	1.03458	0.895928	FALSE	FALSE	0.895108	0.0157491	FALSE	FALSE
A0A0R4IZW5	Cdh1	Cadherin-1;E-Cad/CTF1;E-Cad/CTF2;E-Cad/CTF3	0.763672	0.681405	0.778143	1.04445	0.963411	1.45004	1.34563	1.29413	1.26285	0.0110969	0.0403616	0.0107033	0.511916	1.36767	1.69461	1.23905	TRUE	TRUE	0.731168	0.0551773	FALSE	FALSE	0.590105	0.000131436	TRUE	TRUE	0.807071	0.385948	FALSE	FALSE
A0A0R4IZW8	Capns1	Calpain small subunit 1	1.02772	0.949191	0.982548	1.01507	0.935922	1.0769	1.15732	1.15868	1.01457	0.130829	0.909602	0.137519	0.233299	1.0331	1.17787	1.14013	FALSE	FALSE	0.967957	0.650896	FALSE	FALSE	0.848987	0.0797117	FALSE	FALSE	0.877092	0.183725	FALSE	FALSE
A0A0R4IZX6	Ap1m2	AP-1 complex subunit mu-2	0.764362	0.770824	0.832389	1.03312	0.997458	1.12194	0.992451	1.02617	1.06539	0.000943523	0.00130112	0.00210755	0.832845	1.34028	1.33127	0.993273	FALSE	TRUE	0.746111	0.00365355	FALSE	TRUE	0.751164	0.00138983	FALSE	TRUE	1.00677	0.620316	FALSE	FALSE
A0A0R4IZY0	Thop1	Thimet oligopeptidase	1.19439	1.0351	1.04439	0.900767	0.93863	0.936127	0.909315	0.903521	0.904298	0.00967575	0.0201883	0.0122867	0.896601	0.896335	0.865859	0.965999	FALSE	FALSE	1.11565	0.0351261	FALSE	FALSE	1.15492	0.0228955	FALSE	FALSE	1.0352	0.190418	FALSE	FALSE
A0A0R4IZY9	Dus3l	tRNA-dihydrouridine(47) synthase [NAD(P)(+)]-like	1.02546	0.915201	1.108	0.900116	0.883054	1.00003	0.814164	0.920701	0.903425	0.153239	0.373964	0.140279	0.719612	0.87777	0.880997	1.00368	FALSE	FALSE	1.13925	0.255345	FALSE	FALSE	1.13508	0.102661	FALSE	FALSE	0.996338	0.381808	FALSE	FALSE
A0A0R4J002	Nrbp2	Nuclear receptor-binding protein 2	1.1332	1.1107	1.26247	1.13404	0.917291	1.00384	0.866156	1.05849	0.748071	0.0775558	0.340901	0.066608	0.444512	0.885846	0.764346	0.862843	FALSE	TRUE	1.12886	0.128819	FALSE	FALSE	1.30831	0.0528548	FALSE	FALSE	1.15896	0.311831	FALSE	FALSE
A0A0R4J005	Lims1	LIM and senescent cell antigen-like-containing domain protein 1	1.35354	1.05584	0.924787	0.731746	0.836301	0.713083	1.10322	1.21653	1.00362	0.0408023	0.0584123	0.999499	0.0606467	0.693049	1.04488	1.50766	TRUE	TRUE	1.4429	0.0570532	FALSE	FALSE	0.957048	0.980872	FALSE	FALSE	0.663281	0.00868902	TRUE	TRUE
A0A0R4J007	Pald1	Paladin	1.18615	1.09669	0.975545	0.688248	1.05522	0.813038	0.784857	0.648147	0.903025	0.0887194	0.195635	0.0883157	0.812475	0.741354	0.715657	0.965338	FALSE	TRUE	1.34888	0.131808	FALSE	FALSE	1.39732	0.0324447	FALSE	TRUE	1.03591	0.603371	FALSE	FALSE
A0A0R4J008	Hdac2	Histone deacetylase 2	1.05045	1.13774	1.0126	0.99735	1.12124	0.895469	0.937513	0.906935	0.907748	0.1281	0.599804	0.1133	0.393405	0.949454	0.864155	0.910159	FALSE	FALSE	1.05324	0.453599	FALSE	FALSE	1.1572	0.0176227	FALSE	FALSE	1.09871	0.256828	FALSE	FALSE
A0A0R4J018	Tpmt	Thiopurine S-methyltransferase	0.944694	0.823868	1.29147	0.986672	0.823485	1.06721	1.40413	0.920092	1.34753	0.364685	0.938919	0.527695	0.364479	1.04443	1.42642	1.36573	FALSE	TRUE	0.957456	0.718593	FALSE	FALSE	0.701057	0.381038	FALSE	FALSE	0.732208	0.191739	FALSE	FALSE
A0A0R4J023	Auh	Methylglutaconyl-CoA hydratase, mitochondrial	1.25686	1.01061	1.14027	0.950849	0.887751	0.906498	1.02885	0.916281	1.06612	0.0530574	0.0459567	0.225175	0.464996	0.794986	0.902284	1.13497	FALSE	TRUE	1.25788	0.0398034	FALSE	TRUE	1.1083	0.191517	FALSE	FALSE	0.881082	0.143028	FALSE	FALSE
A0A0R4J032	C9	Complement component C9	1.35509	0.974466	0.909019	1.00373	1.03342	0.976137	1.16943	0.994627	1.3257	0.551376	0.854005	0.822885	0.523099	1.03003	1.20007	1.16509	FALSE	TRUE	0.970848	0.620248	FALSE	FALSE	0.833283	0.645842	FALSE	FALSE	0.858305	0.177046	FALSE	FALSE
A0A0R4J034	Pdxdc1	Pyridoxal-dependent decarboxylase domain-containing protein 1	0.859333	0.839334	0.905765	1.14718	1.19178	1.08449	1.11215	1.15032	1.12791	0.000198047	0.000313594	0.000394546	0.935009	1.33496	1.31254	0.983206	FALSE	TRUE	0.749084	0.00176524	FALSE	TRUE	0.76188	0.000315229	FALSE	TRUE	1.01708	0.755349	FALSE	FALSE
A0A0R4J038	Kng1	Kininogen-1;Kininogen-1 heavy chain;Bradykinin;Kininogen-1 light chain	1.15099	0.885474	0.789556	0.886739	1.09344	0.909072	1.39972	1.20671	1.60909	0.0273103	0.987638	0.0375151	0.0450231	1.02665	1.58076	1.53973	TRUE	TRUE	0.974042	0.875645	FALSE	FALSE	0.632606	0.043307	TRUE	TRUE	0.649465	0.0295289	TRUE	TRUE
A0A0R4J039	Hrg	Histidine-rich glycoprotein	0.897952	0.72045	0.723579	0.758763	1.03461	0.849325	1.1906	1.17278	1.3644	0.00675929	0.577691	0.00701366	0.0215633	1.17378	1.64543	1.40182	TRUE	TRUE	0.851946	0.373528	FALSE	FALSE	0.607743	0.00549529	TRUE	TRUE	0.713358	0.0235992	FALSE	TRUE
A0A0R4J047	Luc7l	Putative RNA-binding protein Luc7-like 1	0.805683	0.862958	1.08943	1.13846	1.12062	1.1293	1.12896	0.940076	1.15644	0.129124	0.126175	0.269793	0.823662	1.30863	1.30824	0.9997	FALSE	TRUE	0.764155	0.0726823	FALSE	FALSE	0.764384	0.230077	FALSE	FALSE	1.0003	0.470502	FALSE	FALSE
A0A0R4J064	Adpgk	ADP-dependent glucokinase	0.788781	1.0107	1.09066	1.04857	1.04452	1.20079	1.21234	1.22047	1.20317	0.0696197	0.321895	0.0595827	0.425124	1.03747	1.19951	1.15619	FALSE	FALSE	0.963881	0.264983	FALSE	FALSE	0.833672	0.0514272	FALSE	FALSE	0.864912	0.091951	FALSE	FALSE
A0A0R4J065	Atg4b	Cysteine protease ATG4B	0.801979	1.22849	0.790347	0.905201	1.10976	1.02513	1.0501	1.02291	1.16074	0.605745	0.848164	0.57902	0.878754	1.27825	1.30938	1.02436	FALSE	TRUE	0.78232	0.663574	FALSE	FALSE	0.763718	0.411257	FALSE	FALSE	0.976221	0.425245	FALSE	FALSE
A0A0R4J069	Scly	Selenocysteine lyase	0.966462	1.04223	0.997725	1.05802	0.987775	1.10693	0.901552	0.898881	0.930505	0.0173802	0.391832	0.0828361	0.0153245	1.06043	0.903608	0.852113	FALSE	FALSE	0.943012	0.299765	FALSE	FALSE	1.10667	0.0192013	FALSE	FALSE	1.17355	0.0175135	FALSE	FALSE
A0A0R4J078	Ubxn4	UBX domain-containing protein 4	0.94613	0.917254	1.1353	1.07769	0.928754	0.99089	1.11606	0.989558	1.01637	0.814081	0.999979	0.844387	0.84134	1.04731	1.07424	1.02572	FALSE	FALSE	0.954829	0.995828	FALSE	FALSE	0.930891	0.628089	FALSE	FALSE	0.974929	0.512307	FALSE	FALSE
A0A0R4J079	Acbd3	Golgi resident protein GCP60	0.869944	0.953887	0.917171	1.02715	1.10477	1.01258	1.05781	1.00275	0.912364	0.0704741	0.0609042	0.289754	0.476492	1.11991	1.09331	0.976243	FALSE	FALSE	0.892928	0.0231024	FALSE	FALSE	0.914657	0.188801	FALSE	FALSE	1.02433	0.326099	FALSE	FALSE
A2AQ17	Ndufaf1	Complex I intermediate-associated protein 30, mitochondrial	1.30183	1.02544	1.08142	0.998651	1.04202	0.846294	1.00554	0.983671	0.892824	0.15534	0.203384	0.198707	0.999812	0.923467	0.909614	0.985	FALSE	FALSE	1.08288	0.167078	FALSE	FALSE	1.09937	0.126405	FALSE	FALSE	1.01523	0.982068	FALSE	FALSE
A0A0R4J085	Uap1	UDP-N-acetylhexosamine pyrophosphorylase;UDP-N-acetylgalactosamine pyrophosphorylase;UDP-N-acetylglucosamine pyrophosphorylase	0.691467	0.800067	0.587617	1.08349	1.13993	1.39819	1.16683	1.59012	1.31649	0.00686271	0.0227255	0.0070105	0.552358	1.64856	1.90391	1.15489	TRUE	TRUE	0.606588	0.0109541	TRUE	TRUE	0.525234	0.00860054	TRUE	TRUE	0.865882	0.392537	FALSE	FALSE
A0A0R4J086	Olfml3	Olfactomedin-like protein 3	0.7347	1.42911	1.07516	0.981766	1.02874	1.02771	0.998364	1.09785	0.982592	0.915137	0.916288	0.945589	0.99638	0.955865	0.928575	0.97145	FALSE	FALSE	1.04617	0.75598	FALSE	FALSE	1.07692	0.806183	FALSE	FALSE	1.02939	0.747717	FALSE	FALSE
A0A0R4J088	F3	Tissue factor	1.2089	1.90232	1.45788	0.623312	0.543946	0.694306	0.737603	0.681501	0.639975	0.00321236	0.00448421	0.00651759	0.922487	0.427548	0.467461	1.09335	TRUE	TRUE	2.33892	0.0121435	TRUE	TRUE	2.13922	0.0150257	TRUE	TRUE	0.914617	0.272833	FALSE	FALSE
A0A0R4J093	Cmpk1	UMP-CMP kinase	1.02505	1.07208	1.10462	0.942817	1.04709	0.999203	1.07484	1.1619	1.04503	0.134484	0.287041	0.808644	0.12976	0.932023	1.00258	1.0757	FALSE	FALSE	1.07293	0.135323	FALSE	FALSE	0.997428	0.559727	FALSE	FALSE	0.929626	0.102469	FALSE	FALSE
A0A0R4J094	Fahd2	Fumarylacetoacetate hydrolase domain-containing protein 2A	0.986887	1.07558	1.00709	0.909584	0.923288	0.962725	1.05766	1.01109	1.02237	0.021873	0.0391569	0.964399	0.0288106	0.916791	1.01517	1.10731	FALSE	FALSE	1.09076	0.0429881	FALSE	FALSE	0.985052	0.824084	FALSE	FALSE	0.903087	0.00972497	FALSE	FALSE
A0A0R4J097	Tgfbr3	Transforming growth factor beta receptor type 3	1.16612	1.26714	1.39942	0.835638	0.948214	0.92944	1.03096	0.949196	0.91529	0.00323085	0.00372058	0.00889872	0.664668	0.733497	0.749087	1.02125	FALSE	TRUE	1.36333	0.0079874	FALSE	TRUE	1.33496	0.0145766	FALSE	TRUE	0.979188	0.28218	FALSE	FALSE
A0A0R4J098	Znf326	DBIRD complex subunit ZNF326	1.12476	0.94412	0.967913	1.04435	1.22853	0.96086	0.81204	0.913895	0.881526	0.108091	0.722498	0.272842	0.100628	1.07897	0.910749	0.844093	FALSE	FALSE	0.926812	0.536762	FALSE	FALSE	1.098	0.089484	FALSE	FALSE	1.1847	0.069098	FALSE	FALSE
A0A0R4J0A5	Fam126a	Hyccin	0.708212	1.03598	0.905054	0.82971	0.861985	0.860116	0.760806	0.831335	1.00458	0.947011	0.941915	0.982634	0.987267	0.950347	0.918547	0.966538	FALSE	FALSE	1.05225	0.751716	FALSE	FALSE	1.08868	0.890746	FALSE	FALSE	1.03462	0.847903	FALSE	FALSE
A0A0R4J227	Mark2	Serine/threonine-protein kinase MARK2	1.06375	0.934903	0.939508	1.16154	1.02503	1.08165	0.915842	0.96193	0.890826	0.041169	0.151449	0.534581	0.0369669	1.15129	0.974811	0.84671	FALSE	FALSE	0.868589	0.130075	FALSE	FALSE	1.02584	0.295995	FALSE	FALSE	1.18104	0.0204325	FALSE	FALSE
A0A0R4J0B4	Cmas	N-acylneuraminate cytidylyltransferase	1.23211	1.1198	1.14152	0.93398	1.01689	0.970761	0.85795	0.913715	0.854229	0.000720543	0.00554217	0.000625471	0.0879592	0.850414	0.751589	0.883791	FALSE	TRUE	1.1759	0.0104528	FALSE	FALSE	1.33051	0.0018361	FALSE	TRUE	1.13149	0.0327099	FALSE	FALSE
A0A0R4J0D3	Stt3b	Dolichyl-diphosphooligosaccharide--protein glycosyltransferase subunit STT3B	0.964308	0.973274	0.952702	1.08386	1.16633	0.931672	0.937771	1.07796	0.988208	0.386657	0.362392	0.836342	0.657065	1.12397	1.02478	0.911752	FALSE	FALSE	0.889701	0.231667	FALSE	FALSE	0.975815	0.412192	FALSE	FALSE	1.09679	0.499792	FALSE	FALSE
A0A0R4J0F6	Gak	Cyclin-G-associated kinase	0.937191	0.989094	0.939536	1.03891	1.04063	1.15034	1.05461	1.04796	1.11188	0.0280905	0.0387576	0.0458907	0.98943	1.1076	1.12248	1.01343	FALSE	FALSE	0.902853	0.0402617	FALSE	FALSE	0.890886	0.0117094	FALSE	FALSE	0.986746	0.908567	FALSE	FALSE
A0A0R4J0G0	Pck2	Phosphoenolpyruvate carboxykinase [GTP], mitochondrial	1.00495	0.926238	1.03657	0.905629	0.9508	0.942504	1.06819	1.105	1.04292	0.0148271	0.271183	0.0970182	0.0125007	0.937864	1.06293	1.13335	FALSE	FALSE	1.06625	0.189285	FALSE	FALSE	0.940796	0.0914313	FALSE	FALSE	0.882338	0.0036266	FALSE	FALSE
A0A0R4J0H8	Fndc3b	Fibronectin type III domain-containing protein 3B	0.754674	1.25077	1.13976	1.04733	1.21433	0.979864	0.970968	1.07755	1.0258	0.921694	0.970582	0.983919	0.91478	0.918898	0.900012	0.979448	FALSE	FALSE	1.08826	0.855805	FALSE	FALSE	1.1111	0.885073	FALSE	FALSE	1.02098	0.504972	FALSE	FALSE
A0A0R4J0I1			1.01731	0.929415	0.629208	1.13326	1.20363	0.819515	1.17882	1.37572	1.31686	0.0638479	0.424967	0.0546273	0.296171	1.21932	1.41687	1.16201	FALSE	TRUE	0.820128	0.309975	FALSE	FALSE	0.705782	0.0301648	FALSE	TRUE	0.860575	0.144605	FALSE	FALSE
A0A0R4J0I9	Lrp1	Prolow-density lipoprotein receptor-related protein 1;Low-density lipoprotein receptor-related protein 1 85 kDa subunit;Low-density lipoprotein receptor-related protein 1 515 kDa subunit;Low-density lipoprotein receptor-related protein 1 intracellular domain	1.07885	1.0225	1.08417	0.93155	0.995421	0.896325	0.957838	0.987837	0.981641	0.0163365	0.015328	0.0609959	0.510213	0.863469	0.909899	1.05377	FALSE	FALSE	1.15812	0.0262429	FALSE	FALSE	1.09902	0.0167074	FALSE	FALSE	0.948973	0.317836	FALSE	FALSE
A0A0R4J0J5	Ints9	Integrator complex subunit 9	0.943484	0.917194	1.01139	1.10027	0.950868	1.04327	0.855511	0.856336	0.948255	0.0685233	0.352735	0.382504	0.0583914	1.10576	0.907631	0.82082	FALSE	TRUE	0.904354	0.225697	FALSE	FALSE	1.10177	0.165057	FALSE	FALSE	1.21829	0.0532352	FALSE	FALSE
A0A0R4J0J6	Thoc5	THO complex subunit 5 homolog	1.04013	0.920018	0.990897	0.894645	0.998799	0.98374	1.18392	0.946934	1.25792	0.181082	0.956054	0.280583	0.196599	0.992777	1.19479	1.20349	FALSE	TRUE	1.00728	0.632694	FALSE	FALSE	0.836965	0.21854	FALSE	FALSE	0.830919	0.160941	FALSE	FALSE
A0A0R4J0J7	Mamdc2	MAM domain-containing protein 2	1.25464	1.49062	1.01052	0.710869	0.575453	0.642113	0.988624	1.12078	0.848927	0.0112186	0.00927207	0.196627	0.0941339	0.511788	0.787971	1.53964	TRUE	TRUE	1.95393	0.0133719	TRUE	TRUE	1.26908	0.170463	FALSE	FALSE	0.649502	0.0173181	TRUE	TRUE
A0A0R4J0J8	Specc1l	Cytospin-A	1.19947	1.01981	1.01569	0.936707	0.99631	0.933421	0.993737	0.973112	0.989463	0.126136	0.124905	0.256867	0.839891	0.91851	0.970242	1.05632	FALSE	FALSE	1.08872	0.12708	FALSE	FALSE	1.03067	0.201944	FALSE	FALSE	0.946682	0.2338	FALSE	FALSE
A0A0R4J0K1	Sept15	15 kDa selenoprotein	0.924422	0.882459	1.11597	0.840678	1.10669	0.810541	1.50939	1.03215	1.43754	0.076897	0.933833	0.136935	0.0871609	0.909409	1.55507	1.70998	TRUE	TRUE	1.09961	0.666545	FALSE	FALSE	0.643059	0.0998292	FALSE	FALSE	0.584804	0.081606	FALSE	FALSE
Z4YL78	Ckap5	Cytoskeleton-associated protein 5	0.873003	1.01085	0.990159	1.13746	1.0904	1.09822	1.08392	0.983092	1.09082	0.0467458	0.0410629	0.186378	0.494408	1.10914	1.09469	0.986971	FALSE	FALSE	0.9016	0.0292413	FALSE	FALSE	0.913502	0.162085	FALSE	FALSE	1.0132	0.211421	FALSE	FALSE
A0A0R4J0L6	Mrps35	28S ribosomal protein S35, mitochondrial	1.01354	0.940813	0.927708	1.18773	1.05853	1.14254	1.04844	0.966613	1.06536	0.026459	0.0227064	0.372193	0.136847	1.21442	1.11439	0.917634	FALSE	TRUE	0.823439	0.0218382	FALSE	TRUE	0.89735	0.178127	FALSE	FALSE	1.08976	0.101926	FALSE	FALSE
A0A0R4J0M1	Tbcc	Tubulin-specific chaperone C	1.11661	0.994265	1.06651	1.22155	0.926665	1.0911	0.83815	0.912206	0.906962	0.0882226	0.962295	0.14506	0.103448	1.02305	0.850399	0.831236	FALSE	TRUE	0.977466	0.834178	FALSE	FALSE	1.17592	0.0154477	FALSE	FALSE	1.20303	0.0937006	FALSE	FALSE
A0A0R4J0M9	Vcpip1	Deubiquitinating protein VCIP135	0.930979	0.848061	0.984805	1.25755	0.966496	1.2638	1.24314	1.01016	1.08296	0.121947	0.124978	0.232547	0.878462	1.35078	1.16324	0.861163	FALSE	TRUE	0.740311	0.0847569	FALSE	FALSE	0.859665	0.0743102	FALSE	FALSE	1.16122	0.694878	FALSE	FALSE
D3YTT4	Acad8	Isobutyryl-CoA dehydrogenase, mitochondrial	1.07767	0.924954	1.10214	0.966159	0.98567	0.967533	1.07975	0.974905	1.06878	0.420145	0.513512	0.992448	0.453852	0.897798	0.991749	1.10465	FALSE	FALSE	1.11384	0.330103	FALSE	FALSE	1.00832	0.927946	FALSE	FALSE	0.905267	0.114929	FALSE	FALSE
A0A0R4J0P6	Parn	Poly(A)-specific ribonuclease PARN	0.987041	1.05715	0.741592	0.874677	1.03323	0.914853	0.88666	1.23491	0.974957	0.669153	0.994396	0.68911	0.746005	0.926864	0.987757	1.0657	FALSE	FALSE	1.07891	0.913711	FALSE	FALSE	1.0124	0.505276	FALSE	FALSE	0.938352	0.471339	FALSE	FALSE
A0A0R4J0Q6	Trim56	E3 ubiquitin-protein ligase TRIM56	1.13779	1.03243	1.09798	1.02051	1.03922	1.07691	0.902628	0.939384	0.913034	0.00304658	0.368781	0.00297336	0.0126098	0.946484	0.83156	0.878578	FALSE	TRUE	1.05654	0.277395	FALSE	FALSE	1.20256	0.0063149	FALSE	TRUE	1.1382	0.00305743	FALSE	FALSE
Q3TR20	Cog7	Conserved oligomeric Golgi complex subunit 7	0.505252	0.899211	0.576317	0.806018	0.929447	0.969212	1.16596	1.13116	1.49065	0.0151479	0.280015	0.0128061	0.0965348	1.61273	2.02312	1.25446	TRUE	TRUE	0.620065	0.138828	FALSE	FALSE	0.494287	0.022505	TRUE	TRUE	0.797154	0.0441977	FALSE	TRUE
A0A0R4J0R1	Vamp8	Vesicle-associated membrane protein 8	0.944827	0.868212	0.930414	0.93464	0.978606	0.840079	0.891733	1.34822	0.935134	0.467476	0.999617	0.520306	0.534335	1.00454	1.00507	1.00053	FALSE	FALSE	0.995479	0.947706	FALSE	FALSE	0.994953	0.384157	FALSE	FALSE	0.999472	0.404824	FALSE	FALSE
A0A0R4J0S2	Igfals	Insulin-like growth factor-binding protein complex acid labile subunit	1.03109	0.843534	0.875914	1.1529	0.778748	0.832192	1.14142	1.04139	1.28731	0.157401	0.999264	0.198835	0.208185	0.950085	1.30311	1.37158	FALSE	TRUE	1.05254	0.974497	FALSE	FALSE	0.767393	0.0594437	FALSE	FALSE	0.729088	0.160661	FALSE	FALSE
A0A0R4J0S4	Llgl1	Lethal(2) giant larvae protein homolog 1	1.03096	1.14266	1.01383	1.01338	1.07112	0.95848	0.957653	0.880026	1.02986	0.232924	0.675131	0.209691	0.569855	0.982946	0.928895	0.945011	FALSE	FALSE	1.01735	0.405643	FALSE	FALSE	1.07655	0.145955	FALSE	FALSE	1.05819	0.340695	FALSE	FALSE
A0A0R4J0S7	Uaca	Uveal autoantigen with coiled-coil domains and ankyrin repeats	1.10284	1.15956	0.935272	1.0706	1.00083	1.06082	1.02057	1.02697	0.881484	0.454883	0.947758	0.451681	0.618319	0.961898	0.925408	0.962065	FALSE	FALSE	1.03961	0.773373	FALSE	FALSE	1.0806	0.338144	FALSE	FALSE	1.03943	0.264439	FALSE	FALSE
A0A0R4J0T4	Ikbkb	Inhibitor of nuclear factor kappa-B kinase subunit beta	1.11127	0.953183	1.0688	1.0889	0.992189	0.940405	0.822026	1.08595	0.824481	0.362059	0.908724	0.352672	0.555595	0.928325	0.771411	0.830971	FALSE	TRUE	1.07721	0.593023	FALSE	FALSE	1.29633	0.250483	FALSE	FALSE	1.20341	0.380253	FALSE	FALSE
A0A0R4J0T5	Celf1	CUGBP Elav-like family member 1	0.913654	0.998837	0.932265	0.891515	0.872123	0.907731	1.04954	1.02383	1.14486	0.00765309	0.341684	0.0375295	0.00690407	0.95629	1.12579	1.17725	FALSE	FALSE	1.04571	0.106417	FALSE	FALSE	0.888264	0.0504733	FALSE	FALSE	0.849438	0.00884904	FALSE	FALSE
A0A0R4J0T7	Gas1	Growth arrest-specific protein 1	1.14827	0.711347	0.844656	0.766475	0.774818	0.784325	1.37963	1.38196	1.1849	0.00902486	0.566534	0.0297313	0.00910936	0.917317	1.63336	1.78059	TRUE	TRUE	1.09014	0.38454	FALSE	FALSE	0.612234	0.0459831	TRUE	TRUE	0.561613	0.00117849	TRUE	TRUE
A0A0R4J0T8	Arfgap3	ADP-ribosylation factor GTPase-activating protein 3	0.872896	1.02848	1.03765	1.14709	1.14785	1.20588	0.885204	0.975073	0.934526	0.00823308	0.0244312	0.636502	0.00871575	1.11607	0.908649	0.814152	FALSE	TRUE	0.896003	0.0301686	FALSE	FALSE	1.10054	0.463972	FALSE	FALSE	1.22827	0.00192364	FALSE	TRUE
A0A0R4J0U7	Commd5	COMM domain-containing protein 5	1.15585	1.00813	0.920293	0.937233	0.916445	0.867551	0.920966	1.02207	0.943051	0.242924	0.21909	0.583066	0.681423	0.909056	0.935447	1.02903	FALSE	FALSE	1.10004	0.167023	FALSE	FALSE	1.06901	0.429663	FALSE	FALSE	0.971787	0.211591	FALSE	FALSE
A0A0R4J0V0	Cndp1	Beta-Ala-His dipeptidase	0.990864	1.10706	0.982007	1.08838	1.21678	1.3194	0.808783	0.964645	0.946848	0.0196672	0.114568	0.319299	0.016726	1.228	0.955578	0.778156	FALSE	TRUE	0.81433	0.0805616	FALSE	FALSE	1.04649	0.132674	FALSE	FALSE	1.28509	0.0221439	FALSE	TRUE
E9Q361	Ints10	Integrator complex subunit 10	1.09344	1.16934	1.01337	1.21001	1.04999	1.08202	1.03008	0.965954	1.0672	0.330859	0.928323	0.498008	0.329507	0.989556	0.942049	0.951992	FALSE	FALSE	1.01055	0.757721	FALSE	FALSE	1.06152	0.25806	FALSE	FALSE	1.05043	0.179159	FALSE	FALSE
A0A0R4J0V4	Jmy	Junction-mediating and -regulatory protein	1.07887	0.849376	0.921152	0.93548	0.986436	0.835968	1.05564	1.09137	0.952143	0.350558	0.912662	0.537612	0.34312	1.01555	1.146	1.12844	FALSE	FALSE	0.984684	0.725305	FALSE	FALSE	0.872604	0.354699	FALSE	FALSE	0.886177	0.13462	FALSE	FALSE
A0A0R4J0V5	Polr2a	DNA-directed RNA polymerase II subunit RPB1	1.06569	1.0604	0.997362	1.04859	1.0156	0.966281	0.933577	0.993089	0.929262	0.0735277	0.610528	0.0663071	0.231815	0.957752	0.880397	0.919233	FALSE	FALSE	1.04411	0.393743	FALSE	FALSE	1.13585	0.0414333	FALSE	FALSE	1.08786	0.139034	FALSE	FALSE
Q8K2J1	Car12	Carbonic anhydrase 12	0.603859	0.476627	0.443536	0.843843	0.93269	1.02194	1.40888	1.85923	1.28351	0.00180392	0.0735931	0.00147149	0.0211121	1.95686	2.95594	1.51055	TRUE	TRUE	0.511024	0.00390868	TRUE	TRUE	0.338302	0.00512229	TRUE	TRUE	0.662009	0.0326722	TRUE	TRUE
A0A0R4J0W6	Lrrc40	Leucine-rich repeat-containing protein 40	0.952476	1.00006	0.957359	0.958202	1.03137	0.993019	1.00155	1.04531	1.01942	0.167617	0.5888	0.148221	0.505035	1.03725	1.06483	1.02659	FALSE	FALSE	0.964089	0.403738	FALSE	FALSE	0.939121	0.0575548	FALSE	FALSE	0.974102	0.321107	FALSE	FALSE
A0A0R4J0X5	Serpina1a	Alpha-1-antitrypsin 1-3;Alpha-1-antitrypsin 1-1	1.17797	1.05492	0.779243	1.18083	1.18074	0.9608	1.20145	1.12097	1.33064	0.298537	0.696851	0.271605	0.665585	1.11927	1.1389	1.01754	FALSE	FALSE	0.893442	0.497715	FALSE	FALSE	0.878039	0.182848	FALSE	FALSE	0.98276	0.312352	FALSE	FALSE
D3Z0V2	Arhgef7	Rho guanine nucleotide exchange factor 7	1.12392	1.00215	1.08757	0.98374	0.974765	0.938686	0.994662	0.961275	0.974992	0.0330531	0.0403351	0.0617312	0.936872	0.896274	0.896483	1.00023	FALSE	FALSE	1.11573	0.0523961	FALSE	FALSE	1.11547	0.065222	FALSE	FALSE	0.999768	0.540718	FALSE	FALSE
A0A0R4J0Z1	Pdia4	Protein disulfide-isomerase A4	0.772161	1.00708	0.971264	1.21169	1.21479	1.06379	1.08466	1.19238	1.13044	0.0343823	0.0415236	0.0647733	0.931701	1.24754	1.16389	0.932945	FALSE	TRUE	0.801576	0.0494023	FALSE	TRUE	0.859189	0.0510547	FALSE	FALSE	1.07187	0.663225	FALSE	FALSE
A0A0R4J1K4	Slc4a2	Anion exchange protein 2	1.01067	0.794527	0.944459	1.0022	0.411799	0.590498	0.608351	0.969101	0.307445	0.413277	0.526917	0.434378	0.981772	0.625223	0.644126	1.03023	TRUE	TRUE	1.59943	0.252942	FALSE	FALSE	1.55249	0.226116	FALSE	FALSE	0.970653	0.88517	FALSE	FALSE
E9QL31	Dab2	Disabled homolog 2	0.812143	1.02511	1.07006	1.35691	0.991727	0.993594	1.01044	1.05797	0.950415	0.503168	0.49746	0.949911	0.666024	0.969254	0.985684	1.01695	FALSE	FALSE	1.03172	0.374447	FALSE	FALSE	1.01452	0.685906	FALSE	FALSE	0.983332	0.438251	FALSE	FALSE
A0A0R4J107	Apeh	Acylamino-acid-releasing enzyme	0.976891	1.11141	0.999885	1.07759	1.02957	1.09288	1.01148	1.02507	0.99836	0.391194	0.61179	0.8879	0.374698	1.07772	1.0116	0.93865	FALSE	FALSE	0.927887	0.460423	FALSE	FALSE	0.988533	0.695867	FALSE	FALSE	1.06536	0.055472	FALSE	FALSE
A0A0R4J124	Srpk2	SRSF protein kinase 2;SRSF protein kinase 2 N-terminal;SRSF protein kinase 2 C-terminal	1.31595	0.910891	0.852042	0.885248	0.881647	1.00841	0.966371	1.13838	0.879875	0.765342	0.755474	0.972162	0.872244	0.971848	1.06091	1.09164	FALSE	FALSE	1.02897	0.541133	FALSE	FALSE	0.942589	0.857777	FALSE	FALSE	0.916053	0.465806	FALSE	FALSE
A0A0R4J138	Arsb	Arylsulfatase B	1.00589	0.889378	1.08556	0.841641	0.84316	0.82749	1.15426	1.0313	1.03775	0.0158277	0.0751058	0.390126	0.0140155	0.836711	1.03167	1.23301	FALSE	TRUE	1.19516	0.0523775	FALSE	FALSE	0.969301	0.309991	FALSE	FALSE	0.811025	0.00416547	FALSE	TRUE
A0A0R4J139	Msrb3	Methionine-R-sulfoxide reductase B3, mitochondrial	1.21246	1.05968	1.1216	0.762696	0.836498	0.762093	1.27167	1.09199	0.991526	0.00755811	0.0111612	0.985454	0.0133003	0.68001	0.973603	1.43175	FALSE	TRUE	1.47057	0.00247365	FALSE	TRUE	1.02711	0.896996	FALSE	FALSE	0.698447	0.0179779	FALSE	TRUE
Z4YLI8	Cluh	Clustered mitochondria protein homolog	0.885704	0.984513	0.856963	1.18316	1.10048	1.12099	0.957676	0.941212	1.02011	0.00453618	0.00425978	0.351087	0.0203968	1.26565	1.08126	0.854313	FALSE	TRUE	0.790109	0.00795228	FALSE	TRUE	0.924847	0.232582	FALSE	FALSE	1.17053	0.00943381	FALSE	FALSE
A0A0R4J170	Smarca4	Transcription activator BRG1	0.917373	0.932338	0.97786	1.0737	1.0412	1.07911	1.02445	1.07196	1.0441	0.00229036	0.00273843	0.00605673	0.688606	1.15162	1.11987	0.972431	FALSE	FALSE	0.868341	0.00490073	FALSE	FALSE	0.892959	0.0102547	FALSE	FALSE	1.02835	0.381885	FALSE	FALSE
A0A0R4J187	Xrcc6	X-ray repair cross-complementing protein 6	1.13348	1.03361	1.12318	1.02525	0.933561	0.99958	0.904427	0.795589	0.947264	0.0152626	0.149528	0.0125328	0.178127	0.889958	0.80524	0.904807	FALSE	TRUE	1.12365	0.0573875	FALSE	FALSE	1.24187	0.0177691	FALSE	TRUE	1.10521	0.120793	FALSE	FALSE
A0A0R4J195	Rprd1b	Regulation of nuclear pre-mRNA domain-containing protein 1B	1.06955	1.19818	0.969108	0.959728	1.03001	0.994254	0.931027	0.987992	0.957176	0.186615	0.37717	0.177445	0.816228	0.929596	0.894929	0.962708	FALSE	FALSE	1.07574	0.290945	FALSE	FALSE	1.11741	0.153229	FALSE	FALSE	1.03874	0.241058	FALSE	FALSE
A0A0R4J1B4	Itgam	Integrin alpha-M	0.264609	0.687966	0.675656	0.6577	0.827621	1.47895	2.37067	2.14104	1.76605	0.00342762	0.307652	0.00319822	0.016309	1.22491	3.16883	2.58698	TRUE	TRUE	0.816383	0.194858	FALSE	FALSE	0.315574	0.00230927	TRUE	TRUE	0.386551	0.022589	TRUE	TRUE
A0A0R4J1E3	Dbn1	Drebrin	0.983328	0.917774	0.879799	0.996759	1.01328	0.946545	1.16469	1.16795	0.978621	0.06031	0.608234	0.0548529	0.192527	1.08606	1.26904	1.16848	FALSE	TRUE	0.920758	0.181895	FALSE	FALSE	0.787998	0.0637209	FALSE	FALSE	0.855814	0.146381	FALSE	FALSE
A0A0R4J1G5	Erlin1	Erlin-1	0.99241	0.952072	1.25415	0.942333	1.02047	0.968281	1.07262	0.882136	1.1341	0.689713	0.66873	0.930775	0.863904	0.975686	1.08082	1.10776	FALSE	FALSE	1.02492	0.411816	FALSE	FALSE	0.92522	0.777975	FALSE	FALSE	0.902724	0.543227	FALSE	FALSE
A0A0R4J1G9	Steap3	Metalloreductase STEAP3	0.895802	0.915133	0.837387	0.912951	0.951946	0.971235	1.19962	1.15939	1.0272	0.00569528	0.451954	0.00557317	0.0217545	1.06267	1.29425	1.21791	FALSE	TRUE	0.941022	0.0968885	FALSE	FALSE	0.772651	0.0125574	FALSE	TRUE	0.821077	0.028723	FALSE	TRUE
A0A0R4J1H6	Golga3	Golgin subfamily A member 3	0.871665	0.941701	0.999903	1.02119	0.99864	0.936117	0.93644	1.01034	1.00927	0.468035	0.527938	0.527497	1	1.06046	1.07175	1.01065	FALSE	FALSE	0.942984	0.349846	FALSE	FALSE	0.933051	0.344248	FALSE	FALSE	0.989467	0.999265	FALSE	FALSE
A0A0R4J1N3	Apoc3	Apolipoprotein C-III	0.978251	1.38035	0.665863	1.66782	1.56799	1.03686	1.03691	0.73672	1.57737	0.426209	0.419593	0.933907	0.603518	1.60285	1.05996	0.661295	TRUE	TRUE	0.623887	0.217824	FALSE	FALSE	0.943433	0.751858	FALSE	FALSE	1.51218	0.383784	FALSE	FALSE
G5E8J2	Ank1	Ankyrin-1	0.853051	2.0936	0.794661	1.39014	0.827053	1.36863	0.965129	0.856421	0.992653	0.697955	0.989742	0.707604	0.78359	1.60439	1.13138	0.70518	TRUE	TRUE	0.62329	0.916061	FALSE	FALSE	0.883873	0.507994	FALSE	FALSE	1.41808	0.24487	FALSE	FALSE
A0A0R4J1N9	Tfam	Transcription factor A, mitochondrial	1.01935	1.05167	1.1013	0.945456	0.969683	0.901981	0.924895	0.911454	0.972267	0.00974521	0.016345	0.0146966	0.994907	0.899005	0.879454	0.978252	FALSE	FALSE	1.11234	0.0187622	FALSE	FALSE	1.13707	0.0158233	FALSE	FALSE	1.02223	0.921617	FALSE	FALSE
G3X9S2	Enpp1	Ectonucleotide pyrophosphatase/phosphodiesterase family member 1;Alkaline phosphodiesterase I;Nucleotide pyrophosphatase	1.22232	1.12962	1.24105	1.12384	0.881306	0.836469	0.744255	0.732728	0.680329	0.00290897	0.0457654	0.00233617	0.0647526	0.721009	0.599455	0.831412	TRUE	TRUE	1.38695	0.058939	FALSE	FALSE	1.66818	0.000270742	TRUE	TRUE	1.20277	0.067085	FALSE	FALSE
E9QQ99	Syvn1	E3 ubiquitin-protein ligase synoviolin	1.09074	0.983955	0.998067	1.18516	1.13218	1.09338	1.08432	1.01734	1.04466	0.0575429	0.0588397	0.804934	0.13217	1.13438	1.04668	0.922694	FALSE	FALSE	0.881542	0.0579408	FALSE	FALSE	0.9554	0.561017	FALSE	FALSE	1.08378	0.0555178	FALSE	FALSE
A0A0R4J1R7	Pcbd2	Pterin-4-alpha-carbinolamine dehydratase 2	1.14456	1.10793	1.15939	0.973372	0.982929	0.946059	1.00387	1.05182	0.941099	0.00304383	0.00335708	0.00920434	0.58319	0.850436	0.87708	1.03133	FALSE	FALSE	1.17587	0.000842595	FALSE	FALSE	1.14015	0.0176079	FALSE	FALSE	0.969621	0.405801	FALSE	FALSE
F6PYI8	Prodh	Proline dehydrogenase 1, mitochondrial	1.00942	1.38265	1.18079	1.08828	0.816989	1.06016	0.96659	1.37861	1.01453	0.462228	0.441756	0.892462	0.689132	0.897844	0.859197	0.956956	FALSE	FALSE	1.11378	0.216295	FALSE	FALSE	1.16388	0.695796	FALSE	FALSE	1.04498	0.446964	FALSE	FALSE
G3X8W7	Cdc23	Cell division cycle protein 23 homolog	1.06744	0.992371	1.00362	1.10544	1.02924	1.04379	0.977521	0.979769	0.979693	0.0652535	0.389268	0.330605	0.0555741	1.04003	0.976161	0.938593	FALSE	FALSE	0.961514	0.310391	FALSE	FALSE	1.02442	0.145861	FALSE	FALSE	1.06542	0.026181	FALSE	FALSE
A0A0R4J1Y3	Osgep	Probable tRNA N6-adenosine threonylcarbamoyltransferase	1.00302	1.2527	0.95932	0.957592	1.08007	0.953379	0.879114	0.944725	0.919739	0.247954	0.662884	0.223347	0.609862	0.954705	0.916967	0.960471	FALSE	FALSE	1.04744	0.49831	FALSE	FALSE	1.09055	0.16761	FALSE	FALSE	1.04116	0.145622	FALSE	FALSE
A0A0R4J1Y4	Pard3	Partitioning defective 3 homolog	1.07921	1.06526	0.927066	0.938211	0.938051	0.853176	0.793957	1.19139	0.963249	0.574063	0.553774	0.91999	0.773271	0.880583	0.904237	1.02686	FALSE	FALSE	1.13561	0.112385	FALSE	FALSE	1.1059	0.7594	FALSE	FALSE	0.973841	0.57118	FALSE	FALSE
A0A0R4J1Z3	Tmem33	Transmembrane protein 33	0.878661	1.02154	0.78172	1.00663	1.23774	0.850743	1.07479	1.22026	1.20136	0.136649	0.492488	0.119474	0.510485	1.14564	1.36726	1.19345	FALSE	TRUE	0.872877	0.35647	FALSE	FALSE	0.73139	0.0310893	FALSE	TRUE	0.837908	0.332142	FALSE	FALSE
A0A0R4J211	Arhgef25	Rho guanine nucleotide exchange factor 25	0.900964	0.995191	1.11678	0.916716	0.921166	0.820379	0.906635	1.23043	0.884984	0.483812	0.550663	0.999563	0.535476	0.921146	0.911015	0.989002	FALSE	FALSE	1.0856	0.16929	FALSE	FALSE	1.09768	0.982202	FALSE	FALSE	1.01112	0.356534	FALSE	FALSE
A0A0R4J233	Sept10	Septin-10	0.550152	0.929453	1.01028	0.759407	0.870447	1.11977	1.6534	1.0463	1.44674	0.0727998	0.908076	0.0802487	0.137284	0.936515	1.55655	1.66207	TRUE	TRUE	1.06779	0.651067	FALSE	FALSE	0.642445	0.0724185	FALSE	FALSE	0.60166	0.0883797	FALSE	FALSE
V9GXU0	Ei24	Etoposide-induced protein 2.4	0.5036	1.27307	0.535858	1.05278	1.00988	1.19721	1.81065	1.29471	1.55204	0.0482815	0.445469	0.0416745	0.214067	1.96466	2.89637	1.47423	TRUE	TRUE	0.508993	0.287485	FALSE	FALSE	0.34526	0.0554709	FALSE	FALSE	0.67832	0.0430999	FALSE	TRUE
A0A0R4J254	Xpo4	Exportin-4	0.803689	1.14305	1.08712	0.995953	1.01586	1.04994	0.90642	1.0131	0.953547	0.763346	0.99418	0.828643	0.774288	0.93445	0.87713	0.938659	FALSE	FALSE	1.07015	0.934455	FALSE	FALSE	1.14008	0.650097	FALSE	FALSE	1.06535	0.143742	FALSE	FALSE
G3UZI2	Syncrip		0.994013	1.01952	0.909144	1.02042	1.03968	1.08469	1.09327	1.13926	1.11219	0.0156879	0.144092	0.0129057	0.191252	1.04595	1.11889	1.06974	FALSE	FALSE	0.956073	0.126188	FALSE	FALSE	0.89374	0.0173182	FALSE	FALSE	0.934803	0.045657	FALSE	FALSE
A0A0R4J260	Otud4	OTU domain-containing protein 4	1.25637	0.749453	0.925527	0.6346	1.05924	0.607042	0.858415	1.50727	0.777144	0.550645	0.701457	0.958761	0.545974	0.685664	0.927488	1.35269	FALSE	TRUE	1.45844	0.370641	FALSE	FALSE	1.07818	0.810127	FALSE	FALSE	0.739269	0.3628	FALSE	FALSE
Q8C8I3	Eif2d	Eukaryotic translation initiation factor 2D	0.98128	1.31474	1.3478	1.07888	1.11755	0.949899	0.806743	0.949762	1.02427	0.12044	0.387956	0.106025	0.577715	0.820609	0.722397	0.880319	FALSE	TRUE	1.21861	0.263435	FALSE	FALSE	1.38428	0.0971323	FALSE	FALSE	1.13595	0.209214	FALSE	FALSE
A0A0R4J2A1	Spcs1	Signal peptidase complex subunit 1	1.11116	0.997961	1.08158	1.08626	1.0256	1.03896	1.00088	1.04684	1.06312	0.758408	0.924442	0.738519	0.924046	0.960597	0.967882	1.00758	FALSE	FALSE	1.04102	0.747721	FALSE	FALSE	1.03318	0.529151	FALSE	FALSE	0.992473	0.637589	FALSE	FALSE
A0A0R4J2B0	Celf2	CUGBP Elav-like family member 2	1.09206	1.17142	0.96003	0.936669	1.06174	1.03091	0.963669	1.30609	0.964111	0.791778	0.831797	0.999459	0.815744	0.944002	0.882834	0.935204	FALSE	FALSE	1.05932	0.420769	FALSE	FALSE	1.13272	0.980026	FALSE	FALSE	1.06929	0.600597	FALSE	FALSE
A0A0R4J2B2	Kctd12	BTB/POZ domain-containing protein KCTD12	0.951389	0.977078	1.06779	0.959381	0.938522	0.859953	1.02132	0.865705	0.987666	0.398376	0.369007	0.745652	0.761742	0.960539	1.01084	1.05236	FALSE	FALSE	1.04108	0.162682	FALSE	FALSE	0.98928	0.529975	FALSE	FALSE	0.950241	0.525988	FALSE	FALSE
A2RTH5	Lcmt1		1.13898	1.10902	1.11131	1.15124	0.976709	1.12822	1.09406	1.07921	0.99013	0.502788	0.796987	0.473691	0.831209	1.01521	0.97111	0.956558	FALSE	FALSE	0.985015	0.569688	FALSE	FALSE	1.02975	0.125936	FALSE	FALSE	1.04542	0.652474	FALSE	FALSE
A0A0U1RNK7	Dock7	Dedicator of cytokinesis protein 7	0.995083	0.961112	0.921787	0.987983	0.980848	0.91715	1.02296	1.09338	0.95812	0.266571	0.997634	0.312045	0.337278	1.02054	1.06435	1.04294	FALSE	FALSE	0.979878	0.935404	FALSE	FALSE	0.939539	0.214463	FALSE	FALSE	0.958832	0.235881	FALSE	FALSE
A0A0U1RP13	Cdipt	CDP-diacylglycerol--inositol 3-phosphatidyltransferase	0.900378	0.982167	0.939914	0.968165	1.09652	0.905352	0.912743	1.00949	1.04097	0.66103	0.697114	0.718992	0.999175	1.03006	1.07402	1.04268	FALSE	FALSE	0.97082	0.465283	FALSE	FALSE	0.93108	0.358257	FALSE	FALSE	0.959066	0.974935	FALSE	FALSE
A0A0X1KG61	Cbl	E3 ubiquitin-protein ligase CBL;E3 ubiquitin-protein ligase CBL-B	1.18763	1.03622	1.01302	1.17676	1.01163	0.941962	0.859856	0.847388	0.928141	0.0769865	0.886493	0.0825266	0.15064	0.976277	0.829803	0.849967	FALSE	TRUE	1.0243	0.709015	FALSE	FALSE	1.2051	0.0291361	FALSE	TRUE	1.17652	0.0896748	FALSE	FALSE
A0A0U1RP81			1.05511	0.982115	1.01812	0.90285	0.938523	0.913419	0.962347	0.991013	1.04839	0.0257186	0.0280628	0.808348	0.0604202	0.897161	0.973374	1.08495	FALSE	FALSE	1.11463	0.0131701	FALSE	FALSE	1.02735	0.616203	FALSE	FALSE	0.921702	0.0398505	FALSE	FALSE
A0A0U1RPD8	Gtf3c1	General transcription factor 3C polypeptide 1	1.02754	0.992622	1.07143	0.999461	1.03992	0.936109	0.853794	0.968786	0.89342	0.0569687	0.640159	0.0527612	0.172226	0.972676	0.869476	0.893901	FALSE	FALSE	1.02809	0.364363	FALSE	FALSE	1.15012	0.0370963	FALSE	FALSE	1.11869	0.128689	FALSE	FALSE
A0A0U1RPF2	Hspbp1	Hsp70-binding protein 1	0.958008	1.02126	0.986348	1.25898	1.28643	1.15966	1.03351	0.83356	1.1242	0.0326019	0.0452651	0.993447	0.0517668	1.27641	1.04782	0.820911	FALSE	TRUE	0.78345	0.00444507	FALSE	TRUE	0.954367	0.92708	FALSE	FALSE	1.21816	0.0647543	FALSE	FALSE
A0A0U1RPI1	Fxyd1	Phospholemman	1.09794	0.778609	0.956325	0.684992	0.823294	0.620049	0.788562	1.11874	0.814698	0.209863	0.223755	0.953165	0.321303	0.716275	0.851905	1.18935	FALSE	TRUE	1.39611	0.0999047	FALSE	FALSE	1.17384	0.805621	FALSE	FALSE	0.840793	0.179398	FALSE	FALSE
A0A0U1RQB6	Crebbp	CREB-binding protein	1.20426	1.09054	1.02057	1.36097	1.04481	1.02914	0.873411	0.883577	0.827073	0.0577317	0.916577	0.108817	0.0655443	0.958071	0.800901	0.835951	FALSE	TRUE	1.04376	0.757698	FALSE	FALSE	1.24859	0.0123361	FALSE	TRUE	1.19624	0.0606504	FALSE	FALSE
A0A0X1KG60	Rnf40	E3 ubiquitin-protein ligase BRE1B	1.0016	0.960922	0.998488	1.06931	1.10955	1.06762	0.993281	0.957561	1.03977	0.0161094	0.0202257	0.917849	0.0320974	1.07093	0.994785	0.928898	FALSE	FALSE	0.933768	0.00736369	FALSE	FALSE	1.00524	0.734756	FALSE	FALSE	1.07654	0.036021	FALSE	FALSE
A0A0X1KG62	Nelfb	Negative elongation factor B	1.01281	1.05537	1.08891	0.985448	1.05681	0.931163	0.89114	0.926695	0.968149	0.0530962	0.330451	0.0448745	0.318105	0.933748	0.878077	0.940379	FALSE	FALSE	1.07095	0.223399	FALSE	FALSE	1.13885	0.016798	FALSE	FALSE	1.0634	0.216789	FALSE	FALSE
A0A140LHA2	Bub3	Mitotic checkpoint protein BUB3	0.944944	0.956502	0.991606	0.945908	1.00847	1.03749	1.06078	1.11066	1.07971	0.0122478	0.497641	0.0116417	0.0459478	1.05433	1.12881	1.07064	FALSE	FALSE	0.94847	0.340192	FALSE	FALSE	0.885888	0.00410829	FALSE	FALSE	0.934017	0.047999	FALSE	FALSE
A0A140LHG8	Spcs2	Signal peptidase complex subunit 2	0.989072	0.996439	0.96816	1.01026	1.16542	0.922199	0.938791	0.966768	1.0238	0.640202	0.730074	0.99062	0.655953	1.02142	0.97745	0.95695	FALSE	FALSE	0.979027	0.538769	FALSE	FALSE	1.02307	0.774284	FALSE	FALSE	1.04499	0.497503	FALSE	FALSE
A0A140LHL5	Sirt2	NAD-dependent protein deacetylase sirtuin-2	1.37416	1.4106	1.14708	0.828218	0.989652	0.743544	0.895774	0.952308	0.75539	0.00644802	0.00972081	0.0112467	0.989542	0.602709	0.651871	1.08157	TRUE	TRUE	1.65918	0.014045	TRUE	TRUE	1.53404	0.0118812	TRUE	TRUE	0.924583	0.887396	FALSE	FALSE
A0A140LHN4	Slc35a2	UDP-galactose translocator	0.888721	0.800687	1.06109	1.16068	1.05027	0.943533	0.916691	1.19045	1.15619	0.313656	0.4661	0.317201	0.93928	1.18178	1.30096	1.10085	FALSE	TRUE	0.846181	0.244914	FALSE	FALSE	0.768662	0.211899	FALSE	FALSE	0.908389	0.750512	FALSE	FALSE
A0A140LIF0	Coq7	5-demethoxyubiquinone hydroxylase, mitochondrial	0.958139	0.775321	1.18144	0.716363	0.956205	0.94881	1.11047	0.928196	1.15855	0.389094	0.73961	0.75572	0.359842	0.990263	1.15899	1.17039	FALSE	FALSE	1.00983	0.527006	FALSE	FALSE	0.86282	0.529306	FALSE	FALSE	0.854418	0.142874	FALSE	FALSE
Q9Z1M2	Irgm2		0.809072	0.910258	1.40933	0.877646	1.10241	1.21876	1.14251	1.03865	1.16136	0.918434	0.99021	0.913798	0.959787	1.2111	1.25515	1.03637	FALSE	TRUE	0.825697	0.917011	FALSE	FALSE	0.796721	0.725771	FALSE	FALSE	0.964906	0.677965	FALSE	FALSE
A0A140LIT2	Dhcr7	7-dehydrocholesterol reductase	0.93575	1.14507	1.01126	1.09942	1.14188	0.868847	0.85046	0.913522	1.09791	0.694208	0.998181	0.754379	0.722273	1.08717	0.903346	0.830915	FALSE	TRUE	0.919819	0.956865	FALSE	FALSE	1.107	0.469836	FALSE	FALSE	1.20349	0.503611	FALSE	FALSE
D3Z6W1	Map6	Microtubule-associated protein 6	1.04617	1.02774	1.18712	0.990829	0.945976	0.96852	0.782972	0.815501	0.872419	0.00431817	0.102583	0.00350585	0.0512283	0.925778	0.779511	0.842007	FALSE	TRUE	1.08017	0.0846638	FALSE	FALSE	1.28286	0.00970702	FALSE	TRUE	1.18764	0.00768231	FALSE	FALSE
E9Q5W5	Zzef1	Zinc finger ZZ-type and EF-hand domain-containing protein 1	1.00794	1.05284	0.909006	1.09429	0.88642	1.10795	1.02158	1.50616	1.01128	0.457094	0.96234	0.461122	0.601771	1.08567	1.01354	0.933559	FALSE	FALSE	0.921092	0.659206	FALSE	FALSE	0.986645	0.323641	FALSE	FALSE	1.07117	0.447224	FALSE	FALSE
E9Q394	Akap13		0.88487	1.1199	1.09934	1.09972	1.03106	1.06603	0.870555	1.05493	1.02754	0.608407	0.92002	0.805464	0.58683	0.969702	0.934692	0.963896	FALSE	FALSE	1.03124	0.711212	FALSE	FALSE	1.06987	0.622636	FALSE	FALSE	1.03746	0.25208	FALSE	FALSE
A0A140T8I9	Pi4ka		1.12507	0.959131	1.05483	0.903014	0.930327	0.866686	1.00095	0.981958	1.02566	0.0367478	0.0342737	0.601122	0.119691	0.856079	0.948927	1.10846	FALSE	FALSE	1.16812	0.0468038	FALSE	FALSE	1.05382	0.43123	FALSE	FALSE	0.902154	0.0100294	FALSE	FALSE
A0A140T8J4	Hebp1	Heme-binding protein 1	1.19043	1.04235	1.1631	0.924967	0.961831	0.974505	1.03292	0.975027	0.900082	0.0217218	0.0278494	0.0403413	0.948618	0.826953	0.838298	1.01372	FALSE	TRUE	1.20926	0.0204186	FALSE	TRUE	1.19289	0.0524509	FALSE	FALSE	0.986466	0.724742	FALSE	FALSE
Q6ZWZ4	Rpl36	60S ribosomal protein L36	0.856389	1.00236	0.758606	1.14552	1.11775	1.13377	1.14289	1.14553	1.19679	0.00538749	0.0115993	0.00698078	0.878406	1.3239	1.33763	1.01037	FALSE	TRUE	0.755346	0.0218459	FALSE	TRUE	0.74759	0.0166109	FALSE	TRUE	0.989732	0.202477	FALSE	FALSE
A0A140T8M2		Ig kappa chain V-V region MOPC 149	1.11335	1.3009	0.935766	1.65972	2.08806	1.09789	0.426761	0.645395	0.628192	0.0182298	0.205981	0.159789	0.0150358	1.49074	0.564235	0.378493	TRUE	TRUE	0.670807	0.177999	FALSE	FALSE	1.77231	0.0122344	TRUE	TRUE	2.64206	0.0237556	TRUE	TRUE
A0A140T8M5			0.863246	1.572	0.577193	2.00475	1.86926	1.35158	0.553372	0.350539	0.948368	0.034646	0.136185	0.499477	0.0309112	2.16538	0.641036	0.296038	TRUE	TRUE	0.461812	0.107262	FALSE	FALSE	1.55997	0.323666	FALSE	FALSE	3.37794	0.0132919	TRUE	TRUE
Q5M9M5	Rpl23a	60S ribosomal protein L23a	0.961672	1.01811	0.9939	1.16101	1.12805	1.09608	1.0824	0.977458	1.16256	0.0754244	0.0661423	0.273774	0.535202	1.13497	1.08904	0.959528	FALSE	FALSE	0.881077	0.00527629	FALSE	FALSE	0.918239	0.213036	FALSE	FALSE	1.04218	0.393512	FALSE	FALSE
A0A140T8P2	Igkv6-29	Ig kappa chain V-V region MOPC 21	1.1303	0.902798	1.04708	1.41338	2.13153	1.19896	0.797307	0.657999	0.67072	0.0286006	0.128899	0.431467	0.0250317	1.34983	0.640564	0.47455	TRUE	TRUE	0.740832	0.128136	FALSE	FALSE	1.56112	0.016436	TRUE	TRUE	2.10726	0.0377819	TRUE	TRUE
A0A140T8P6			1.34074	0.911683	1.32474	1.41412	1.83362	1.24997	0.348131	0.487129	0.406537	0.00282644	0.295667	0.0134397	0.00265312	1.06746	0.30688	0.287485	TRUE	TRUE	0.936799	0.24159	FALSE	FALSE	3.25861	0.00597177	TRUE	TRUE	3.47845	0.00368956	TRUE	TRUE
A0A140T8R7	Rcor1	REST corepressor 1	0.807289	0.867267	0.972794	1.1113	1.09366	1.10609	1.14512	0.846864	1.0398	0.0896204	0.0781617	0.327434	0.526623	1.27537	1.19894	0.940075	FALSE	TRUE	0.784086	0.0104442	FALSE	TRUE	0.834067	0.268594	FALSE	FALSE	1.06374	0.347283	FALSE	FALSE
A0A140T8W1	Col6a5	Collagen alpha-5(VI) chain	0.507798	0.601628	1.28779	1.40663	1.26498	0.957941	0.442816	0.715098	0.580448	0.0918093	0.268636	0.644556	0.0831545	2.1026	0.964794	0.458857	TRUE	TRUE	0.475601	0.215249	FALSE	FALSE	1.03649	0.442787	FALSE	FALSE	2.17933	0.0149316	TRUE	TRUE
Q3TX38	Vdac3	Voltage-dependent anion-selective channel protein 3	0.97139	1.00328	0.914788	0.853076	1.03154	0.957517	1.286	1.20691	1.29205	0.00154826	0.951465	0.00302232	0.0023168	0.985718	1.32387	1.34305	FALSE	TRUE	1.01449	0.798665	FALSE	FALSE	0.75536	0.00137777	FALSE	TRUE	0.744573	0.00582855	FALSE	TRUE
A0A171KXD3	Prmt1	Protein arginine N-methyltransferase 1	0.898213	1.01128	0.897962	0.985934	0.89961	1.06897	1.15973	1.30375	1.12597	0.0178261	0.756471	0.0192456	0.0454135	1.09766	1.29115	1.17627	FALSE	TRUE	0.911028	0.471763	FALSE	FALSE	0.774505	0.0170756	FALSE	TRUE	0.850144	0.0445519	FALSE	FALSE
A0ELI5	Edc3	Enhancer of mRNA-decapping protein 3	0.896571	1.00892	0.906949	1.00343	0.914737	1.13035	1.01952	1.01777	1.1609	0.261274	0.539288	0.240289	0.767944	1.10638	1.12412	1.01603	FALSE	FALSE	0.903847	0.336458	FALSE	FALSE	0.889587	0.0965543	FALSE	FALSE	0.984223	0.55965	FALSE	FALSE
A0JNY3	Gphn	Gephyrin;Molybdopterin adenylyltransferase;Molybdopterin molybdenumtransferase	0.808943	0.937402	1.10677	0.942099	0.983871	0.98907	0.873593	1.00336	0.896076	0.837682	0.962907	0.93899	0.824054	1.04957	0.955914	0.910765	FALSE	FALSE	0.952768	0.825123	FALSE	FALSE	1.04612	0.792814	FALSE	FALSE	1.09798	0.329829	FALSE	FALSE
A0MNP4	Wdr61	WD repeat-containing protein 61;WD repeat-containing protein 61, N-terminally processed	1.03806	0.957888	1.02953	0.929335	1.01513	1.02968	1.08588	1.03433	1.12406	0.126284	0.901814	0.229546	0.132029	0.986015	1.05473	1.06969	FALSE	FALSE	1.01418	0.693136	FALSE	FALSE	0.948107	0.115367	FALSE	FALSE	0.934848	0.0913475	FALSE	FALSE
A1BN54	Actn1		1.24455	1.01672	1.01289	0.8078	0.867576	0.815227	1.04669	0.993054	0.934588	0.0256765	0.0221463	0.382746	0.129016	0.801821	0.976724	1.21813	FALSE	TRUE	1.24716	0.0296062	FALSE	TRUE	1.02383	0.295678	FALSE	FALSE	0.820929	0.0125786	FALSE	TRUE
A1L341	Dyrk1a	Dual specificity tyrosine-phosphorylation-regulated kinase 1A;Dual specificity tyrosine-phosphorylation-regulated kinase 1B	0.979414	0.994338	1.04213	0.937537	0.981259	0.955417	1.01063	0.964845	0.889296	0.328192	0.410153	0.369625	0.995388	0.960857	0.970338	1.00987	FALSE	FALSE	1.04074	0.106847	FALSE	FALSE	1.03057	0.277593	FALSE	FALSE	0.990229	0.937291	FALSE	FALSE
A1L353	Tgfbi	Transforming growth factor-beta-induced protein ig-h3	0.979804	1.60685	1.46417	0.990219	0.924396	0.896944	0.778768	0.678826	0.72415	0.0202027	0.0888874	0.0180063	0.432945	0.631343	0.49458	0.783377	TRUE	TRUE	1.58392	0.0975301	FALSE	FALSE	2.02192	0.0314995	TRUE	TRUE	1.27652	0.00630863	FALSE	TRUE
A1L3B8	Psmd7	26S proteasome non-ATPase regulatory subunit 7	1.02496	0.846581	0.957037	1.10816	1.24896	1.03655	1.03277	1.12665	1.07663	0.0833809	0.0797345	0.207312	0.743852	1.15791	1.12496	0.971545	FALSE	FALSE	0.863626	0.0811762	FALSE	FALSE	0.88892	0.0814309	FALSE	FALSE	1.02929	0.483031	FALSE	FALSE
A1L3S7	Gatad2b	Transcriptional repressor p66-beta	1.17495	1.06417	1.10923	1.11042	1.05148	1.00221	0.917488	0.957407	0.880182	0.00762212	0.354939	0.00692767	0.0362359	0.947939	0.82714	0.872567	FALSE	TRUE	1.05492	0.242905	FALSE	FALSE	1.20899	0.00721617	FALSE	TRUE	1.14604	0.023813	FALSE	FALSE
A2A404	Wt1	Wilms tumor protein homolog	1.5293	1.21016	1.20704	0.803482	0.936277	0.768865	0.762886	0.700801	0.736491	0.00217031	0.00649167	0.00244017	0.575138	0.663949	0.608592	0.916624	TRUE	TRUE	1.50614	0.0155253	TRUE	TRUE	1.64314	0.00580893	TRUE	TRUE	1.09096	0.130174	FALSE	FALSE
E9PXY1	Cul4b	Cullin-4B	1.06667	1.04087	0.984444	1.08322	1.09922	1.10522	1.00649	1.0313	0.992702	0.0208036	0.0618039	0.653978	0.0207813	1.05606	0.966971	0.91564	FALSE	FALSE	0.946915	0.0604825	FALSE	FALSE	1.03416	0.486644	FALSE	FALSE	1.09213	0.00278976	FALSE	FALSE
A2A4A6	Plcg1	Phosphoinositide phospholipase C;1-phosphatidylinositol 4,5-bisphosphate phosphodiesterase gamma-1	1.19786	0.988349	1.09476	0.960955	0.939443	0.874182	0.859499	0.793405	0.876952	0.0128437	0.0595094	0.0115211	0.391968	0.858125	0.785101	0.914903	FALSE	TRUE	1.16533	0.0624672	FALSE	FALSE	1.27372	0.0188487	FALSE	TRUE	1.09301	0.0887724	FALSE	FALSE
A2A4P3	Gm27029	Alanyl-tRNA editing protein Aarsd1	1.06039	0.964577	0.885678	1.07989	1.00872	1.06717	1.0204	1.0385	1.04627	0.243162	0.247714	0.385946	0.927573	1.10636	1.07664	0.973129	FALSE	FALSE	0.903862	0.211972	FALSE	FALSE	0.92882	0.273227	FALSE	FALSE	1.02761	0.507618	FALSE	FALSE
A2A547	Rpl19	Ribosomal protein L19;60S ribosomal protein L19	0.819641	0.947744	0.820813	1.04841	1.17636	1.06297	1.05106	1.09095	1.26294	0.0178542	0.0395006	0.0207834	0.85203	1.29503	1.32911	1.02632	FALSE	TRUE	0.772185	0.0164783	FALSE	TRUE	0.752382	0.0247775	FALSE	TRUE	0.974354	0.636706	FALSE	FALSE
A2A5G4	Wfdc2	WAP four-disulfide core domain protein 2	0.816771	0.841474	1.03492	1.25486	0.385646	0.973446	2.3721	2.29673	1.02685	0.0805932	0.997792	0.115906	0.10691	1.15683	2.72941	2.35938	TRUE	TRUE	0.864429	0.925477	FALSE	FALSE	0.366379	0.0861751	FALSE	FALSE	0.42384	0.112185	FALSE	FALSE
A2A5R8	Stau1	Double-stranded RNA-binding protein Staufen homolog 1	1.01385	0.971536	0.888963	1.06812	1.07225	1.00058	1.25617	1.01946	1.06116	0.162984	0.454064	0.145201	0.636295	1.09942	1.09225	0.993477	FALSE	FALSE	0.909571	0.110043	FALSE	FALSE	0.915544	0.132078	FALSE	FALSE	1.00657	0.441929	FALSE	FALSE
A2A5V3	Sh3bp1	SH3 domain-binding protein 1	1.02882	0.996631	1.16277	0.989821	1.05263	0.987042	1.04664	1.06754	0.973344	0.600105	0.579719	0.793131	0.924002	0.962093	1.01732	1.05741	FALSE	FALSE	1.0394	0.392057	FALSE	FALSE	0.982971	0.595887	FALSE	FALSE	0.94571	0.616678	FALSE	FALSE
A2A6H0	Lasp1	LIM and SH3 domain protein 1	0.982714	0.989674	1.16878	1.08282	1.03441	1.05995	0.807192	1.00207	0.854422	0.0887042	0.983958	0.136216	0.109432	1.07101	0.863337	0.8061	FALSE	TRUE	0.933702	0.856996	FALSE	FALSE	1.1583	0.132997	FALSE	FALSE	1.24054	0.0470188	FALSE	TRUE
A2A6J4	Lsp1		1.1056	1.03243	1.15267	0.835407	0.984172	0.806279	0.977794	1.05767	0.898303	0.0397787	0.0334679	0.240214	0.325722	0.755614	0.884401	1.17044	FALSE	TRUE	1.32343	0.0273792	FALSE	TRUE	1.13071	0.10863	FALSE	FALSE	0.854379	0.225935	FALSE	FALSE
A2A6M1	Snf8	Vacuolar-sorting protein SNF8	1.00557	0.999365	1.03561	0.889279	0.948452	0.92943	0.892128	0.934553	0.932345	0.00568046	0.00992225	0.00863736	0.990251	0.924285	0.927184	1.00314	FALSE	FALSE	1.08192	0.011715	FALSE	FALSE	1.07853	0.00615311	FALSE	FALSE	0.996873	0.908815	FALSE	FALSE
A2A6Q8	Myl4	Myosin light chain 4	1.09936	2.23099	1.74666	0.635416	0.620313	0.914067	0.594002	0.757555	0.614553	0.0179038	0.031987	0.0241178	0.968698	0.363789	0.351844	0.967165	TRUE	TRUE	2.74885	0.0469495	TRUE	TRUE	2.84217	0.0353499	TRUE	TRUE	1.03395	0.565301	FALSE	FALSE
A2A7A7	H6pd	GDH/6PGL endoplasmic bifunctional protein;Glucose 1-dehydrogenase;6-phosphogluconolactonase	0.801017	1.35864	1.06539	0.987686	0.993659	1.11201	1.00361	1.05501	0.938596	0.862274	0.946495	0.850794	0.970993	0.932673	0.94201	1.01001	FALSE	FALSE	1.07219	0.804565	FALSE	FALSE	1.06156	0.668359	FALSE	FALSE	0.990089	0.575679	FALSE	FALSE
A6PW84	P3h1	Prolyl 3-hydroxylase 1	0.790826	0.998954	0.971073	1.27184	1.16298	1.22267	1.16196	1.01774	1.08102	0.0133998	0.0110812	0.110007	0.208674	1.25909	1.11322	0.884146	FALSE	TRUE	0.794224	0.0145318	FALSE	TRUE	0.898295	0.0977981	FALSE	FALSE	1.13104	0.0646632	FALSE	FALSE
A2A7S7	Yars	Tyrosine--tRNA ligase;Tyrosine--tRNA ligase, cytoplasmic;Tyrosine--tRNA ligase, cytoplasmic, N-terminally processed	0.94724	1.13349	0.989075	0.891752	1.00026	1.02566	1.01873	1.11759	1.05294	0.397048	0.704318	0.801676	0.369155	1.01131	1.06457	1.05266	FALSE	FALSE	0.988814	0.50766	FALSE	FALSE	0.93935	0.564222	FALSE	FALSE	0.949976	0.146067	FALSE	FALSE
A2A7Z4	Btf3l4	Transcription factor BTF3;Transcription factor BTF3 homolog 4	1.04391	1.02329	0.839887	1.00984	1.10772	1.0126	0.970268	0.965586	1.01896	0.480045	0.482876	0.963105	0.624576	0.98955	0.948182	0.958195	FALSE	FALSE	1.01056	0.362397	FALSE	FALSE	1.05465	0.824118	FALSE	FALSE	1.04363	0.183819	FALSE	FALSE
A2A839	Epb4.1	Protein 4.1	1.03628	1.35429	0.973381	1.06396	1.03523	1.13761	0.905211	1.04013	0.932184	0.343503	0.915275	0.337331	0.526359	1.02671	0.899545	0.876145	FALSE	FALSE	0.973987	0.745336	FALSE	FALSE	1.11167	0.263987	FALSE	FALSE	1.14136	0.0797322	FALSE	FALSE
A2A863	Itgb4	Integrin beta-4;Integrin beta	0.927243	0.898965	0.962245	0.99853	0.979488	1.2748	1.07045	1.13164	1.0512	0.17227	0.220697	0.220157	0.999998	1.07688	1.15445	1.07203	FALSE	FALSE	0.928608	0.186359	FALSE	FALSE	0.866215	0.0069821	FALSE	FALSE	0.93281	0.99878	FALSE	FALSE
A2A8L5	Ptprf	Receptor-type tyrosine-protein phosphatase F	1.16198	0.726273	0.893506	1.1368	0.852844	0.905226	0.83353	1.04136	0.907973	0.95035	0.958319	0.999996	0.959104	1.01312	1.01619	1.00304	FALSE	FALSE	0.987054	0.818636	FALSE	FALSE	0.984067	0.998043	FALSE	FALSE	0.996974	0.743212	FALSE	FALSE
A2A8U2	Tmem201	Transmembrane protein 201	1.11936	1.15831	0.845153	0.829028	1.07843	0.895988	0.985195	1.26042	0.995049	0.520571	0.686949	0.947385	0.51252	0.800447	0.888944	1.11056	FALSE	TRUE	1.2493	0.437448	FALSE	FALSE	1.12493	0.783294	FALSE	FALSE	0.900447	0.280743	FALSE	FALSE
A2A8V8	Srrm1	Serine/arginine repetitive matrix protein 1	0.831101	0.975965	0.761996	1.01304	0.92525	1.20347	1.268	1.13115	1.18555	0.0267869	0.168261	0.022497	0.304644	1.21891	1.42648	1.17028	FALSE	TRUE	0.820403	0.13896	FALSE	FALSE	0.701029	0.0104854	FALSE	TRUE	0.854493	0.180947	FALSE	FALSE
A2A998	C8a	Complement component C8 alpha chain	1.29897	1.0206	0.647309	1.09696	1.00776	1.01086	1.22952	1.0374	1.32173	0.48909	0.954723	0.486698	0.645276	0.990459	1.20471	1.21631	FALSE	TRUE	1.00963	0.808072	FALSE	FALSE	0.830078	0.372383	FALSE	FALSE	0.822159	0.150094	FALSE	FALSE
A2A9I0	Gosr2	Golgi SNAP receptor complex member 2	0.794765	1.22648	0.992366	1.18857	1.04494	0.811323	0.926598	0.950263	0.985771	0.894804	0.996803	0.928675	0.898395	1.05298	0.957573	0.909395	FALSE	FALSE	0.949687	0.953106	FALSE	FALSE	1.04431	0.709892	FALSE	FALSE	1.09963	0.614193	FALSE	FALSE
A2A9Q2	Nrd1	Nardilysin	1.02414	0.861373	0.972449	1.05748	1.08033	1.06152	1.01652	1.10628	1.01936	0.100294	0.108145	0.182602	0.912369	1.09159	1.04824	0.960286	FALSE	FALSE	0.916094	0.0789806	FALSE	FALSE	0.953981	0.167939	FALSE	FALSE	1.04136	0.563405	FALSE	FALSE
A2A9W3	Mif4gd	MIF4G domain-containing protein	1.38775	0.899602	1.16691	1.08506	0.98209	0.983847	1.25485	1.14091	0.962318	0.617951	0.615686	0.970576	0.747569	0.84312	0.977717	1.15964	FALSE	FALSE	1.18607	0.406882	FALSE	FALSE	1.02279	0.855232	FALSE	FALSE	0.862336	0.326756	FALSE	FALSE
S4R2D2	Gga3	ADP-ribosylation factor-binding protein GGA3	0.828469	0.995299	0.701128	1.0149	0.936719	0.533826	0.860697	0.59727	0.41034	0.431104	0.996933	0.473694	0.512078	1.13066	0.720932	0.637619	TRUE	TRUE	0.884437	0.942621	FALSE	FALSE	1.38709	0.233145	FALSE	FALSE	1.56833	0.35791	FALSE	FALSE
A2AA71	Sec24a	Protein transport protein Sec24A	0.878242	1.03618	1.00432	1.15602	1.14573	1.14909	0.999618	1.08334	0.976837	0.02341	0.0225971	0.609054	0.0748531	1.14414	0.995315	0.869924	FALSE	FALSE	0.874019	0.0213755	FALSE	FALSE	1.00471	0.463641	FALSE	FALSE	1.14953	0.016025	FALSE	FALSE
A2AA85	Szrd1	SUZ domain-containing protein 1	1.30919	1.07941	0.915276	1.40476	1.06703	1.37768	1.08499	0.973937	0.91339	0.172037	0.422601	0.705957	0.156163	1.27633	0.90229	0.70694	FALSE	TRUE	0.783495	0.31235	FALSE	FALSE	1.10829	0.425879	FALSE	FALSE	1.41455	0.0705804	FALSE	FALSE
A2AAN0	Exoc7	Exocyst complex component 7	1.20385	0.93044	1.04636	1.03716	1.02463	0.951606	0.940001	0.900559	0.906729	0.188713	0.712114	0.171326	0.452279	0.979232	0.866553	0.88493	FALSE	FALSE	1.02121	0.541346	FALSE	FALSE	1.154	0.145929	FALSE	FALSE	1.13003	0.0390933	FALSE	FALSE
A2AAY5	Sh3pxd2b	SH3 and PX domain-containing protein 2B	0.902618	0.860757	0.864232	1.03118	1.03435	1.11765	1.25375	1.21918	1.13685	0.000421002	0.00679228	0.000337947	0.0227978	1.19684	1.4107	1.17869	FALSE	TRUE	0.835531	0.00409867	FALSE	FALSE	0.708866	0.000917335	FALSE	TRUE	0.848402	0.0336397	FALSE	FALSE
A2AB60	Fmnl1	Formin-like protein 1	1.10115	1.13224	1.03581	1.03881	1.0161	0.860027	0.910963	0.842197	0.798384	0.0176669	0.184025	0.014538	0.17217	0.92276	0.764831	0.828852	FALSE	TRUE	1.08371	0.134004	FALSE	FALSE	1.30748	0.00527269	FALSE	TRUE	1.20649	0.136052	FALSE	FALSE
A2ABV5	Med14	Mediator of RNA polymerase II transcription subunit 14	1.18827	1.09027	1.05791	1.42159	1.03746	1.16513	0.855238	1.11603	1.04881	0.297958	0.704076	0.657584	0.271164	1.06867	0.961972	0.90016	FALSE	FALSE	0.935744	0.467366	FALSE	FALSE	1.03953	0.294284	FALSE	FALSE	1.11091	0.216532	FALSE	FALSE
A2AC29	Ebp	3-beta-hydroxysteroid-Delta(8),Delta(7)-isomerase	1.36209	1.15091	0.814486	1.01865	0.918968	1.00465	0.906769	1.46097	0.836117	0.826231	0.817673	0.978841	0.90978	0.872921	0.787873	0.902571	FALSE	TRUE	1.14558	0.473544	FALSE	FALSE	1.26924	0.878929	FALSE	FALSE	1.10795	0.685355	FALSE	FALSE
F8WHN4	Ralgapb	Ral GTPase-activating protein subunit beta	0.670328	1.35563	0.850296	0.809411	1.19391	1.15258	1.13744	0.613121	1.32696	0.935275	0.933075	0.964557	0.994513	1.3555	1.3377	0.986864	FALSE	TRUE	0.737734	0.715949	FALSE	FALSE	0.747554	0.831846	FALSE	FALSE	1.01331	0.920474	FALSE	FALSE
A2ACG7	Rpn2	Dolichyl-diphosphooligosaccharide--protein glycosyltransferase subunit 2	0.906501	0.938213	0.928435	1.12563	1.0354	0.994522	0.974492	1.02973	1.05749	0.0362484	0.0358731	0.0993326	0.705436	1.11521	1.1091	0.994518	FALSE	FALSE	0.896689	0.032938	FALSE	FALSE	0.901632	0.0211933	FALSE	FALSE	1.00551	0.531898	FALSE	FALSE
A2ADA5	Pusl1	tRNA pseudouridine synthase-like 1	1.15591	0.663372	1.31699	0.929029	0.798447	0.954134	0.929095	1.0204	0.859219	0.672023	0.663698	0.802577	0.966386	0.803718	0.803775	1.00007	FALSE	TRUE	1.24422	0.495697	FALSE	FALSE	1.24413	0.617636	FALSE	FALSE	0.999929	0.562233	FALSE	FALSE
F6TBV1	Magt1	Magnesium transporter protein 1	0.881467	0.982755	0.997869	1.17869	0.951091	1.10751	1.03736	0.996013	0.940488	0.234842	0.224457	0.845436	0.435898	1.12694	1.01349	0.899328	FALSE	FALSE	0.887357	0.17747	FALSE	FALSE	0.986689	0.464103	FALSE	FALSE	1.11194	0.294455	FALSE	FALSE
A2ADR8	Ppp1r8	Nuclear inhibitor of protein phosphatase 1	0.942823	0.995576	1.07861	1.07491	0.841046	1.03652	0.998179	0.852162	0.990926	0.757705	0.958934	0.742687	0.884468	1.04113	0.995329	0.956013	FALSE	FALSE	0.960499	0.807129	FALSE	FALSE	1.00469	0.396843	FALSE	FALSE	1.04601	0.690673	FALSE	FALSE
A2ADY9	Ddi2	Protein DDI1 homolog 2	0.906353	1.08184	1.09536	1.02393	0.983209	1.00715	0.90308	0.993404	0.890274	0.270177	0.915188	0.26963	0.432297	0.930958	0.83476	0.896668	FALSE	FALSE	1.07416	0.728545	FALSE	FALSE	1.19795	0.224849	FALSE	FALSE	1.11524	0.0930688	FALSE	FALSE
A2AE27	Ampd2	AMP deaminase 2	0.759044	1.00182	1.00089	0.665546	1	0.686492	0.574716	1.01043	0.836501	0.647523	0.65788	0.744655	0.987115	0.685884	0.83576	1.21851	FALSE	TRUE	1.45797	0.36891	FALSE	FALSE	1.19652	0.492378	FALSE	FALSE	0.820672	0.895921	FALSE	FALSE
A2AEC2	Tceal3	Transcription elongation factor A protein-like 3;Transcription elongation factor A protein-like 5	1.16213	1.01512	1.01419	1.3484	0.904019	1.08511	0.904426	1.03811	0.798583	0.328049	0.922146	0.500545	0.325028	1.06895	0.890959	0.833489	FALSE	FALSE	0.935497	0.742084	FALSE	FALSE	1.12239	0.152042	FALSE	FALSE	1.19978	0.246161	FALSE	FALSE
A2AEM2	Clcc1	Chloride channel CLIC-like protein 1	1.00516	0.935196	0.9826	1.01837	1.03917	0.949822	0.962203	0.961632	1.02157	0.680175	0.673903	0.97071	0.803098	1.0364	0.979242	0.944845	FALSE	FALSE	0.964874	0.454046	FALSE	FALSE	1.0212	0.806848	FALSE	FALSE	1.05837	0.571187	FALSE	FALSE
A2AER8	Pqbp1	Polyglutamine-binding protein 1	1.31008	1.22809	1.28528	1.16062	1.23745	0.998837	0.810207	0.929984	0.914788	0.00349756	0.172503	0.00298763	0.0254245	0.903006	0.71174	0.78819	FALSE	TRUE	1.10741	0.128569	FALSE	FALSE	1.40501	0.00096348	FALSE	TRUE	1.26873	0.0362057	FALSE	TRUE
A2AEW0	Tfe3	Transcription factor E3;Microphthalmia-associated transcription factor	1.05698	0.818099	0.998131	1.04009	0.979698	0.985701	1.01993	0.933532	0.964109	0.790334	0.77919	0.971273	0.893278	0.987547	0.965914	0.978095	FALSE	FALSE	1.01261	0.585209	FALSE	FALSE	1.03529	0.855556	FALSE	FALSE	1.0224	0.408378	FALSE	FALSE
A2AEX8	Fhl1	Four and a half LIM domains protein 1	1.07972	1.15681	1.13138	0.647215	0.614803	0.905565	1.55127	1.38991	1.24817	0.002027	0.0210099	0.0899557	0.00166967	0.572058	1.22851	2.14753	TRUE	TRUE	1.74807	0.0134478	TRUE	TRUE	0.813992	0.0388837	FALSE	TRUE	0.465651	0.00606119	TRUE	TRUE
A2AF47	Dock11	Dedicator of cytokinesis protein 11	1.42581	0.983759	1.28509	1.04131	0.931227	0.848825	0.869335	0.878993	0.892558	0.0480358	0.100624	0.0523997	0.865158	0.72464	0.683994	0.943908	FALSE	TRUE	1.38	0.109348	FALSE	FALSE	1.462	0.0546362	FALSE	FALSE	1.05943	0.344426	FALSE	FALSE
A2AFF6	Stag2	Cohesin subunit SA-2	0.984468	1.07829	1.0164	0.954932	1.01582	0.940488	0.946163	0.926969	0.983603	0.134348	0.269588	0.132892	0.844422	0.939521	0.930894	0.990818	FALSE	FALSE	1.06437	0.194314	FALSE	FALSE	1.07424	0.0825241	FALSE	FALSE	1.00927	0.557804	FALSE	FALSE
A2AFQ0	Huwe1	E3 ubiquitin-protein ligase HUWE1	0.84734	0.952912	0.972628	0.892796	0.976958	0.979589	0.989262	1.01311	1.04026	0.159288	0.815453	0.152753	0.329353	1.02523	1.06317	1.037	FALSE	FALSE	0.975387	0.625079	FALSE	FALSE	0.940583	0.0966852	FALSE	FALSE	0.964317	0.115049	FALSE	FALSE
Q99N15	Hsd17b10	3-hydroxyacyl-CoA dehydrogenase type-2	1.15246	1.0294	1.03961	1.03533	1.03378	0.883233	0.871962	1.00293	0.916128	0.136575	0.36759	0.123183	0.670379	0.994392	0.881225	0.886195	FALSE	FALSE	1.00564	0.233769	FALSE	FALSE	1.13478	0.059758	FALSE	FALSE	1.12842	0.444377	FALSE	FALSE
A2AFQ9	Gemin5	Gem-associated protein 5	0.816028	1.01872	0.900809	1.10208	1.00347	1.03276	0.892988	0.944256	0.985133	0.126045	0.128316	0.873888	0.241566	1.14649	1.04823	0.914299	FALSE	FALSE	0.872231	0.110299	FALSE	FALSE	0.953989	0.677069	FALSE	FALSE	1.09373	0.0562908	FALSE	FALSE
Q3TY13	Dnajb5	DnaJ homolog subfamily B member 5	1.46598	1.15704	1.08097	0.888683	0.888748	0.934749	0.957216	0.865805	0.916103	0.025493	0.0364049	0.0406033	0.995504	0.768126	0.791767	1.03078	FALSE	TRUE	1.30187	0.0495773	FALSE	TRUE	1.263	0.0560596	FALSE	FALSE	0.970141	0.783484	FALSE	FALSE
Q543F1	Eftud2	116 kDa U5 small nuclear ribonucleoprotein component	0.943763	1.03697	0.991609	1.01156	1.05671	0.980225	0.928554	0.964608	1.00891	0.416418	0.74935	0.780812	0.387005	1.02012	0.972771	0.953581	FALSE	FALSE	0.980274	0.507122	FALSE	FALSE	1.02799	0.546043	FALSE	FALSE	1.04868	0.20346	FALSE	FALSE
A2AHJ7	Dgkz	Diacylglycerol kinase;Diacylglycerol kinase zeta	1.10213	0.988596	1.00043	0.87193	0.925464	1.1306	0.815432	1.01796	0.714324	0.264385	0.857389	0.253001	0.471125	0.925069	0.815083	0.881106	FALSE	TRUE	1.081	0.564398	FALSE	FALSE	1.22687	0.13302	FALSE	FALSE	1.13494	0.347146	FALSE	FALSE
A2AHR2	Acbd4		1.2164	1.19359	1.14022	0.87613	1.02535	0.730769	0.82329	0.97977	0.804631	0.0160767	0.026355	0.0235662	0.994897	0.734027	0.689757	0.939688	FALSE	TRUE	1.36235	0.025406	FALSE	TRUE	1.44979	0.00633553	FALSE	TRUE	1.06418	0.939623	FALSE	FALSE
A2AHX9	Bcl2l1	Bcl-2-like protein 1	1.04299	1.29731	1.66867	0.984928	0.934172	0.964752	0.971773	1.34531	0.93	0.195406	0.183229	0.406756	0.794509	0.743654	0.749066	1.00728	FALSE	TRUE	1.34471	0.108742	FALSE	FALSE	1.335	0.321326	FALSE	FALSE	0.992775	0.413645	FALSE	FALSE
A2AI52	Usp8	Ubiquitin carboxyl-terminal hydrolase;Ubiquitin carboxyl-terminal hydrolase 8	1.05064	1.11016	1.01971	0.981964	1.04923	0.970069	0.946632	0.967549	0.887877	0.0330102	0.284429	0.0275925	0.225653	0.934636	0.901008	0.964019	FALSE	FALSE	1.06993	0.174389	FALSE	FALSE	1.10987	0.0241165	FALSE	FALSE	1.03732	0.12492	FALSE	FALSE
A2AIH8	Pir	Pirin	1.28788	0.994783	0.948351	0.913487	0.871881	0.946994	0.936433	0.941317	0.873197	0.194882	0.235986	0.25686	0.997414	0.918277	0.941344	1.02512	FALSE	FALSE	1.089	0.20024	FALSE	FALSE	1.06231	0.214363	FALSE	FALSE	0.975496	0.850764	FALSE	FALSE
E9QAT4	Sec16a		0.905367	0.987378	1.08334	1.14919	0.988315	1.11322	0.928018	1.06193	0.942888	0.305674	0.41783	0.975205	0.326696	1.12745	0.954941	0.846993	FALSE	FALSE	0.886958	0.265976	FALSE	FALSE	1.04718	0.839297	FALSE	FALSE	1.18065	0.176242	FALSE	FALSE
A2AJ15	Man1b1	Endoplasmic reticulum mannosyl-oligosaccharide 1,2-alpha-mannosidase	0.757723	0.744592	0.844374	1.00723	1.05656	1.23662	1.03781	1.01224	1.23303	0.0145966	0.0218557	0.0236447	0.997424	1.39439	1.36964	0.982247	FALSE	TRUE	0.717159	0.0141433	FALSE	TRUE	0.73012	0.015052	FALSE	TRUE	1.01807	0.956073	FALSE	FALSE
A2AJ72	Fubp3		0.996262	1.05052	1.13266	1.07995	0.979318	1.06491	0.969262	0.957505	0.903373	0.0800037	0.911096	0.0878006	0.148881	1.0137	0.911458	0.899141	FALSE	FALSE	0.986486	0.733955	FALSE	FALSE	1.09714	0.0591543	FALSE	FALSE	1.11217	0.0584739	FALSE	FALSE
A2AJ76	Hmcn2	Hemicentin-2	1.57	0.862598	0.82411	0.954622	0.866836	0.893499	0.847399	0.703245	0.776506	0.367742	0.663371	0.341596	0.804532	1.03582	0.900194	0.869062	FALSE	FALSE	0.965416	0.500092	FALSE	FALSE	1.11087	0.276337	FALSE	FALSE	1.15067	0.0578929	FALSE	FALSE
A2AJI0	Map7d1	MAP7 domain-containing protein 1	0.98219	0.935126	1.07812	0.970567	0.933463	0.950768	0.976596	0.893254	0.895879	0.260427	0.538168	0.239494	0.767621	0.968008	0.912124	0.942269	FALSE	FALSE	1.03305	0.341032	FALSE	FALSE	1.09634	0.201771	FALSE	FALSE	1.06127	0.369388	FALSE	FALSE
A2AJK8	Ttc1	Tetratricopeptide repeat protein 1	0.902003	0.988659	0.962006	1.06182	1.24613	0.928862	0.916752	1.08858	0.959177	0.390665	0.379	0.908551	0.590163	1.10376	0.997059	0.903333	FALSE	FALSE	0.905997	0.251014	FALSE	FALSE	1.00295	0.553286	FALSE	FALSE	1.10701	0.438141	FALSE	FALSE
A2AJY2	Col15a1	Collagen alpha-1(XV) chain;Restin	1.0122	1.15206	1.10905	0.912684	0.92397	0.927567	1.08211	1.04071	1.00381	0.0117161	0.0109641	0.462712	0.0466627	0.833116	0.938375	1.12634	FALSE	TRUE	1.20031	0.0151096	FALSE	TRUE	1.06567	0.358228	FALSE	FALSE	0.887829	0.00634407	FALSE	FALSE
B1AYU4	Cwc22	Pre-mRNA-splicing factor CWC22 homolog	1.18674	0.743932	1.02837	1.2926	0.982666	1.26047	0.942167	0.946314	1.22168	0.47268	0.465911	0.942403	0.643829	1.2257	0.920212	0.750762	FALSE	TRUE	0.815858	0.302778	FALSE	FALSE	1.08671	0.767465	FALSE	FALSE	1.33198	0.352765	FALSE	FALSE
A2AKD7	Snta1	Alpha-1-syntrophin	1.57751	0.955756	1.02889	0.821132	0.967258	0.716685	0.869691	0.850275	0.752885	0.135519	0.185189	0.171202	0.997886	0.798077	0.826402	1.03549	FALSE	TRUE	1.25301	0.167447	FALSE	FALSE	1.21007	0.142871	FALSE	FALSE	0.965726	0.901092	FALSE	FALSE
A2AKH4	Snap23	Synaptosomal-associated protein;Synaptosomal-associated protein 23	1.12535	0.941509	0.94455	0.966626	0.978805	0.990309	1.04954	1.16219	1.0489	0.234145	0.904624	0.39119	0.23383	1.03627	1.11116	1.07227	FALSE	FALSE	0.965003	0.701206	FALSE	FALSE	0.899964	0.309867	FALSE	FALSE	0.932602	0.0473561	FALSE	FALSE
A2AKH7	Lrrc57	Leucine-rich repeat-containing protein 57	1.31075	1.10337	1.00081	1.19296	1.13938	1.00698	0.830645	0.862227	0.929002	0.0484127	0.958171	0.0593024	0.0842497	1.03263	0.781451	0.756754	FALSE	TRUE	0.968396	0.824715	FALSE	FALSE	1.27967	0.0506731	FALSE	FALSE	1.32143	0.0185923	FALSE	TRUE
A2AKI5	Itgav	Integrin alpha-V;Integrin alpha-V heavy chain;Integrin alpha-V light chain	1.04377	1.00808	0.985613	0.885366	0.923176	0.958151	1.22196	1.07532	1.05195	0.0205147	0.232025	0.162918	0.0169928	0.915774	1.0667	1.1648	FALSE	FALSE	1.09197	0.0287215	FALSE	FALSE	0.937473	0.136193	FALSE	FALSE	0.858513	0.0274166	FALSE	FALSE
A2BIN0	Mup11	Major urinary protein 2;Major urinary protein 1;Major urinary protein 6;Major urinary protein 17;Major urinary proteins 11 and 8;Major urinary protein 5	1.00012	0.759983	0.751181	1.23884	0.886337	0.86131	1.27317	0.964971	1.05495	0.254962	0.536303	0.233903	0.759072	1.16626	1.38812	1.19024	FALSE	TRUE	0.857443	0.340876	FALSE	FALSE	0.720397	0.100643	FALSE	FALSE	0.840169	0.539215	FALSE	FALSE
A2AL12	Hnrnpa3	Heterogeneous nuclear ribonucleoprotein A3	1.01593	1.04766	1.08919	0.991638	1.06782	1.02696	0.989358	0.957809	0.991535	0.0858416	0.696969	0.0798915	0.230522	0.980241	0.944354	0.963389	FALSE	FALSE	1.02016	0.509307	FALSE	FALSE	1.05893	0.0402483	FALSE	FALSE	1.038	0.115495	FALSE	FALSE
H3BKN2	Agps	Alkyldihydroxyacetonephosphate synthase, peroxisomal	0.915668	1.12763	0.894532	0.941416	0.966681	1.07451	1.14378	1.08335	1.22096	0.123292	0.979334	0.145579	0.186514	1.05571	1.24912	1.18321	FALSE	TRUE	0.947229	0.868962	FALSE	FALSE	0.800561	0.114145	FALSE	FALSE	0.845161	0.0529221	FALSE	FALSE
Q8CBM2	Asph	Aspartyl/asparaginyl beta-hydroxylase	1.06444	1.17087	1.13248	0.972304	1.03704	0.886206	0.967186	0.945813	0.973414	0.0174127	0.0279563	0.0257981	0.9974	0.85856	0.854041	0.994736	FALSE	FALSE	1.16474	0.042612	FALSE	FALSE	1.1709	0.00759844	FALSE	FALSE	1.00529	0.948681	FALSE	FALSE
A2ALB1	Rexo4	RNA exonuclease 4	0.969161	1.08316	1.25792	1.13067	1.16464	1.07468	0.97724	0.788787	1.06245	0.208613	0.977373	0.298952	0.232789	1.04386	0.902211	0.864299	FALSE	FALSE	0.957979	0.831999	FALSE	FALSE	1.10839	0.240364	FALSE	FALSE	1.15701	0.100924	FALSE	FALSE
A2ALF2	Dnajc8	DnaJ homolog subfamily C member 8	1.02274	1.01031	1.19363	0.957522	0.977408	0.964016	1.0068	0.980881	0.983934	0.142514	0.14405	0.268193	0.876507	0.942586	0.962061	1.02066	FALSE	FALSE	1.06091	0.139916	FALSE	FALSE	1.03943	0.227582	FALSE	FALSE	0.979756	0.073699	FALSE	FALSE
Q8C048	Atp2b3	Calcium-transporting ATPase	1.48343	1.17553	1.07936	0.887737	0.946153	0.856079	0.830655	0.839639	0.771267	0.0126814	0.0341376	0.0136634	0.715827	0.755183	0.706624	0.935699	FALSE	TRUE	1.32418	0.048683	FALSE	TRUE	1.41518	0.0250485	FALSE	TRUE	1.06872	0.0715742	FALSE	FALSE
A2ALV3	Sh3gl2	Endophilin-A1	0.982	0.944142	0.327566	1.19854	1.01747	1.24965	1.19739	1.20108	1.16182	0.0969269	0.147748	0.118536	0.98376	1.26945	1.26823	0.999034	FALSE	TRUE	0.787741	0.144972	FALSE	FALSE	0.788503	0.109731	FALSE	FALSE	1.00097	0.682068	FALSE	FALSE
A2ALW5	Dnajc25	DnaJ homolog subfamily C member 25	1.02262	1.03211	1.04988	1.16562	1.03441	1.17986	0.914859	0.980429	0.982034	0.0212585	0.156664	0.251801	0.0176759	1.12935	0.949927	0.841125	FALSE	FALSE	0.885462	0.122485	FALSE	FALSE	1.05271	0.0322745	FALSE	FALSE	1.18888	0.030935	FALSE	FALSE
A2AMH5	Slc44a1	Choline transporter-like protein 1	1.17434	1.05519	0.829735	0.997624	0.965006	0.987076	1.08199	1.69434	0.922069	0.48069	0.983398	0.59339	0.49924	0.935451	1.0254	1.09616	FALSE	FALSE	1.069	0.737199	FALSE	FALSE	0.975228	0.45228	FALSE	FALSE	0.912277	0.34909	FALSE	FALSE
A2AMU9	Mrto4	mRNA turnover protein 4 homolog	0.808983	1.00388	0.840704	1.16891	1.19362	1.0673	1.02052	0.928117	1.20758	0.0681777	0.0611739	0.223938	0.590003	1.3904	1.21389	0.873055	FALSE	TRUE	0.71922	0.0225692	FALSE	TRUE	0.823797	0.175776	FALSE	FALSE	1.1454	0.372149	FALSE	FALSE
A2AMW0	Capzb	F-actin-capping protein subunit beta	1.01137	0.993317	0.950512	0.916585	0.989072	0.951611	1.13134	1.1	1.09262	0.00166363	0.431282	0.00584461	0.00175876	0.958012	1.1074	1.15594	FALSE	FALSE	1.04383	0.302936	FALSE	FALSE	0.903013	0.0047083	FALSE	FALSE	0.865098	0.00294731	FALSE	FALSE
A2AMY5	Ubap2	Ubiquitin-associated protein 2	0.722608	0.799221	1.02736	1.13644	1.24201	1.22621	0.798876	0.996792	1.08955	0.0400725	0.0366377	0.571173	0.13767	1.53426	1.2472	0.812905	TRUE	TRUE	0.651782	0.0224055	TRUE	TRUE	0.801794	0.422235	FALSE	FALSE	1.23016	0.0592884	FALSE	FALSE
A2AN08	Ubr4	E3 ubiquitin-protein ligase UBR4	0.975886	0.90854	0.968974	1.0508	1.03532	1.03866	1.05098	1.04253	1.03984	0.0032693	0.00587402	0.00503822	0.98637	1.07191	1.07592	1.00373	FALSE	FALSE	0.93291	0.0144879	FALSE	FALSE	0.92944	0.0125448	FALSE	FALSE	0.99628	0.646818	FALSE	FALSE
A2AN96	Rbbp9	Putative hydrolase RBBP9	1.15941	1.29602	1.1524	0.878325	0.910844	1.01349	1.14866	1.05018	1.10071	0.00828966	0.00703488	0.234319	0.0561886	0.785613	0.949371	1.20845	FALSE	TRUE	1.27289	0.0123635	FALSE	TRUE	1.05333	0.133586	FALSE	FALSE	0.827509	0.0289882	FALSE	TRUE
J3QMC5	Mdn1		0.95009	1.06644	0.870101	0.983432	1.10085	0.895427	0.956274	1.00314	0.91699	0.867336	0.899865	0.998705	0.8786	1.03509	1.00651	0.972384	FALSE	FALSE	0.966096	0.725632	FALSE	FALSE	0.993533	0.958936	FALSE	FALSE	1.0284	0.621733	FALSE	FALSE
A2AP32	Ndufb6	NADH dehydrogenase [ubiquinone] 1 beta subcomplex subunit 6	0.968574	0.826008	1.01395	0.951111	0.993606	0.913951	0.878015	1.0007	0.753318	0.611381	0.974305	0.735482	0.612253	0.98197	0.906503	0.923147	FALSE	FALSE	1.01836	0.798032	FALSE	FALSE	1.10314	0.55373	FALSE	FALSE	1.08325	0.370947	FALSE	FALSE
A2API8	Akap2	A-kinase anchor protein 2	1.132	1.06718	1.10373	1.00279	0.780213	0.86613	0.989687	0.972351	0.884944	0.0296977	0.0274912	0.103826	0.559705	0.784727	0.880965	1.12264	FALSE	TRUE	1.27433	0.0319757	FALSE	TRUE	1.13512	0.0153769	FALSE	FALSE	0.890759	0.414238	FALSE	FALSE
Q3U8S1	Cd44	CD44 antigen	1.07044	0.98411	1.24191	1.12749	1.14141	0.958021	0.857692	0.95679	0.947436	0.141507	0.957732	0.157626	0.224742	1.0533	0.885093	0.840309	FALSE	FALSE	0.949401	0.821062	FALSE	FALSE	1.12982	0.0957321	FALSE	FALSE	1.19004	0.0813437	FALSE	FALSE
A2AQ19	Rtf1	RNA polymerase-associated protein RTF1 homolog	1.00431	1.00851	1.01558	1.03305	0.93427	1.0092	0.867984	0.965023	0.920493	0.0715771	0.866448	0.0757037	0.146027	1.00068	0.912722	0.912101	FALSE	FALSE	0.999319	0.594523	FALSE	FALSE	1.09562	0.0315175	FALSE	FALSE	1.09637	0.14321	FALSE	FALSE
E9QAU4	Etl4	Sickle tail protein	0.98385	0.878951	0.900759	0.978824	0.946875	1.10034	1.02342	1.03155	0.917583	0.315214	0.320552	0.462861	0.944452	1.08667	1.13618	1.04556	FALSE	FALSE	0.920246	0.197226	FALSE	FALSE	0.880144	0.225585	FALSE	FALSE	0.956422	0.779166	FALSE	FALSE
A2AQ43	Fnbp1	Formin-binding protein 1	1.36379	0.91632	1.18953	0.794371	0.892573	0.766501	0.982813	0.983959	0.844978	0.0691424	0.0620532	0.226108	0.592066	0.667801	0.826218	1.23722	FALSE	TRUE	1.49745	0.0670646	FALSE	FALSE	1.21033	0.187626	FALSE	FALSE	0.808263	0.117021	FALSE	FALSE
A2AQA7	Aqr	Intron-binding protein aquarius	1.06468	0.965746	0.923873	1.02423	0.984641	1.02281	0.899069	1.03187	0.952244	0.608224	0.854266	0.874982	0.581382	1.05909	0.98602	0.931006	FALSE	FALSE	0.944206	0.58684	FALSE	FALSE	1.01418	0.69812	FALSE	FALSE	1.07411	0.290881	FALSE	FALSE
A2AQD5	Ssfa2	Sperm-specific antigen 2 homolog	1.05575	1.4836	1.23624	1.02017	0.792796	0.993222	0.938872	1.04902	1.0181	0.0772776	0.0799122	0.162027	0.847832	0.803423	0.823548	1.02505	FALSE	TRUE	1.24468	0.0871058	FALSE	FALSE	1.21426	0.11614	FALSE	FALSE	0.975563	0.445946	FALSE	FALSE
A2AQJ5	Tmem87a	Transmembrane protein 87A	0.783844	1.03819	0.98717	1.05375	1.0066	1.12303	1.14297	1.142	0.994372	0.19895	0.332196	0.203639	0.916963	1.06745	1.15684	1.08374	FALSE	FALSE	0.936812	0.214984	FALSE	FALSE	0.864424	0.163879	FALSE	FALSE	0.922729	0.621301	FALSE	FALSE
A2AQJ8	Ganc	Neutral alpha-glucosidase C	1.41955	1.12625	1.0646	0.826853	0.869003	0.741693	0.803226	0.764306	0.762638	0.00740492	0.0148075	0.0098875	0.925831	0.734165	0.678629	0.924355	FALSE	TRUE	1.36209	0.0278266	FALSE	TRUE	1.47356	0.0180073	FALSE	TRUE	1.08183	0.418497	FALSE	FALSE
A2AQK4	Hnmt	Histamine N-methyltransferase	1.33072	1.03101	1.2221	0.973212	1.03324	0.771636	0.999901	0.872709	0.80333	0.0573371	0.101463	0.06789	0.946425	0.796346	0.714108	0.896731	FALSE	TRUE	1.25573	0.085229	FALSE	FALSE	1.40035	0.044693	FALSE	TRUE	1.11516	0.745381	FALSE	FALSE
A2AQL0	Stk39	STE20/SPS1-related proline-alanine-rich protein kinase	0.695798	0.991356	1.19824	1.09164	0.979081	1.01108	0.96913	0.938934	0.916257	0.774433	0.858394	0.984995	0.772839	1.0199	0.947121	0.928643	FALSE	FALSE	0.98049	0.684228	FALSE	FALSE	1.05583	0.896264	FALSE	FALSE	1.07684	0.080171	FALSE	FALSE
A2AQY8	Ccbl1	Kynurenine--oxoglutarate transaminase 1	0.992276	0.978726	1.02454	0.868477	1.13093	1.0695	0.92256	1.10156	1.05873	0.92572	0.949086	0.928912	0.998097	1.07782	1.06697	0.989932	FALSE	FALSE	0.927796	0.776218	FALSE	FALSE	0.937232	0.628638	FALSE	FALSE	1.01017	0.963654	FALSE	FALSE
A2AR02	Ppig	Peptidyl-prolyl cis-trans isomerase G;Peptidyl-prolyl cis-trans isomerase	0.636267	1.16159	0.844973	1.05645	1.49774	1.32009	1.36618	1.04945	1.2575	0.124611	0.134231	0.215501	0.926964	1.56229	1.48821	0.952585	TRUE	TRUE	0.640088	0.108608	FALSE	FALSE	0.671948	0.127099	FALSE	FALSE	1.04978	0.693713	FALSE	FALSE
A2ARA8	Itga8	Integrin alpha-8;Integrin alpha-8 heavy chain;Integrin alpha-8 light chain	1.49539	1.0718	1.03927	0.780279	0.850597	0.732548	0.939434	0.801507	0.694889	0.0390462	0.0514444	0.0641277	0.982854	0.72801	0.747816	1.02721	FALSE	TRUE	1.37361	0.0515618	FALSE	FALSE	1.33723	0.0749456	FALSE	FALSE	0.973515	0.774262	FALSE	FALSE
A2ARP8	Map1a	Microtubule-associated protein 1A;MAP1A heavy chain;MAP1 light chain LC2	1.02409	0.952379	1.09611	0.97318	0.937895	1.05365	1.10424	1.0372	0.963714	0.689066	0.797458	0.978827	0.687979	0.95029	1.0128	1.06578	FALSE	FALSE	1.05231	0.540595	FALSE	FALSE	0.987357	0.860663	FALSE	FALSE	0.938276	0.427836	FALSE	FALSE
A2ARZ7	Rab22a	Ras-related protein Rab-22A	1.1141	0.70069	1.06846	1.05962	1.07999	1.00642	0.975786	0.931349	0.990338	0.683177	0.715908	0.998963	0.740262	0.991727	0.91326	0.920879	FALSE	FALSE	1.00834	0.545221	FALSE	FALSE	1.09498	0.973081	FALSE	FALSE	1.08592	0.0425125	FALSE	FALSE
A2AS05	Helz2	Helicase with zinc finger domain 2	0.900813	0.750454	1.05563	1.18192	1.08354	1.1817	0.998269	0.61163	1.09915	0.220713	0.273697	0.999986	0.275366	1.31181	1.10819	0.844774	FALSE	TRUE	0.762304	0.0584791	FALSE	FALSE	0.902375	0.996893	FALSE	FALSE	1.18375	0.181156	FALSE	FALSE
A2AS47	Pkp4	Plakophilin-4	1.10804	0.97065	0.960183	0.978722	0.854949	0.979233	0.910677	1.10118	0.964373	0.564208	0.555064	0.951521	0.724541	1.00832	0.993533	0.985339	FALSE	FALSE	0.991753	0.298386	FALSE	FALSE	1.00651	0.791974	FALSE	FALSE	1.01488	0.48122	FALSE	FALSE
A2AS98	Nckap1	Nck-associated protein 1	1.17813	0.987146	0.986092	0.968817	1.03545	0.995333	1.00066	1.00931	0.997941	0.60664	0.644355	0.673183	0.998581	1.00829	1.01369	1.00535	FALSE	FALSE	0.991775	0.490484	FALSE	FALSE	0.986496	0.496033	FALSE	FALSE	0.994678	0.894878	FALSE	FALSE
A2AST1	Ccdc141		1.45819	1.17597	1.25462	0.81496	0.861813	0.623884	0.903082	0.86668	0.814886	0.0027697	0.00309509	0.00821632	0.594516	0.649566	0.69079	1.06346	TRUE	TRUE	1.53949	0.00890203	TRUE	TRUE	1.44762	0.00778426	FALSE	TRUE	0.940324	0.287026	FALSE	FALSE
A2AT37	Upf2		0.983651	1.03362	1.0582	0.939264	1.09937	0.866123	1.12684	0.841556	1.18991	0.728918	0.855546	0.963203	0.716267	0.908713	1.09018	1.1997	FALSE	FALSE	1.10046	0.475161	FALSE	FALSE	0.917276	0.813154	FALSE	FALSE	0.833541	0.543326	FALSE	FALSE
A2AT91	Plcb4	Phosphoinositide phospholipase C	0.910879	0.910903	1.08824	0.871086	0.819439	0.621924	0.895926	0.826101	0.88853	0.121794	0.105962	0.475934	0.478772	0.899589	0.975438	1.08432	FALSE	FALSE	1.11162	0.107224	FALSE	FALSE	1.02518	0.18898	FALSE	FALSE	0.922241	0.277329	FALSE	FALSE
A2ATI9	Gorasp2	Golgi reassembly-stacking protein 2	0.900688	0.947898	1.00677	1.07557	1.11093	1.12581	1.08561	1.1413	1.12821	0.00305015	0.00645253	0.0041406	0.892029	1.17199	1.19023	1.01556	FALSE	FALSE	0.85325	0.011115	FALSE	FALSE	0.840177	0.00889786	FALSE	FALSE	0.984679	0.559645	FALSE	FALSE
A2ATP5	Myef2	Myelin expression factor 2	0.984157	1.10999	1.22115	0.908103	0.975645	0.977855	0.92025	0.878916	0.98005	0.0621257	0.119431	0.0690694	0.903983	0.878964	0.829059	0.943222	FALSE	TRUE	1.1377	0.104227	FALSE	FALSE	1.20619	0.0744354	FALSE	FALSE	1.0602	0.501626	FALSE	FALSE
A2ATU0	Dhtkd1	Probable 2-oxoglutarate dehydrogenase E1 component DHKTD1, mitochondrial	1.33009	0.94945	1.07916	0.884905	0.863892	0.807122	0.904399	0.848437	0.941916	0.0650392	0.0703456	0.129955	0.881652	0.800522	0.838058	1.04689	FALSE	TRUE	1.24918	0.0789458	FALSE	FALSE	1.19323	0.126559	FALSE	FALSE	0.955211	0.265056	FALSE	FALSE
Q3TAI4	Tpd52l2	Tumor protein D54	1.07251	0.970152	1.05095	0.952878	0.971501	0.963957	0.950161	0.974777	0.98197	0.0810346	0.097589	0.130759	0.971551	0.917227	0.927523	1.01123	FALSE	FALSE	1.09024	0.0964593	FALSE	FALSE	1.07814	0.128966	FALSE	FALSE	0.988899	0.60508	FALSE	FALSE
A2AUK6	Epb4.1l1		1.03916	1.00125	1.00933	0.964535	0.957006	0.841099	0.864246	1.14509	1.05697	0.383499	0.463259	0.997077	0.427948	0.948161	1.0472	1.10445	FALSE	FALSE	1.05467	0.0827897	FALSE	FALSE	0.954928	0.950589	FALSE	FALSE	0.905425	0.333211	FALSE	FALSE
A2AUR3	Pter	Phosphotriesterase-related protein	1.21539	1.00924	1.09434	0.824425	0.915779	0.800099	0.842365	0.910009	0.877835	0.00861374	0.0107377	0.0187267	0.869815	0.753352	0.802157	1.06478	FALSE	TRUE	1.3274	0.0201274	FALSE	TRUE	1.24664	0.0217933	FALSE	TRUE	0.939157	0.498085	FALSE	FALSE
A2AVJ7	Rrbp1	Ribosome-binding protein 1	0.814462	0.97227	1.02098	1.20309	1.23308	1.17189	1.16128	1.07125	1.07678	0.0102584	0.00879154	0.0629183	0.274335	1.2374	1.1075	0.895019	FALSE	TRUE	0.808147	0.0146344	FALSE	TRUE	0.902938	0.0719547	FALSE	FALSE	1.1173	0.0431114	FALSE	FALSE
Q543P6	Acot11	Acyl-coenzyme A thioesterase 11	1.28024	1.00666	1.0916	1.01752	1.11309	0.929824	0.992284	1.04417	0.734822	0.266216	0.628765	0.240719	0.678029	0.932132	0.909015	0.975199	FALSE	FALSE	1.07281	0.334147	FALSE	FALSE	1.10009	0.181362	FALSE	FALSE	1.02543	0.427721	FALSE	FALSE
A2AW05	Ssrp1	FACT complex subunit SSRP1	0.951587	0.923343	0.978972	1.04583	1.05854	0.997481	0.960317	0.94293	1.08008	0.205735	0.183478	0.567542	0.617485	1.09904	1.00917	0.918234	FALSE	FALSE	0.909886	0.028216	FALSE	FALSE	0.990909	0.401466	FALSE	FALSE	1.08905	0.447477	FALSE	FALSE
A2AWA9	Rabgap1	Rab GTPase-activating protein 1	0.933821	1.11985	1.07656	1.01032	0.943544	1.00143	1.09588	1.11503	1.00769	0.34523	0.579569	0.861464	0.327503	0.930208	1.01794	1.09432	FALSE	FALSE	1.07503	0.385941	FALSE	FALSE	0.982373	0.674857	FALSE	FALSE	0.913811	0.0882974	FALSE	FALSE
A2AWT5	Ubtf	Nucleolar transcription factor 1	1.08275	0.98014	0.964075	0.94882	0.933227	0.887069	0.940386	1.00355	0.979059	0.144379	0.128873	0.640477	0.406327	0.952136	0.998897	1.04911	FALSE	FALSE	1.05027	0.107329	FALSE	FALSE	1.0011	0.450349	FALSE	FALSE	0.953188	0.12094	FALSE	FALSE
A2AX52	Col6a4	Collagen alpha-4(VI) chain	0.821521	1.08288	0.81718	0.881132	0.889364	1.06617	1.29494	1.36559	1.04582	0.0602322	0.943636	0.0707144	0.106897	1.08258	1.57627	1.45603	TRUE	TRUE	0.923718	0.73713	FALSE	FALSE	0.634409	0.0661651	FALSE	FALSE	0.6868	0.0641267	FALSE	FALSE
A2BDX3	Mocs3	Adenylyltransferase and sulfurtransferase MOCS3;Molybdopterin-synthase adenylyltransferase;Molybdopterin-synthase sulfurtransferase	0.907928	1.21759	1.01111	1.18342	1.3526	1.15164	0.890845	0.916727	0.92795	0.0347399	0.186103	0.365204	0.0295178	1.17042	0.906652	0.77464	FALSE	TRUE	0.854396	0.171336	FALSE	FALSE	1.10296	0.218552	FALSE	FALSE	1.29092	0.00742873	FALSE	TRUE
A2BE28	Las1l	Ribosomal biogenesis protein LAS1L	0.882482	1.08913	0.922435	1.0491	1.16051	1.19163	1.17442	1.12178	1.1517	0.0498986	0.0844524	0.0621474	0.967957	1.25809	1.24855	0.992412	FALSE	TRUE	0.794853	0.0920993	FALSE	FALSE	0.800931	0.0470458	FALSE	TRUE	1.00765	0.751616	FALSE	FALSE
A2BE93	Set	Protein SET	1.07866	1.06505	1.07872	1.01457	1.00756	1.03116	0.990316	0.915732	0.990154	0.00668263	0.0859087	0.0054165	0.10909	0.94058	0.917947	0.975938	FALSE	FALSE	1.06317	0.0025023	FALSE	FALSE	1.08939	0.0125739	FALSE	FALSE	1.02466	0.11228	FALSE	FALSE
Q52KF7	Dlg3	Disks large homolog 3	1.01466	1.04219	0.898304	1.39515	0.693851	1.20488	0.958216	1.02712	0.923052	0.740673	0.804654	0.995711	0.756897	1.18747	0.94437	0.79528	FALSE	TRUE	0.842127	0.625651	FALSE	FALSE	1.05891	0.785834	FALSE	FALSE	1.25742	0.57647	FALSE	FALSE
A2BFF8	Dync1i2	Cytoplasmic dynein 1 intermediate chain 2	1.12242	0.940481	1.07544	1.05729	0.92674	1.05831	1.06976	0.943818	1.00291	0.807659	0.875167	0.808995	0.990162	0.983128	0.932561	0.948565	FALSE	FALSE	1.01716	0.670772	FALSE	FALSE	1.07232	0.569049	FALSE	FALSE	1.05422	0.88682	FALSE	FALSE
A2BGI8	Ppih	Peptidyl-prolyl cis-trans isomerase;Peptidyl-prolyl cis-trans isomerase H	0.751638	1.03006	0.962915	1.02704	0.976521	1.2915	1.11294	0.976634	1.20722	0.276683	0.335774	0.333846	0.999987	1.06659	1.1558	1.08364	FALSE	FALSE	0.937565	0.22725	FALSE	FALSE	0.8652	0.161473	FALSE	FALSE	0.922816	0.996333	FALSE	FALSE
E9QAQ7	Arid1a	AT-rich interactive domain-containing protein 1A	0.985201	0.949115	1.04987	1.12585	1.07352	1.11202	0.85601	0.925379	0.984263	0.011984	0.0813878	0.25122	0.0100971	1.12873	0.939279	0.832159	FALSE	TRUE	0.885955	0.0308402	FALSE	FALSE	1.06465	0.198804	FALSE	FALSE	1.20169	0.0106482	FALSE	TRUE
A2CF88	Alox15	Arachidonate 15-lipoxygenase	0.822901	0.954943	1.02482	0.968187	0.95484	1.2631	0.872448	1.09123	1.45531	0.50824	0.739627	0.485057	0.891479	1.01387	1.14272	1.12709	FALSE	FALSE	0.986321	0.335019	FALSE	FALSE	0.875106	0.31743	FALSE	FALSE	0.887243	0.714401	FALSE	FALSE
A2CG35	Rab12	Ras-related protein Rab-12	1.22959	1.07762	0.95189	0.926103	1.03789	0.82786	1.03285	0.944512	0.894349	0.248849	0.260744	0.373126	0.951824	0.859397	0.87648	1.01988	FALSE	FALSE	1.16361	0.196611	FALSE	FALSE	1.14093	0.224305	FALSE	FALSE	0.98051	0.733651	FALSE	FALSE
A2RS22	Coro1b	Coronin;Coronin-1B	1.05626	1.02477	0.99471	1.01256	1.00775	0.986804	1.06593	1.04993	1.06433	0.033955	0.401443	0.165546	0.029193	0.983392	1.0386	1.05614	FALSE	FALSE	1.01689	0.304709	FALSE	FALSE	0.962835	0.13275	FALSE	FALSE	0.946844	0.00357517	FALSE	FALSE
A2RS23	Pepd	Xaa-Pro dipeptidase	0.896046	0.889233	0.855939	1.10648	0.85956	1.09115	1.17599	1.27968	1.06189	0.0357534	0.294671	0.0299405	0.237225	1.22707	1.32248	1.07776	FALSE	TRUE	0.814952	0.161413	FALSE	FALSE	0.756157	0.0103639	FALSE	TRUE	0.927854	0.205694	FALSE	FALSE
F6V6T4	Tmed2	Transmembrane emp24 domain-containing protein 2	0.91261	1.07105	1.06464	0.99113	1.13741	0.977064	0.929291	1.16787	0.994964	0.971695	0.971466	0.983176	0.998392	0.930951	0.934553	1.00387	FALSE	FALSE	1.07417	0.806148	FALSE	FALSE	1.07003	0.8762	FALSE	FALSE	0.996146	0.961597	FALSE	FALSE
A2RS58	Crkl	Crk-like protein	1.12389	0.774857	0.953027	1.13269	0.977675	1.10675	1.05227	0.989717	0.904567	0.477302	0.471018	0.944382	0.646254	1.1613	1.0385	0.894258	FALSE	FALSE	0.861107	0.336457	FALSE	FALSE	0.962928	0.787241	FALSE	FALSE	1.11825	0.233192	FALSE	FALSE
A2RS96	Tmed5	Transmembrane emp24 domain-containing protein 5	0.899463	0.952959	0.957168	0.999331	1.0224	1.126	1.01796	1.28237	1.12923	0.0738309	0.327637	0.0633607	0.441483	1.07287	1.18497	1.10448	FALSE	FALSE	0.932076	0.0592958	FALSE	FALSE	0.843905	0.0587799	FALSE	FALSE	0.905403	0.335956	FALSE	FALSE
A2RSB1	Nap1l4	Nucleosome assembly protein 1-like 4	1.09649	0.898455	1.01419	1.04731	0.994871	0.941367	1.00104	1.20365	1.03455	0.488407	0.992671	0.58146	0.518832	0.980953	1.02007	1.03988	FALSE	FALSE	1.01942	0.902059	FALSE	FALSE	0.980321	0.418055	FALSE	FALSE	0.961649	0.288898	FALSE	FALSE
A2RSS6	Aga	N(4)-(beta-N-acetylglucosaminyl)-L-asparaginase;Glycosylasparaginase alpha chain;Glycosylasparaginase beta chain	1.0232	0.948102	0.759336	0.975973	0.978123	0.863094	1.01917	1.56242	0.891564	0.391448	0.986335	0.418327	0.49605	1.0294	1.07496	1.04426	FALSE	FALSE	0.971442	0.757371	FALSE	FALSE	0.930266	0.323796	FALSE	FALSE	0.957613	0.35484	FALSE	FALSE
A2RSV8	Cox4i1	Cytochrome c oxidase subunit 4 isoform 1, mitochondrial	1.00118	0.949871	1.02681	0.886182	1.01957	0.975395	1.14594	1.06579	1.08528	0.0370893	0.733864	0.0971047	0.0373084	0.974247	1.084	1.11266	FALSE	FALSE	1.02643	0.515828	FALSE	FALSE	0.922505	0.0323929	FALSE	FALSE	0.898748	0.0395605	FALSE	FALSE
A2RSX9	Arfip1		0.890284	0.886211	1.01624	1.15692	1.00692	1.13783	1.09669	1.16451	1.10525	0.0245962	0.0482178	0.0299769	0.91896	1.27805	1.24146	0.971373	FALSE	TRUE	0.782443	0.0559358	FALSE	FALSE	0.805502	0.0160176	FALSE	TRUE	1.02947	0.697799	FALSE	FALSE
A2RTI3	Lgmn	Legumain	1.03991	1.01235	0.949581	0.702467	0.652115	0.99385	1.35205	1.18232	1.31457	0.00681217	0.149804	0.0654649	0.00559258	0.693895	1.29853	1.87136	TRUE	TRUE	1.44114	0.118351	FALSE	FALSE	0.770103	0.00823248	FALSE	TRUE	0.534371	0.0133935	TRUE	TRUE
A2RTT4	Ube2n	Ubiquitin-conjugating enzyme E2 N	0.987069	1.02239	0.994929	0.995231	1.00082	1.01463	1.08568	1.06791	1.05083	0.0032258	0.985549	0.00496328	0.00581179	1.00592	1.07335	1.06703	FALSE	FALSE	0.994112	0.871484	FALSE	FALSE	0.931661	0.0105129	FALSE	FALSE	0.93718	0.00509192	FALSE	FALSE
A2TJV2	Palm3	Paralemmin-3	1.305	0.807957	1.03171	0.954178	0.851177	0.840162	1.06286	0.945912	0.913553	0.466757	0.438337	0.832638	0.756392	0.825013	0.916836	1.1113	FALSE	TRUE	1.2121	0.324499	FALSE	FALSE	1.09071	0.648641	FALSE	FALSE	0.899848	0.187415	FALSE	FALSE
A3KFV7	Col16a1	Collagen alpha-1(XVI) chain	1.3261	1.13757	1.15205	0.894716	1.06166	0.628023	0.662841	0.651941	0.750198	0.0120376	0.0589885	0.0106924	0.364603	0.776633	0.57536	0.74084	TRUE	TRUE	1.28761	0.0701009	FALSE	FALSE	1.73804	0.00161489	TRUE	TRUE	1.34982	0.253893	FALSE	FALSE
A3KG93	Kdm1a	Lysine-specific histone demethylase 1A	0.939071	1.2117	1.0128	1.04714	1.12515	1.07098	1.04815	1.05269	1.05636	0.900224	0.922823	0.99948	0.910771	1.05744	1.03939	0.982923	FALSE	FALSE	0.945676	0.769268	FALSE	FALSE	0.962106	0.980444	FALSE	FALSE	1.01737	0.283885	FALSE	FALSE
A3KGQ6	Arpc5l	Actin-related protein 2/3 complex subunit 5;Actin-related protein 2/3 complex subunit 5-like protein	1.00114	1.13668	1.14622	0.886987	1.03918	0.938683	0.920677	0.944687	1.00086	0.0756918	0.104504	0.105593	0.999964	0.825811	0.831093	1.0064	FALSE	TRUE	1.21093	0.097071	FALSE	FALSE	1.20323	0.0569082	FALSE	FALSE	0.993645	0.993211	FALSE	FALSE
A3KGU7	Sptan1		1.03808	1.07297	1.19321	0.969611	0.97693	1.00451	0.944563	0.911511	0.957493	0.0176771	0.0631979	0.0167333	0.537135	0.910487	0.880322	0.966869	FALSE	FALSE	1.09831	0.0708874	FALSE	FALSE	1.13595	0.0287756	FALSE	FALSE	1.03427	0.0573128	FALSE	FALSE
E9Q9C5	Atp6v0c	V-type proton ATPase 16 kDa proteolipid subunit	1.52878	1.29109	0.864713	1.10563	1.07728	0.735583	0.740378	1.01544	0.897709	0.270046	0.447223	0.2653	0.896961	0.834392	0.69531	0.833314	FALSE	TRUE	1.19848	0.324971	FALSE	FALSE	1.43821	0.177002	FALSE	FALSE	1.20003	0.570585	FALSE	FALSE
A3KMP2	Ttc38	Tetratricopeptide repeat protein 38	1.11435	1.21809	1.15788	0.970469	1.08221	1.00035	0.923184	0.934975	0.909908	0.00188465	0.0182716	0.00156427	0.0951225	0.863947	0.797305	0.922863	FALSE	TRUE	1.15748	0.0315761	FALSE	FALSE	1.25423	0.00146986	FALSE	TRUE	1.08358	0.0498484	FALSE	FALSE
A4FUS1	Rps16	40S ribosomal protein S16	1.01671	1.0154	0.879878	1.21186	1.17299	1.07628	1.06727	1.09588	1.11441	0.0293487	0.0263415	0.116254	0.493207	1.15521	1.07926	0.934254	FALSE	FALSE	0.865646	0.0393427	FALSE	FALSE	0.926564	0.0619934	FALSE	FALSE	1.07037	0.223997	FALSE	FALSE
A4QPC5	Cma1	Chymase	0.756598	0.667665	0.437723	0.424276	0.549357	0.229827	2.04473	0.983113	1.17296	0.0301098	0.738094	0.0785929	0.0308491	0.635462	1.7568	2.76461	TRUE	TRUE	1.57366	0.173994	FALSE	FALSE	0.569215	0.0838239	FALSE	FALSE	0.361715	0.0423842	TRUE	TRUE
G3UZ30	Ppp1r11	Protein phosphatase 1 regulatory subunit 11	0.755312	0.671717	0.999813	0.964123	0.916999	1.7931	0.849765	0.880939	1.0359	0.301181	0.293487	0.895139	0.490822	1.27646	1.16632	0.91372	FALSE	TRUE	0.783419	0.239381	FALSE	FALSE	0.857395	0.376829	FALSE	FALSE	1.09443	0.356132	FALSE	FALSE
A5D6P3	Abcc1	Multidrug resistance-associated protein 1	1.16826	1.05336	1.08104	1.00012	0.919313	0.845557	0.871422	0.874856	0.883856	0.00638796	0.0192011	0.006818	0.61891	0.8504	0.809276	0.951642	FALSE	TRUE	1.17592	0.0337655	FALSE	FALSE	1.23567	0.00299419	FALSE	TRUE	1.05082	0.37233	FALSE	FALSE
A5GZX3	Glo1	Lactoylglutathione lyase	0.95948	0.870332	0.77819	1.17779	1.21145	0.993452	0.796137	0.794219	1.06349	0.075192	0.09525	0.987506	0.115489	1.35326	0.914752	0.67596	FALSE	TRUE	0.738955	0.039311	FALSE	TRUE	1.09319	0.88989	FALSE	FALSE	1.47938	0.0963304	FALSE	FALSE
A6H5Y3	Mtr	Methionine synthase	0.991531	0.86582	1.02714	1.11792	0.681023	1.23432	0.965834	0.909027	0.922059	0.861178	0.937293	0.977648	0.851496	1.12747	0.929935	0.824801	FALSE	TRUE	0.886945	0.791402	FALSE	FALSE	1.07534	0.603559	FALSE	FALSE	1.21241	0.665888	FALSE	FALSE
A6H5Z3	Exoc6b	Exocyst complex component 6B	1.05891	0.909156	0.957014	1.1155	0.826354	0.928937	1.06132	1.13215	0.864106	0.825554	0.982779	0.903064	0.819336	0.970662	1.10899	1.14251	FALSE	FALSE	1.03023	0.858882	FALSE	FALSE	0.901718	0.654725	FALSE	FALSE	0.875263	0.621644	FALSE	FALSE
A6H6A5	Pgr	Progesterone receptor	0.941604	0.544593	0.64584	1.07924	1.14549	1.03033	1.13761	1.27436	1.06811	0.015002	0.036419	0.0168169	0.79018	1.67107	1.76145	1.05408	TRUE	TRUE	0.598419	0.0389158	TRUE	TRUE	0.567715	0.0282342	TRUE	TRUE	0.948691	0.339161	FALSE	FALSE
A6H6A9	Rabgap1l	Rab GTPase-activating protein 1-like	1.55661	0.997539	1.07207	1.07076	0.929708	0.974106	1.24065	0.981626	1.0105	0.449457	0.424251	0.710155	0.858683	0.908625	0.942575	1.03736	FALSE	FALSE	1.10056	0.294341	FALSE	FALSE	1.06092	0.535057	FALSE	FALSE	0.963981	0.402138	FALSE	FALSE
A6H6E2	Mmrn2	Multimerin-2	0.549928	1.08385	0.921904	0.667894	0.933429	0.587919	0.574496	0.783788	0.556611	0.478276	0.751974	0.450825	0.849428	0.724473	0.623163	0.86016	TRUE	TRUE	1.38031	0.55418	FALSE	FALSE	1.60472	0.287076	FALSE	FALSE	1.16257	0.512469	FALSE	FALSE
A6H6K1	Aspn	Asporin	1.52744	1.72409	1.01517	0.861519	0.903921	0.894415	0.67903	0.679018	0.570541	0.0113753	0.0508518	0.0103386	0.403077	0.585566	0.444548	0.759176	TRUE	TRUE	1.70775	0.0646533	FALSE	FALSE	2.24948	0.0220508	TRUE	TRUE	1.31722	0.00314757	FALSE	TRUE
A6H8H2	Dennd4c	DENN domain-containing protein 4C	1.06059	0.809091	1.01823	0.951054	0.92486	1.00674	1.16414	1.12082	1.04683	0.13552	0.999675	0.180692	0.175215	0.934024	1.10075	1.17851	FALSE	FALSE	1.07064	0.983869	FALSE	FALSE	0.908468	0.156519	FALSE	FALSE	0.848531	0.0233175	FALSE	FALSE
Q5FWB7	Aldoa	Fructose-bisphosphate aldolase;Fructose-bisphosphate aldolase A	1.18495	1.12965	0.924992	0.915226	0.878254	0.955734	1.08145	1.1688	0.986775	0.138836	0.180577	0.999936	0.183051	0.810184	0.957333	1.18162	FALSE	TRUE	1.23429	0.117544	FALSE	FALSE	1.04457	0.993237	FALSE	FALSE	0.846293	0.0465596	FALSE	FALSE
A7VMV2	Cryl1	Lambda-crystallin homolog	1.117	1.05683	0.987423	0.85504	0.879265	0.885745	0.848888	1.01057	0.819661	0.0388178	0.0468966	0.0716071	0.938695	0.831979	0.803237	0.965453	FALSE	TRUE	1.20195	0.00948079	FALSE	TRUE	1.24496	0.0838796	FALSE	FALSE	1.03578	0.759616	FALSE	FALSE
A8C1T7	Creld1	Cysteine-rich with EGF-like domain protein 1	1.20695	0.934333	1.08491	0.928737	0.923467	0.882984	1.01984	0.958343	0.841816	0.161471	0.170967	0.268848	0.931131	0.851192	0.883339	1.03777	FALSE	FALSE	1.17482	0.110706	FALSE	FALSE	1.13207	0.225436	FALSE	FALSE	0.963608	0.629293	FALSE	FALSE
A8DUK4	Hbbt1		0.739221	2.66134	0.725443	0.988426	0.780174	1.51666	0.86206	0.87925	0.864952	0.675809	0.87159	0.652455	0.913593	1.33712	1.17009	0.87508	FALSE	TRUE	0.747877	0.701104	FALSE	FALSE	0.854638	0.474877	FALSE	FALSE	1.14275	0.360267	FALSE	FALSE
A8IP69	Ywhag	14-3-3 protein gamma;14-3-3 protein gamma, N-terminally processed	1.12394	1.01836	0.951248	0.891491	0.936216	0.898694	1.03956	1.11919	1.02473	0.0445731	0.101367	0.818246	0.0469678	0.882494	1.02082	1.15674	FALSE	FALSE	1.13315	0.0787585	FALSE	FALSE	0.979607	0.633628	FALSE	FALSE	0.864498	0.00933338	FALSE	FALSE
A8XY17	Vps25	Vacuolar protein-sorting-associated protein 25	1.22731	1.05509	0.977225	1.14767	0.954414	1.00849	0.991437	1.18721	0.881008	0.812924	0.887683	0.809737	0.985947	0.955827	0.939668	0.983093	FALSE	FALSE	1.04621	0.623862	FALSE	FALSE	1.06421	0.596559	FALSE	FALSE	1.0172	0.881046	FALSE	FALSE
A8Y5T6	Pars2	Probable proline--tRNA ligase, mitochondrial	0.888358	0.875802	1.11087	0.813183	0.783943	0.642629	0.718875	0.966727	0.929303	0.177689	0.159558	0.671169	0.46025	0.882463	1.04609	1.18542	FALSE	FALSE	1.13319	0.0844924	FALSE	FALSE	0.955941	0.469095	FALSE	FALSE	0.843582	0.25164	FALSE	FALSE
Q8JZN1	Mgl2		0.944889	1.00752	1.13951	0.837848	0.94973	0.655717	0.848832	0.856604	1.04651	0.174424	0.154339	0.526574	0.583711	0.831593	0.85021	1.02239	FALSE	TRUE	1.20251	0.104009	FALSE	FALSE	1.17618	0.259953	FALSE	FALSE	0.978104	0.392032	FALSE	FALSE
Q8CHR4	Vamp2	Vesicle-associated membrane protein 2	1.06594	1.22552	0.796244	0.744147	0.614248	0.692015	0.807464	0.704945	0.965808	0.0800881	0.069823	0.29931	0.51902	0.649209	0.757516	1.16683	TRUE	TRUE	1.54034	0.0574143	FALSE	FALSE	1.3201	0.237687	FALSE	FALSE	0.857023	0.16772	FALSE	FALSE
B0R091	Chp1	Calcineurin B homologous protein 1	1.00282	1.00329	1.22872	1.04868	0.839973	1.06316	0.997345	0.760303	0.981999	0.356653	0.663674	0.330009	0.788659	1.04524	0.978774	0.936413	FALSE	FALSE	0.95672	0.416462	FALSE	FALSE	1.02169	0.198953	FALSE	FALSE	1.06791	0.538196	FALSE	FALSE
B0V2Q7	Lclat1	Lysocardiolipin acyltransferase 1	0.948622	1.00158	0.680783	0.951954	0.990782	0.89831	1.08686	1.48274	1.06109	0.114841	0.873143	0.117684	0.222489	1.00351	1.14573	1.14172	FALSE	FALSE	0.9965	0.533352	FALSE	FALSE	0.872807	0.119535	FALSE	FALSE	0.875872	0.131338	FALSE	FALSE
B1AQF4	Dusp3	Dual specificity protein phosphatase 3	1.44146	0.880355	1.0333	0.787398	0.865298	0.871641	1.0235	0.940206	0.910514	0.224225	0.20275	0.52954	0.702147	0.837409	0.909903	1.08657	FALSE	FALSE	1.19416	0.177932	FALSE	FALSE	1.09902	0.401235	FALSE	FALSE	0.920328	0.0545563	FALSE	FALSE
B1AQR8	Lgals9	Galectin;Galectin-9	0.519133	0.720016	0.83685	0.681448	0.974876	1.15221	1.36849	1.37285	1.63347	0.00648549	0.317584	0.00583421	0.0329758	1.35396	1.9067	1.40823	TRUE	TRUE	0.738572	0.214548	FALSE	FALSE	0.524468	0.00387082	TRUE	TRUE	0.71011	0.0327089	FALSE	TRUE
B7ZC46	Sept8	Septin-8	0.974731	1.07717	1.06585	0.952611	0.977306	1.13694	1.02494	0.982063	0.945884	0.638575	0.953062	0.625699	0.791789	0.916924	0.921388	1.00487	FALSE	FALSE	1.0906	0.810506	FALSE	FALSE	1.08532	0.238158	FALSE	FALSE	0.995156	0.573891	FALSE	FALSE
Q3TET1	Kif3a	Kinesin-like protein;Kinesin-like protein KIF3A	1.08201	0.886152	0.990483	0.979311	1.26001	0.896708	0.982155	0.933664	0.978197	0.726611	0.834898	0.975693	0.720777	0.98872	0.987596	0.998863	FALSE	FALSE	1.01141	0.657488	FALSE	FALSE	1.01256	0.732105	FALSE	FALSE	1.00114	0.507778	FALSE	FALSE
F7C528	Chd3		1.01205	0.835825	1.0207	1.13499	1.02106	0.97212	0.905106	1.23178	0.863745	0.759605	0.73981	0.922172	0.927153	1.0089	0.894329	0.886439	FALSE	FALSE	0.991177	0.324949	FALSE	FALSE	1.11816	0.753843	FALSE	FALSE	1.12811	0.752785	FALSE	FALSE
B1ARB3	Pecam1	Platelet endothelial cell adhesion molecule	1.29659	1.12307	1.16313	1.03049	1.05311	0.939061	0.760381	0.925835	0.777661	0.00425329	0.070818	0.00342369	0.0714151	0.885962	0.668595	0.754654	FALSE	TRUE	1.12872	0.0413721	FALSE	FALSE	1.49567	0.00735835	FALSE	TRUE	1.32511	0.0417539	FALSE	TRUE
E9QA63	Macf1	Microtubule-actin cross-linking factor 1	1.08059	0.986996	0.945286	1.0554	0.943539	0.988217	0.9975	1.10805	0.939516	0.946929	0.988178	0.981558	0.941945	1.00124	1.01064	1.00939	FALSE	FALSE	0.998765	0.875972	FALSE	FALSE	0.98947	0.874173	FALSE	FALSE	0.990694	0.760555	FALSE	FALSE
B1AS34	Ssbp3	Single-stranded DNA-binding protein 3	1.01388	0.847794	1.05608	0.868206	1.04435	0.911726	1.10169	1.0099	1.0322	0.369193	0.901568	0.571413	0.357456	0.899243	1.01807	1.13214	FALSE	FALSE	1.11205	0.725639	FALSE	FALSE	0.982248	0.338185	FALSE	FALSE	0.88328	0.149238	FALSE	FALSE
B1ASP2	Jak1	Tyrosine-protein kinase;Tyrosine-protein kinase JAK1	1.10991	1.05685	1.05136	1.00722	0.929437	0.983208	0.889851	0.925133	0.921288	0.00231723	0.0198937	0.00194647	0.12086	0.930321	0.871732	0.937023	FALSE	FALSE	1.0749	0.0283948	FALSE	FALSE	1.14714	0.00179514	FALSE	FALSE	1.06721	0.0748709	FALSE	FALSE
Q14BF8	Trappc1	Trafficking protein particle complex subunit 1	1.22992	0.893604	0.959174	1.06491	1.01563	0.946099	1.0264	1.15378	0.970687	0.91724	0.980642	0.971544	0.909578	1.05886	1.07009	1.0106	FALSE	FALSE	0.944413	0.871699	FALSE	FALSE	0.934504	0.854642	FALSE	FALSE	0.989507	0.554185	FALSE	FALSE
B1AT03	Lig3	DNA ligase;DNA ligase 3	1.07265	1.06155	1.12395	1.08085	1.04668	1.149	0.929125	0.88509	1.12178	0.234477	0.995282	0.306881	0.274348	1.00764	0.866198	0.859628	FALSE	FALSE	0.992415	0.872068	FALSE	FALSE	1.15447	0.226353	FALSE	FALSE	1.16329	0.222453	FALSE	FALSE
B1AT82	Prpsap1	Phosphoribosyl pyrophosphate synthase-associated protein 1	0.948707	0.949925	0.968185	0.960723	0.965419	0.867111	0.847345	0.8987	0.955448	0.385685	0.791224	0.357692	0.699996	1.01137	0.946074	0.935441	FALSE	FALSE	0.988761	0.494146	FALSE	FALSE	1.057	0.158625	FALSE	FALSE	1.06901	0.53154	FALSE	FALSE
B1AT92	Grb2	Growth factor receptor-bound protein 2	1.04598	0.971487	1.09185	0.962868	0.981979	1.01457	1.19842	0.963418	1.03148	0.516482	0.734101	0.90424	0.495368	0.938817	0.98614	1.05041	FALSE	FALSE	1.06517	0.260775	FALSE	FALSE	1.01405	0.738142	FALSE	FALSE	0.952011	0.336354	FALSE	FALSE
B1AV77	Aldh3a2	Aldehyde dehydrogenase;Fatty aldehyde dehydrogenase	1.07519	1.05751	1.04176	0.983562	1.04779	0.853719	0.850376	0.987935	0.906762	0.111543	0.286973	0.103029	0.709518	0.930069	0.857446	0.921916	FALSE	FALSE	1.07519	0.170987	FALSE	FALSE	1.16625	0.0252469	FALSE	FALSE	1.0847	0.53959	FALSE	FALSE
B1ATS5	Atp2a3	Calcium-transporting ATPase;Sarcoplasmic/endoplasmic reticulum calcium ATPase 3	0.925198	0.901821	1.00037	1.05757	1.04522	0.907418	1.00502	1.03935	1.1219	0.194452	0.534932	0.173258	0.625867	1.12973	1.12338	0.994385	FALSE	FALSE	0.885168	0.341964	FALSE	FALSE	0.890167	0.0687347	FALSE	FALSE	1.00565	0.430032	FALSE	FALSE
B1ATZ0	Hgs	Hepatocyte growth factor-regulated tyrosine kinase substrate	0.960682	0.953616	0.967274	1.00134	1.05789	1.01864	1.01655	1.0347	1.03121	0.00608303	0.0104328	0.00935492	0.994051	1.06033	1.07342	1.01235	FALSE	FALSE	0.943106	0.0189918	FALSE	FALSE	0.931604	0.000601933	FALSE	FALSE	0.987805	0.934789	FALSE	FALSE
B1AU25	Aifm1	Apoptosis-inducing factor 1, mitochondrial	1.04744	0.972634	1.0446	0.9506	1.00679	0.952789	1.04159	1.022	1.04493	0.0912875	0.191332	0.84066	0.0926416	0.91211	0.997121	1.0932	FALSE	FALSE	1.09636	0.167744	FALSE	FALSE	1.00289	0.597186	FALSE	FALSE	0.914744	0.0284957	FALSE	FALSE
B1AU74	Mospd2	Motile sperm domain-containing protein 2	0.835961	1.1509	1.04668	0.984137	0.972688	0.95675	0.988852	1.04876	1.09641	0.673549	0.874201	0.90943	0.649792	0.929305	1.00198	1.0782	FALSE	FALSE	1.07607	0.689258	FALSE	FALSE	0.998023	0.749059	FALSE	FALSE	0.927467	0.0840237	FALSE	FALSE
B1AU76	Nasp	Nuclear autoantigenic sperm protein	0.825948	0.964282	0.954848	1.1198	1.1163	1.27005	0.973469	0.922881	1.09801	0.0277786	0.0250702	0.498607	0.108658	1.17275	1.0195	0.869326	FALSE	FALSE	0.852697	0.0198245	FALSE	FALSE	0.980872	0.292142	FALSE	FALSE	1.15032	0.0786271	FALSE	FALSE
B1AUB9	Nfia	Nuclear factor 1;Nuclear factor 1 A-type	1.21792	1.02973	1.28219	0.949284	0.949266	0.788553	0.877804	0.862574	0.776649	0.0117016	0.0293012	0.0131417	0.76758	0.779414	0.708233	0.908674	FALSE	TRUE	1.28302	0.0388664	FALSE	TRUE	1.41196	0.0146665	FALSE	TRUE	1.1005	0.413224	FALSE	FALSE
B1AUN3	Eif2b3		0.722794	1.15316	1.00868	0.917783	1.08033	1.20964	1.16217	0.896146	1.09698	0.725004	0.734878	0.802922	0.991486	1.07103	1.08754	1.01541	FALSE	FALSE	0.933679	0.517817	FALSE	FALSE	0.91951	0.579133	FALSE	FALSE	0.984825	0.887813	FALSE	FALSE
B1AUX2	Hcfc1	Host cell factor 1;HCF N-terminal chain 1;HCF N-terminal chain 2;HCF N-terminal chain 3;HCF N-terminal chain 4;HCF N-terminal chain 5;HCF N-terminal chain 6;HCF C-terminal chain 1;HCF C-terminal chain 2;HCF C-terminal chain 3;HCF C-terminal chain 4;HCF C-terminal chain 5;HCF C-terminal chain 6	1.08033	1.10015	1.0425	1.03036	1.05344	0.983801	1.00301	0.984709	0.974812	0.0240158	0.135034	0.0204298	0.338357	0.953743	0.91149	0.955698	FALSE	FALSE	1.0485	0.122931	FALSE	FALSE	1.0971	0.00993447	FALSE	FALSE	1.04636	0.187921	FALSE	FALSE
B1AUY7	Naa10	N-alpha-acetyltransferase 10	0.998609	1.06734	0.956593	1.03984	1.09701	1.00427	0.984132	0.932184	0.997958	0.219272	0.582057	0.632576	0.196197	1.04129	0.985502	0.946429	FALSE	FALSE	0.960352	0.400921	FALSE	FALSE	1.01471	0.395848	FALSE	FALSE	1.0566	0.0877679	FALSE	FALSE
B1AVF2	Tsc22d3	TSC22 domain family protein 3	1.61582	1.10445	1.00309	1.09027	1.04279	0.899724	1.05965	0.77457	0.744751	0.18714	0.460232	0.169156	0.697279	0.944171	0.701316	0.742785	FALSE	TRUE	1.05913	0.309807	FALSE	FALSE	1.42589	0.150034	FALSE	FALSE	1.34629	0.260642	FALSE	FALSE
B1AVH4	Coro2a	Coronin;Coronin-2A	0.776769	0.718617	0.484894	1.06276	1.02332	1.26178	1.15684	1.23346	1.26962	0.00277865	0.00847729	0.00306391	0.571398	1.47889	1.71644	1.16062	TRUE	TRUE	0.676182	0.0169913	FALSE	TRUE	0.582603	0.00417594	TRUE	TRUE	0.861606	0.268099	FALSE	FALSE
B1AVK5	Col4a6		1.32583	1.31059	1.44975	0.825474	0.803829	0.658201	0.733462	0.849896	0.645176	0.000240549	0.00046508	0.000388918	0.962098	0.606285	0.55321	0.912459	TRUE	TRUE	1.64939	0.00094236	TRUE	TRUE	1.80763	0.00110792	TRUE	TRUE	1.09594	0.816214	FALSE	FALSE
B1AWB9	Col5a1	Collagen alpha-1(V) chain	1.18213	1.02897	1.11525	0.968855	0.962136	0.990383	0.950838	0.909857	0.894015	0.00740364	0.0323058	0.00688607	0.393613	0.868731	0.81583	0.939106	FALSE	TRUE	1.1511	0.0403305	FALSE	FALSE	1.22575	0.0159279	FALSE	TRUE	1.06484	0.0427629	FALSE	FALSE
B1AWE0	Clta	Clathrin light chain A	0.996356	0.931984	0.977442	1.05179	1.07486	1.04062	1.00464	1.02283	0.943668	0.0378042	0.0372017	0.701136	0.10424	1.07606	1.02783	0.955176	FALSE	FALSE	0.929314	0.0156605	FALSE	FALSE	0.972924	0.516154	FALSE	FALSE	1.04693	0.0655565	FALSE	FALSE
B1AX58	Pls3	Plastin-3	0.762828	1.21397	1.02699	0.895253	0.899994	1.21414	1.13978	1.17702	1.18654	0.433669	0.999899	0.490853	0.497829	0.87634	1.14609	1.30781	FALSE	TRUE	1.14111	0.991678	FALSE	FALSE	0.872533	0.27457	FALSE	FALSE	0.764636	0.196906	FALSE	FALSE
B1AX95	Tprgl	Tumor protein p63-regulated gene 1-like protein	1.49302	0.871861	1.04536	1.12348	0.914029	0.746407	0.998304	0.784782	0.875244	0.396878	0.524793	0.410779	0.97155	0.874369	0.837267	0.957567	FALSE	FALSE	1.14368	0.386116	FALSE	FALSE	1.19436	0.268294	FALSE	FALSE	1.04431	0.755278	FALSE	FALSE
B1AX98	Lrrc47	Leucine-rich repeat-containing protein 47	1.06238	0.983085	0.843173	1.01886	0.971333	1.00534	0.957837	1.06307	0.979449	0.787126	0.826598	0.812709	0.9996	1.02264	0.996302	0.974244	FALSE	FALSE	0.977861	0.615964	FALSE	FALSE	1.00371	0.630749	FALSE	FALSE	1.02644	0.965658	FALSE	FALSE
B1AXN9	Rps6ka3	Ribosomal protein S6 kinase alpha-3	1.00141	0.802686	0.996903	0.959825	1.0057	1.05736	1.14776	1.0809	1.12991	0.0571189	0.483476	0.0496586	0.232707	1.00883	1.13342	1.1235	FALSE	FALSE	0.991249	0.358184	FALSE	FALSE	0.882287	0.0533252	FALSE	FALSE	0.890076	0.0316973	FALSE	FALSE
B1AXP6	Tomm5	Mitochondrial import receptor subunit TOM5 homolog	1.07925	0.82188	1.05564	1.06396	0.949963	1.08749	1.02711	0.986381	0.966204	0.803387	0.811366	0.994578	0.861081	1.00788	0.934391	0.927084	FALSE	FALSE	0.99218	0.62961	FALSE	FALSE	1.07022	0.931955	FALSE	FALSE	1.07865	0.428399	FALSE	FALSE
B1AY85	Plxdc2	Plexin domain-containing protein 2	0.882218	1.02117	1.13888	0.875671	0.899906	1.09126	1.01146	0.858212	0.900075	0.619353	0.800672	0.600398	0.932485	0.881253	0.881419	1.00019	FALSE	FALSE	1.13475	0.592768	FALSE	FALSE	1.13453	0.356061	FALSE	FALSE	0.999812	0.713558	FALSE	FALSE
B1AYC9	Apbb1ip	Amyloid beta A4 precursor protein-binding family B member 1-interacting protein	1.08259	0.99494	0.781477	0.925903	0.905666	1.07944	1.03727	0.898668	0.998544	0.961875	0.980703	0.959935	0.996029	0.930612	1.00362	1.07845	FALSE	FALSE	1.07456	0.876773	FALSE	FALSE	0.996391	0.810988	FALSE	FALSE	0.927253	0.914786	FALSE	FALSE
B1AZ46	Baiap2	Brain-specific angiogenesis inhibitor 1-associated protein 2	0.867562	0.871014	1.06025	1.0147	1.23996	1.18333	1.09951	1.00283	1.04319	0.092876	0.0802826	0.372824	0.47983	1.35856	1.19767	0.881573	FALSE	TRUE	0.736071	0.0835341	FALSE	FALSE	0.834951	0.171962	FALSE	FALSE	1.13434	0.253923	FALSE	FALSE
B1AZI6	Thoc2	THO complex subunit 2	1.01349	0.937675	1.06343	1.03281	0.959133	0.977904	0.987421	0.957145	0.972586	0.676702	0.909169	0.652983	0.87707	0.964887	0.959639	0.994562	FALSE	FALSE	1.03639	0.74454	FALSE	FALSE	1.04206	0.436246	FALSE	FALSE	1.00547	0.500963	FALSE	FALSE
I1E4X0	Dlgap4	Disks large-associated protein 4	0.888793	0.876671	1.03438	1.01327	1.05887	1.09937	1.28335	0.996081	1.11721	0.125497	0.351987	0.112749	0.652236	1.19136	1.257	1.05509	FALSE	TRUE	0.839375	0.0931814	FALSE	FALSE	0.795545	0.110825	FALSE	FALSE	0.947783	0.43655	FALSE	FALSE
B1B1A8	Mylk	Myosin light chain kinase, smooth muscle;Myosin light chain kinase, smooth muscle, deglutamylated form	1.32845	1.04691	1.08844	0.780931	0.791852	0.757948	1.01076	0.989262	0.882244	0.00902407	0.00734246	0.108599	0.127621	0.71748	0.908884	1.26677	FALSE	TRUE	1.39377	0.0128822	FALSE	TRUE	1.10025	0.114496	FALSE	FALSE	0.789407	0.0109374	FALSE	TRUE
B2KGA7	Zbtb8os	Protein archease	1.11686	0.947243	0.463783	0.963927	0.892809	1.04882	1.00072	1.21014	1.02868	0.439091	0.755879	0.409796	0.801643	1.01761	1.08597	1.06718	FALSE	FALSE	0.982691	0.564653	FALSE	FALSE	0.920833	0.314408	FALSE	FALSE	0.937052	0.234706	FALSE	FALSE
B2KGF0	Rpe	Ribulose-phosphate 3-epimerase	0.379563	1.09271	0.808583	0.969854	0.95401	1.2986	1.27665	1.22521	1.49785	0.0805477	0.34051	0.0693608	0.460788	1.19945	1.57887	1.31633	TRUE	TRUE	0.833716	0.253882	FALSE	FALSE	0.633365	0.0624165	FALSE	FALSE	0.759689	0.137972	FALSE	FALSE
B2M1R6	Hnrnpk	Heterogeneous nuclear ribonucleoprotein K	1.0246	0.993982	1.04072	1.05498	1.00677	0.971046	0.945714	0.982813	0.970785	0.143732	0.931492	0.153802	0.24238	0.982593	0.947473	0.964258	FALSE	FALSE	1.01772	0.767444	FALSE	FALSE	1.05544	0.0383166	FALSE	FALSE	1.03707	0.170475	FALSE	FALSE
B2MWM9	Calr	Calreticulin	0.738546	0.992961	0.865055	1.23016	1.17971	1.11338	1.14835	1.27174	1.24802	0.00535988	0.0128818	0.00647919	0.792513	1.36375	1.44271	1.0579	FALSE	TRUE	0.733275	0.0187718	FALSE	TRUE	0.69314	0.0124065	FALSE	TRUE	0.945266	0.394969	FALSE	FALSE
B2RPS1	Rab5b	Ras-related protein Rab-5B	1.42437	1.04722	1.02247	0.913396	0.951377	0.792365	0.962786	0.95462	0.804587	0.107638	0.129878	0.163199	0.982522	0.872213	0.911578	1.04513	FALSE	FALSE	1.14651	0.114427	FALSE	FALSE	1.097	0.139539	FALSE	FALSE	0.956816	0.773826	FALSE	FALSE
B7ZMZ7	Dip2c		1.44741	0.849327	0.97668	0.944681	0.873346	1.01948	1.11543	0.876757	0.906719	0.65282	0.668894	0.739298	0.991496	0.967237	0.928368	0.959814	FALSE	FALSE	1.03387	0.479914	FALSE	FALSE	1.07716	0.560266	FALSE	FALSE	1.04187	0.823807	FALSE	FALSE
E9QAI5	Cad	CAD protein;Glutamine-dependent carbamoyl-phosphate synthase;Aspartate carbamoyltransferase;Dihydroorotase	0.923605	0.932544	0.930892	1.19932	1.16018	1.13313	1.00179	0.983701	1.13911	0.00469946	0.00379333	0.088561	0.0657814	1.24631	1.07616	0.863478	FALSE	TRUE	0.802369	0.00026599	FALSE	TRUE	0.929229	0.0838929	FALSE	FALSE	1.15811	0.0804207	FALSE	FALSE
B2RQC7	Dip2b	Disco-interacting protein 2 homolog B	1.10798	0.929685	1.1021	1.06271	0.892705	1.0646	1.0752	1.10597	0.961213	0.832329	0.86139	0.999927	0.855876	0.964263	0.975593	1.01175	FALSE	FALSE	1.03706	0.650557	FALSE	FALSE	1.02502	0.99106	FALSE	FALSE	0.988386	0.601417	FALSE	FALSE
B2RQQ8	Col4a2	Collagen alpha-2(IV) chain;Canstatin	0.725457	0.927658	0.979421	0.628368	0.888762	0.871463	1.64731	1.23298	1.42808	0.00624422	0.824412	0.0144391	0.00765316	0.939422	1.53944	1.63871	TRUE	TRUE	1.06448	0.516203	FALSE	FALSE	0.649585	0.0172734	TRUE	TRUE	0.610234	0.0119157	TRUE	TRUE
B2RQS1	Strn3	Striatin-3	1.21276	0.976372	0.996013	0.968694	1.00447	0.871511	1.02644	0.99262	1.07442	0.336421	0.328908	0.908088	0.524471	0.972571	1.03055	1.05961	FALSE	FALSE	1.0282	0.25517	FALSE	FALSE	0.970355	0.719831	FALSE	FALSE	0.943739	0.147544	FALSE	FALSE
B2RR26	Nhlrc2	NHL repeat-containing protein 2	0.891279	0.901809	0.867891	0.849698	0.836601	1.07175	1.2511	1.10412	1.35939	0.0125166	0.927726	0.0161914	0.0246724	0.953347	1.40371	1.4724	FALSE	TRUE	1.04894	0.695734	FALSE	FALSE	0.712399	0.00927534	FALSE	TRUE	0.679163	0.0399232	FALSE	TRUE
K3W4L0	Myo18a	Unconventional myosin-XVIIIa	0.90112	0.915234	0.928871	1.11944	1.08717	1.17005	1.07144	1.08481	1.09094	0.000141326	0.000151847	0.000548307	0.186241	1.22311	1.18529	0.969071	FALSE	TRUE	0.817585	0.00116092	FALSE	TRUE	0.843678	7.08213e-05	FALSE	FALSE	1.03192	0.156814	FALSE	FALSE
B2RRH9	Gmps	GMP synthase [glutamine-hydrolyzing]	0.940052	1.06113	0.970239	0.992695	1.03285	1.04432	1.05446	0.962977	1.12771	0.551178	0.799941	0.524397	0.875865	1.06454	1.0868	1.02092	FALSE	FALSE	0.939376	0.45393	FALSE	FALSE	0.92013	0.388794	FALSE	FALSE	0.979512	0.643158	FALSE	FALSE
F7CVW0	Sbno1	Protein strawberry notch homolog 1	0.816602	0.557508	1.27136	0.933688	1.02947	1.31172	0.762499	0.995649	0.685487	0.433951	0.599505	0.944648	0.430936	1.26068	0.933746	0.740669	FALSE	TRUE	0.793223	0.426916	FALSE	FALSE	1.07096	0.783093	FALSE	FALSE	1.35013	0.132258	FALSE	FALSE
D3Z4U0	Zranb2	Zinc finger Ran-binding domain-containing protein 2	0.625129	1.12868	0.743113	0.95206	0.937507	1.11335	1.32783	1.31553	1.2924	0.0293459	0.459387	0.0259518	0.124594	1.28118	1.7703	1.38177	TRUE	TRUE	0.780531	0.35701	FALSE	FALSE	0.564877	0.034615	TRUE	TRUE	0.723709	0.00558995	FALSE	TRUE
B2RRX1	Actb	Actin, cytoplasmic 1;Actin, cytoplasmic 1, N-terminally processed	1.2334	1.01888	1.03604	0.996026	0.828142	0.818925	0.927112	0.922726	0.852422	0.0545436	0.0668469	0.0928233	0.963662	0.799334	0.890628	1.11421	FALSE	TRUE	1.25104	0.0745857	FALSE	FALSE	1.1228	0.0553594	FALSE	FALSE	0.897495	0.767897	FALSE	FALSE
B2RRY4	Mpp5	MAGUK p55 subfamily member 5	0.939893	0.807633	0.993163	1.19963	0.43404	1.55068	0.971089	1.4153	1.03069	0.751152	0.873897	0.737687	0.962983	1.27634	1.0966	0.859177	FALSE	TRUE	0.783489	0.68104	FALSE	FALSE	0.911906	0.206584	FALSE	FALSE	1.1639	0.838981	FALSE	FALSE
B2RRZ7	Tradd	Tumor necrosis factor receptor type 1-associated DEATH domain protein	0.929853	0.977817	0.977047	0.956471	0.968969	1.13978	1.12839	1.10501	1.07395	0.0877496	0.51329	0.0763105	0.329856	0.991732	1.13097	1.1404	FALSE	FALSE	1.00834	0.381352	FALSE	FALSE	0.884194	0.00324545	FALSE	FALSE	0.876883	0.257626	FALSE	FALSE
Q8C4Y1	Max	Protein max	0.770937	0.773145	0.885639	1.01998	0.924547	1.0057	0.921893	1.01338	0.960299	0.0155143	0.0194506	0.0311307	0.914426	1.30078	1.24207	0.954861	FALSE	TRUE	0.768767	0.0226744	FALSE	TRUE	0.805109	0.0283432	FALSE	TRUE	1.04727	0.671167	FALSE	FALSE
B2RS30	Trip6	Thyroid receptor-interacting protein 6	1.0851	1.10356	0.792755	1.08722	0.769126	1.16916	1.04679	0.840633	0.999499	0.944345	0.993846	0.972145	0.941365	1.00195	0.921111	0.919316	FALSE	FALSE	0.998051	0.93044	FALSE	FALSE	1.08565	0.803372	FALSE	FALSE	1.08777	0.752939	FALSE	FALSE
B2RS41	Aldh5a1	Succinate-semialdehyde dehydrogenase, mitochondrial	0.976546	1.17312	1.16702	1.22865	0.934978	0.928926	1.02133	0.824328	1.12498	0.644701	0.814575	0.626829	0.939692	0.80117	0.875163	1.09236	FALSE	TRUE	1.24818	0.561376	FALSE	FALSE	1.14264	0.350668	FALSE	FALSE	0.915452	0.774385	FALSE	FALSE
B2RS80	Ggcx	Vitamin K-dependent gamma-carboxylase	0.849332	0.768949	0.88096	1.19881	1.28845	1.07476	0.790218	1.28714	1.02409	0.0895451	0.077769	0.339985	0.507703	1.41148	1.20576	0.854252	FALSE	TRUE	0.708477	0.00730531	FALSE	TRUE	0.829353	0.244774	FALSE	FALSE	1.17061	0.381678	FALSE	FALSE
B2RSC8	Nedd4	E3 ubiquitin-protein ligase NEDD4	1.16552	0.955601	1.03637	1.08873	1.1267	0.923876	0.967737	0.918875	0.961488	0.344317	0.996137	0.387137	0.425316	1.05052	0.927743	0.883131	FALSE	FALSE	0.951913	0.947935	FALSE	FALSE	1.07788	0.177134	FALSE	FALSE	1.13233	0.204608	FALSE	FALSE
B2RSH2	Gnai1	Guanine nucleotide-binding protein G(i) subunit alpha-1	0.72277	0.963862	0.777306	0.997689	1.15563	1.12155	1.13053	1.1087	1.18446	0.0099902	0.0243491	0.0115097	0.786676	1.44286	1.45442	1.00801	FALSE	TRUE	0.693067	0.0364167	FALSE	TRUE	0.687562	0.013827	FALSE	TRUE	0.992057	0.402322	FALSE	FALSE
E0CYI9	Gcc2	GRIP and coiled-coil domain-containing protein 2	0.822314	1.09569	0.926604	1.20549	1.28249	1.162	0.996591	1.14995	1.05668	0.041474	0.0350856	0.357072	0.228907	1.30097	1.14038	0.876555	FALSE	TRUE	0.768654	0.0368483	FALSE	TRUE	0.876904	0.260569	FALSE	FALSE	1.14083	0.0588253	FALSE	FALSE
B2RT97	Psmd13	26S proteasome non-ATPase regulatory subunit 13	0.918859	0.979143	0.945322	1.05074	1.07722	0.998525	1.05161	1.10695	1.08401	0.00681857	0.0300181	0.00634654	0.384813	1.11151	1.14671	1.03166	FALSE	FALSE	0.899674	0.0311128	FALSE	FALSE	0.872063	0.00494881	FALSE	FALSE	0.96931	0.241203	FALSE	FALSE
B2RTB0	Pdap1	28 kDa heat- and acid-stable phosphoprotein	1.0143	1.00118	1.15554	1.09516	1.11878	1.05499	0.955954	0.899765	0.955868	0.0351381	0.7649	0.0877102	0.0362405	1.07972	0.942389	0.872812	FALSE	FALSE	0.926169	0.56995	FALSE	FALSE	1.06113	0.0859587	FALSE	FALSE	1.14572	0.00446539	FALSE	FALSE
B2RTE5	Ccdc102a	Coiled-coil domain-containing protein 102A	1.10019	0.870683	1.07007	0.926109	0.840301	0.928762	1.12154	1.17519	0.99388	0.105918	0.357717	0.559675	0.0929446	0.865466	1.0481	1.21102	FALSE	TRUE	1.15545	0.211892	FALSE	FALSE	0.954112	0.406849	FALSE	FALSE	0.825751	0.0314563	FALSE	TRUE
B2RTK3	Hist1h2bm	Histone H2B;Histone H2B type 1-C/E/G;Histone H2B type 2-B;Histone H2B type 1-H;Histone H2B type 1-M	1.16371	0.919727	0.93772	0.885159	0.930887	0.800898	0.786473	0.906823	0.896732	0.199145	0.26999	0.23423	0.992718	0.943948	0.95629	1.01307	FALSE	FALSE	1.05938	0.197385	FALSE	FALSE	1.04571	0.175672	FALSE	FALSE	0.987094	0.876496	FALSE	FALSE
B2RTM0	Hist2h4	Histone H4	1.13768	1.01512	1.04159	1.21176	0.991069	0.840383	0.773476	0.82073	0.820985	0.0696847	0.857141	0.0732408	0.144794	0.951498	0.78796	0.828126	FALSE	TRUE	1.05097	0.681542	FALSE	FALSE	1.2691	0.00302292	FALSE	TRUE	1.20755	0.127165	FALSE	FALSE
B2RUC7	Strap	Serine-threonine kinase receptor-associated protein	1.00532	0.973588	0.929613	1.03384	1.05422	1.08039	1.13856	1.16205	1.12209	0.000940463	0.022017	0.000746692	0.0242111	1.08282	1.16944	1.07999	FALSE	FALSE	0.923511	0.0281893	FALSE	FALSE	0.855109	0.00230764	FALSE	FALSE	0.925932	0.00885507	FALSE	FALSE
B2RUK5	Mccc2	Methylcrotonoyl-CoA carboxylase beta chain, mitochondrial	1.08745	1.07244	1.101	0.987452	0.982086	0.985554	0.937164	0.886179	0.97708	0.00137093	0.00954275	0.00119976	0.134004	0.906301	0.861802	0.950901	FALSE	FALSE	1.10339	0.000264036	FALSE	FALSE	1.16036	0.00509813	FALSE	FALSE	1.05163	0.122055	FALSE	FALSE
B2RUM8	Ddx18	ATP-dependent RNA helicase DDX18	0.887061	1.11936	0.986826	1.13884	1.11607	1.1085	1.02303	0.983187	1.11003	0.219894	0.205782	0.800518	0.444716	1.13097	1.03669	0.916634	FALSE	FALSE	0.884196	0.143329	FALSE	FALSE	0.964612	0.622623	FALSE	FALSE	1.09095	0.0993699	FALSE	FALSE
B2RUP0	Rbm34	RNA-binding protein 34	0.85752	1.07868	0.913894	1.12426	0.951473	1.08232	0.920392	0.808223	1.10803	0.513423	0.584046	0.998874	0.559157	1.18429	1.00711	0.85039	FALSE	FALSE	0.844387	0.290365	FALSE	FALSE	0.992941	0.969369	FALSE	FALSE	1.17593	0.351831	FALSE	FALSE
B2RV73	Pofut2	GDP-fucose protein O-fucosyltransferase 2	1.04479	0.960271	0.980987	0.998386	0.974904	0.999124	1.07357	1.06565	0.981036	0.316504	0.989309	0.409834	0.349265	1.01774	1.08631	1.06737	FALSE	FALSE	0.982573	0.87283	FALSE	FALSE	0.920551	0.315697	FALSE	FALSE	0.936878	0.183285	FALSE	FALSE
B2RVD5	Hist1h2bk	Histone H2B;Histone H2B type 1-P;Histone H2B type 1-K;Histone H2B type 1-B;Histone H2B type 1-F/J/L;Histone H2B type 1-A	1.17629	1.07449	1.07134	1.17634	0.970016	0.814343	0.787026	0.807187	0.803604	0.0380534	0.428679	0.0328985	0.174611	0.902773	0.747897	0.828444	FALSE	TRUE	1.1077	0.336349	FALSE	FALSE	1.33708	0.000921211	FALSE	TRUE	1.20708	0.148551	FALSE	FALSE
B2RVL6	Zcchc24	Zinc finger CCHC domain-containing protein 24	1.13511	1.09898	1.15559	1.33553	1.12899	0.875301	0.721618	0.933346	0.844536	0.084621	0.989571	0.106881	0.12747	0.994605	0.744013	0.748048	FALSE	TRUE	1.00542	0.907343	FALSE	FALSE	1.34406	0.00953755	FALSE	TRUE	1.33681	0.128574	FALSE	FALSE
B2RVP5	H2afv	Histone H2A;Histone H2A.V;Histone H2A.Z	1.22089	1.09093	1.15902	1.22025	0.929557	0.798253	0.821629	0.730296	0.820602	0.0420165	0.317258	0.0353275	0.261044	0.802017	0.708011	0.882789	FALSE	TRUE	1.24686	0.251801	FALSE	FALSE	1.41241	0.00161412	FALSE	TRUE	1.13277	0.20918	FALSE	FALSE
F8WIX8	Hist1h2al	Histone H2A;Histone H2A type 2-A;Histone H2A.J;Histone H2A type 2-C;Histone H2A type 2-B	1.4777	1.29068	1.13771	0.947862	0.96512	0.85168	0.939055	0.775836	0.8927	0.00708697	0.015914	0.00877281	0.847015	0.734389	0.69165	0.941803	FALSE	TRUE	1.36168	0.0219143	FALSE	TRUE	1.44582	0.0168541	FALSE	TRUE	1.06179	0.432332	FALSE	FALSE
B2RWI2	Lactb	Serine beta-lactamase-like protein LACTB, mitochondrial	1.02999	1.04098	1.09409	1.1075	1.07594	1.07183	0.966511	0.946261	0.890681	0.00273242	0.523529	0.00884352	0.00293624	1.03358	0.909009	0.879475	FALSE	FALSE	0.967509	0.257141	FALSE	FALSE	1.1001	0.0160546	FALSE	FALSE	1.13704	0.00400468	FALSE	FALSE
B2RX66	Taok1	Serine/threonine-protein kinase TAO1	0.907936	1.02551	0.994034	0.972634	0.925482	1.0435	0.910211	0.962761	0.902622	0.415616	0.993392	0.506607	0.451126	0.978472	0.915674	0.93582	FALSE	FALSE	1.022	0.928138	FALSE	FALSE	1.09209	0.273346	FALSE	FALSE	1.06858	0.230522	FALSE	FALSE
B2RXM7	1110005A23Rik	SAP domain-containing ribonucleoprotein	1.13341	1.05742	1.06951	1.05037	1.05887	0.956273	0.841683	0.99803	0.999837	0.104375	0.494748	0.0905228	0.401691	0.982097	0.933163	0.950174	FALSE	FALSE	1.01823	0.183673	FALSE	FALSE	1.07162	0.0711813	FALSE	FALSE	1.05244	0.290394	FALSE	FALSE
B2RXP1	Lrch3	Leucine-rich repeat and calponin homology domain-containing protein 3	1.25311	1.03073	0.872723	1.2758	1.1116	0.97984	0.892118	1.15209	0.999224	0.713465	0.854214	0.954746	0.698097	1.07847	0.969438	0.898903	FALSE	FALSE	0.927242	0.641461	FALSE	FALSE	1.03153	0.791832	FALSE	FALSE	1.11247	0.397718	FALSE	FALSE
B2RXW8	Ppfia1		0.993546	0.888335	1.16992	1.06815	0.983994	1.07517	0.991943	1.10292	0.982627	0.94789	0.944577	0.993366	0.975349	1.07508	0.998387	0.92866	FALSE	FALSE	0.93016	0.787224	FALSE	FALSE	1.00162	0.929389	FALSE	FALSE	1.07682	0.749204	FALSE	FALSE
B2RXQ8	Wdr82	WD repeat-containing protein 82	1.03338	1.06579	1.06225	1.06117	1.04624	1.06653	1.1338	0.953969	1.07554	0.994865	0.995132	0.99989	0.99648	0.99899	1.01251	1.01353	FALSE	FALSE	1.00101	0.744012	FALSE	FALSE	0.987643	0.991297	FALSE	FALSE	0.986646	0.950158	FALSE	FALSE
B2RXQ9	Sorbs2	Sorbin and SH3 domain-containing protein 2	1.06678	1.16734	1.20455	0.939889	0.936807	0.835117	0.78289	0.819307	0.856284	0.00111422	0.00510586	0.00108408	0.249899	0.802514	0.701858	0.874575	FALSE	TRUE	1.24608	0.0106887	FALSE	TRUE	1.42479	0.00212364	FALSE	TRUE	1.14341	0.104929	FALSE	FALSE
B2RXS4	Plxnb2	Plexin-B2	0.897872	0.897412	0.931705	0.974459	0.937549	0.973752	0.949026	1.0303	1.02893	0.0301948	0.181034	0.025431	0.322756	1.08451	1.14597	1.05667	FALSE	FALSE	0.922075	0.033624	FALSE	FALSE	0.872624	0.0324528	FALSE	FALSE	0.946369	0.238534	FALSE	FALSE
B2RXY7	Cbr1	Carbonyl reductase [NADPH] 1	1.13114	1.04173	1.14824	0.935751	1.05378	0.846377	0.940947	0.937454	0.921482	0.0374545	0.0632351	0.0485185	0.975235	0.827264	0.82877	1.00182	FALSE	TRUE	1.2088	0.0776919	FALSE	FALSE	1.20661	0.00662179	FALSE	TRUE	0.998184	0.852026	FALSE	FALSE
B2RY04	Dock5	Dedicator of cytokinesis protein 5	1.44132	1.00966	1.11489	0.908537	0.970463	0.986876	0.979748	0.800567	0.852226	0.083061	0.191448	0.0817411	0.789239	0.870452	0.764401	0.878165	FALSE	TRUE	1.14883	0.152131	FALSE	FALSE	1.30821	0.0910814	FALSE	FALSE	1.13874	0.253377	FALSE	FALSE
B2RY56	Rbm25	RNA-binding protein 25	0.972394	1.02135	1.06714	1.06115	0.999101	1.08015	1.03349	1.02017	1.04251	0.69865	0.676461	0.921973	0.881087	1.03897	1.01189	0.973935	FALSE	FALSE	0.962491	0.51014	FALSE	FALSE	0.98825	0.697108	FALSE	FALSE	1.02676	0.591589	FALSE	FALSE
B6YY24	D15Ertd621e	Protein FAM91A1	0.865475	1.0314	1.07296	0.984161	0.969196	1.02038	1.08124	1.04507	1.08905	0.298724	0.999684	0.353094	0.363046	0.954198	1.04832	1.09864	FALSE	FALSE	1.048	0.985027	FALSE	FALSE	0.95391	0.275282	FALSE	FALSE	0.910219	0.0167266	FALSE	FALSE
B7FAU9	Flna	Filamin-A	1.24185	1.02528	1.02293	0.882317	0.801554	0.78046	1.11653	1.03862	0.966209	0.0213331	0.0224119	0.736662	0.0559443	0.78179	1.01301	1.29576	FALSE	TRUE	1.27912	0.0252022	FALSE	TRUE	0.987153	0.542486	FALSE	FALSE	0.771746	0.0148003	FALSE	TRUE
B7ZC40	Glrx2	Glutaredoxin-2, mitochondrial	1.16619	1.0462	1.09096	1.19077	0.931707	1.07183	1.18895	1.07747	1.10843	0.719956	0.874119	0.943088	0.701211	0.98246	1.01601	1.03415	FALSE	FALSE	1.01785	0.682816	FALSE	FALSE	0.984242	0.647365	FALSE	FALSE	0.966979	0.503274	FALSE	FALSE
B7ZCL8	Mpp1	55 kDa erythrocyte membrane protein	1.03278	1.11827	0.980245	1.03728	1.00162	1.03391	0.870923	1.10987	0.906915	0.515939	0.958049	0.513339	0.6681	1.0011	0.878127	0.877166	FALSE	FALSE	0.998905	0.665185	FALSE	FALSE	1.13879	0.391319	FALSE	FALSE	1.14003	0.458259	FALSE	FALSE
B7ZCR6	Znf512b		1.07002	1.05168	1.1148	1.25644	1.08353	1.07732	0.847877	0.841847	0.712149	0.00338135	0.618757	0.00985073	0.00377809	1.01263	0.78676	0.776948	FALSE	TRUE	0.987528	0.383432	FALSE	FALSE	1.27104	0.00443192	FALSE	TRUE	1.28709	0.0100032	FALSE	TRUE
B7ZCU2	Abi1	Abl interactor 1	1.11079	0.940424	1.0477	1.04331	1.06914	1.08083	1.049	1.09094	0.980226	0.80533	0.805211	0.988684	0.876352	1.02046	1.00124	0.981167	FALSE	FALSE	0.979949	0.570446	FALSE	FALSE	0.998758	0.91067	FALSE	FALSE	1.01919	0.514566	FALSE	FALSE
B7ZMP1	Xpnpep3	Probable Xaa-Pro aminopeptidase 3	1.30674	1.08477	1.19339	1.04156	1.02549	1.141	0.974661	0.918797	1.19551	0.247152	0.41071	0.245506	0.902988	0.872777	0.816717	0.935768	FALSE	TRUE	1.14577	0.162905	FALSE	FALSE	1.22441	0.193998	FALSE	FALSE	1.06864	0.687971	FALSE	FALSE
B7ZN28	Papln	Papilin	1.19434	0.819698	0.920193	1.08078	0.841095	0.90248	1.14307	1.53439	0.805694	0.546499	0.982332	0.660111	0.559284	0.980751	1.24221	1.26659	FALSE	TRUE	1.01963	0.79675	FALSE	FALSE	0.80502	0.485681	FALSE	FALSE	0.789524	0.379502	FALSE	FALSE
B7ZNH7	Col14a1	Collagen alpha-1(XIV) chain	0.993045	1.02776	1.25467	1.04508	1.08387	0.918303	0.788223	0.729071	0.718452	0.0115782	0.633876	0.0119328	0.0349257	1.01685	0.709378	0.697625	FALSE	TRUE	0.983431	0.472737	FALSE	FALSE	1.40968	0.0150477	FALSE	TRUE	1.43344	0.0076887	FALSE	TRUE
B7ZNL3	Tpm1		1.40391	1.07513	1.08177	0.908668	0.726637	0.755094	0.92781	0.825095	0.765211	0.0204068	0.0251849	0.040362	0.917824	0.698014	0.762724	1.09271	FALSE	TRUE	1.43264	0.0332563	FALSE	TRUE	1.31109	0.0426175	FALSE	TRUE	0.91516	0.595066	FALSE	FALSE
Q91VU7	Pus7		1.112	1.10553	1.01678	0.985465	1.07862	0.921014	0.852612	0.909317	0.88489	0.0165756	0.257282	0.0138601	0.115702	0.891392	0.800419	0.897942	FALSE	TRUE	1.12184	0.206161	FALSE	FALSE	1.24935	0.00492213	FALSE	TRUE	1.11366	0.0811475	FALSE	FALSE
B7ZNX6	Erbb2ip	Protein LAP2	0.930722	0.998609	1.07659	1.02523	0.99129	1.09647	1.17288	0.919954	0.991303	0.887537	0.884529	0.93601	0.990957	1.02666	0.992684	0.966908	FALSE	FALSE	0.974035	0.532547	FALSE	FALSE	1.00737	0.777575	FALSE	FALSE	1.03422	0.911677	FALSE	FALSE
B7ZP47	Wapal	Wings apart-like protein homolog	0.925813	0.828815	1.02273	1.15048	0.850279	1.12863	1.09803	0.876434	1.05137	0.559366	0.547469	0.729355	0.94428	1.21907	1.13562	0.93154	FALSE	TRUE	0.820295	0.352659	FALSE	FALSE	0.88058	0.398207	FALSE	FALSE	1.07349	0.784138	FALSE	FALSE
B7ZWL1	Cnot1	CCR4-NOT transcription complex subunit 1	0.925959	0.921498	1.00412	0.938536	1.03185	0.968816	0.915384	0.955774	1.04342	0.797911	0.791837	0.884264	0.981063	1.04628	1.0322	0.986538	FALSE	FALSE	0.955763	0.48933	FALSE	FALSE	0.968806	0.673938	FALSE	FALSE	1.01365	0.869129	FALSE	FALSE
B8JJ89	Acin1		0.958938	0.855338	1.16308	1.2642	0.889487	1.12728	0.790191	0.909542	0.824541	0.185831	0.690098	0.463007	0.167646	1.17555	0.859848	0.731441	FALSE	TRUE	0.850663	0.515329	FALSE	FALSE	1.163	0.194889	FALSE	FALSE	1.36716	0.0934912	FALSE	FALSE
B8JJC8	Tead3	Transcriptional enhancer factor TEF-5;Transcriptional enhancer factor TEF-1	1.18987	0.935322	0.868085	0.927645	1.28647	0.923286	1.06028	0.876161	0.894686	0.762016	0.933733	0.91711	0.742591	0.991792	0.956554	0.96447	FALSE	FALSE	1.00828	0.772356	FALSE	FALSE	1.04542	0.660515	FALSE	FALSE	1.03684	0.488023	FALSE	FALSE
B8JJN0	Gm20547	Complement factor B;Complement factor B Ba fragment;Complement factor B Bb fragment	1.14927	0.811415	0.748446	0.907916	0.934473	0.930155	1.94917	1.39638	1.27048	0.0302547	0.993764	0.0422982	0.0481826	1.14634	1.72092	1.50124	TRUE	TRUE	0.872344	0.873642	FALSE	FALSE	0.581083	0.0589014	FALSE	FALSE	0.666117	0.0421445	TRUE	TRUE
B8JK39	Itga9	Integrin alpha-9	0.895122	0.935636	1.05369	0.93034	0.750254	1.04804	1.36696	0.95558	1.12568	0.217264	0.912565	0.361455	0.219847	0.994339	1.20312	1.20997	FALSE	TRUE	1.00569	0.626859	FALSE	FALSE	0.831174	0.217369	FALSE	FALSE	0.826469	0.179116	FALSE	FALSE
B8ZXI1	Qtrtd1	Queuine tRNA-ribosyltransferase subunit QTRTD1	0.952239	1.045	1.16799	1.53251	1.08784	1.30072	0.728933	0.877855	1.1292	0.0971548	0.289549	0.631699	0.0873568	1.24471	0.840056	0.6749	FALSE	TRUE	0.803398	0.152443	FALSE	FALSE	1.1904	0.340859	FALSE	FALSE	1.4817	0.0851833	FALSE	FALSE
B9EHJ3	Tjp1	Tight junction protein ZO-1	1.17491	1.08154	1.15634	0.957598	0.946241	0.887649	0.856086	0.908022	0.846188	0.000464064	0.00190235	0.000478072	0.24168	0.818308	0.740342	0.904723	FALSE	TRUE	1.22203	0.00445136	FALSE	TRUE	1.35073	0.00147137	FALSE	TRUE	1.10531	0.105175	FALSE	FALSE
B9EHN0	Uba1	Ubiquitin-like modifier-activating enzyme 1	0.904932	0.972511	0.93006	0.95727	0.999922	1.08169	1.12346	1.1035	1.13055	0.00528235	0.143236	0.00435361	0.0494529	1.07512	1.20794	1.12354	FALSE	TRUE	0.930132	0.136571	FALSE	FALSE	0.827855	0.00100467	FALSE	TRUE	0.89004	0.046839	FALSE	FALSE
B9EHY2	Zmpste24	CAAX prenyl protease 1 homolog	0.986266	1.15507	1.18838	1.06769	1.09346	0.949506	0.927502	0.865169	0.989931	0.0973066	0.572478	0.0857836	0.323158	0.924347	0.80298	0.8687	FALSE	TRUE	1.08184	0.394811	FALSE	FALSE	1.24536	0.0649202	FALSE	FALSE	1.15115	0.128033	FALSE	FALSE
B9EI85	Hist2h3b	Histone H3;Histone H3.2;Histone H3.1	1.26394	0.987384	1.08875	1.10501	0.997665	0.876585	0.736045	0.82886	0.828352	0.0321588	0.419534	0.0278791	0.149785	0.916336	0.760826	0.830291	FALSE	TRUE	1.0913	0.313062	FALSE	FALSE	1.31436	0.0217732	FALSE	TRUE	1.2044	0.0551271	FALSE	FALSE
B9EIE9	Adss	Adenylosuccinate synthetase isozyme 2	0.882777	0.89588	0.879613	1.04909	1.11839	1.17343	1.14934	1.12245	1.21757	0.00069394	0.00223384	0.000782578	0.437574	1.26691	1.30195	1.02766	FALSE	TRUE	0.789325	0.00331013	FALSE	TRUE	0.768076	0.000648285	FALSE	TRUE	0.97308	0.340533	FALSE	FALSE
B9EJX8	Ppil1	Peptidyl-prolyl cis-trans isomerase;Peptidyl-prolyl cis-trans isomerase-like 1	0.982093	0.919066	0.968632	1.28434	0.938772	0.879388	0.96108	1.09646	0.950787	0.788898	0.773263	0.910515	0.957248	0.969173	0.992204	1.02376	FALSE	FALSE	1.03181	0.576366	FALSE	FALSE	1.00786	0.413894	FALSE	FALSE	0.976789	0.827167	FALSE	FALSE
B9EKJ3	Mon2	Protein MON2 homolog	0.972129	1.06325	0.783949	1.08652	0.993887	1.06648	1.02202	1.19423	1.00337	0.328493	0.464468	0.338762	0.957986	1.09706	1.05132	0.958313	FALSE	FALSE	0.911529	0.277397	FALSE	FALSE	0.951181	0.261873	FALSE	FALSE	1.0435	0.735547	FALSE	FALSE
B9EKS2	Kdm3b	Lysine-specific demethylase 3B	0.900083	0.778996	1.25069	1.02122	0.970052	1.22607	0.960812	1.01527	0.970182	0.731744	0.759993	0.999054	0.782617	1.13459	1.07788	0.95002	FALSE	FALSE	0.881377	0.585037	FALSE	FALSE	0.927746	0.971059	FALSE	FALSE	1.05261	0.321861	FALSE	FALSE
C7IVS7	Cacnb2	Voltage-dependent L-type calcium channel subunit beta-2;Voltage-dependent L-type calcium channel subunit beta-4;Voltage-dependent L-type calcium channel subunit beta-1	1.03459	1.23217	1.13953	0.708779	0.394958	0.572115	0.766242	0.791935	0.836946	0.00192834	0.00157858	0.0214951	0.0804404	0.502062	0.694967	1.38423	TRUE	TRUE	1.99179	0.0057824	TRUE	TRUE	1.43892	0.00514759	FALSE	TRUE	0.722426	0.0617496	FALSE	FALSE
D0QMC3	Mndal	Myeloid cell nuclear differentiation antigen-like protein	0.914698	1.01727	1.01108	1.06586	1.06006	1.0992	0.981138	0.952061	0.955059	0.0194918	0.0452549	0.81922	0.0219157	1.05418	0.94459	0.896046	FALSE	FALSE	0.948608	0.0565232	FALSE	FALSE	1.05866	0.624224	FALSE	FALSE	1.11601	0.00183401	FALSE	FALSE
D3Z4M2	Cers2	Ceramide synthase 2	1.01515	1.11261	1.03554	1.04002	1.09473	0.977967	1.03365	0.966983	0.980887	0.362584	0.909251	0.353292	0.555711	1.00433	0.947226	0.943139	FALSE	FALSE	0.995685	0.726518	FALSE	FALSE	1.05571	0.167269	FALSE	FALSE	1.06029	0.328896	FALSE	FALSE
D3YTN4	Gimap4	GTPase IMAP family member 4	1.44981	1.09103	1.30704	0.895657	1.06522	0.847944	0.761602	0.774564	0.796926	0.00653106	0.0324152	0.00590659	0.327919	0.685255	0.592608	0.864799	TRUE	TRUE	1.45931	0.0484531	FALSE	TRUE	1.68746	0.00853383	TRUE	TRUE	1.15634	0.076291	FALSE	FALSE
F6VQH5	Hnrnpdl	Heterogeneous nuclear ribonucleoprotein D-like	0.996303	1.03814	0.862128	1.12793	1.03079	1.14467	1.15817	1.06085	1.13406	0.0712282	0.121376	0.0840421	0.955418	1.13212	1.13827	1.00543	FALSE	FALSE	0.883299	0.100958	FALSE	FALSE	0.87853	0.0660341	FALSE	FALSE	0.9946	0.737057	FALSE	FALSE
D3YTQ9	Rps15	40S ribosomal protein S15	0.943585	1.09322	1.05451	1.2066	1.11655	1.18276	1.11106	1.04231	1.05905	0.0571826	0.0538153	0.671981	0.163682	1.12163	1.00431	0.895405	FALSE	FALSE	0.891561	0.0574663	FALSE	FALSE	0.995708	0.459582	FALSE	FALSE	1.11681	0.0450257	FALSE	FALSE
D3YTR5	Mbd3	Methyl-CpG-binding domain protein 3	0.944008	0.98055	0.906024	1.23859	1.06679	1.06302	0.98546	0.978914	1.04281	0.0379743	0.0343817	0.54356	0.137254	1.13006	1.04391	0.923762	FALSE	FALSE	0.884905	0.0440237	FALSE	FALSE	0.957936	0.11741	FALSE	FALSE	1.08253	0.121228	FALSE	FALSE
D3YWT0	Sec11a	Signal peptidase complex catalytic subunit SEC11;Signal peptidase complex catalytic subunit SEC11A	1.03626	1.07499	1.02717	0.983049	1.08283	0.904831	0.913913	1.12659	0.990577	0.713598	0.697292	0.858021	0.951895	0.94865	0.955913	1.00766	FALSE	FALSE	1.05413	0.355464	FALSE	FALSE	1.04612	0.605314	FALSE	FALSE	0.992401	0.815474	FALSE	FALSE
D3YTX1	Npnt	Nephronectin	1.38066	0.938254	1.00886	0.863502	0.81826	0.663219	0.93944	0.856481	0.834383	0.0930176	0.0881266	0.231075	0.739526	0.811077	0.848962	1.04671	FALSE	TRUE	1.23293	0.0943657	FALSE	FALSE	1.17791	0.174284	FALSE	FALSE	0.955374	0.237657	FALSE	FALSE
D3YU12	Nmral1	NmrA-like family domain-containing protein 1	1.03398	1.05704	1.0344	0.964337	0.980134	1.01576	0.922767	1.03611	0.978832	0.155812	0.239092	0.174782	0.966486	0.947542	0.946284	0.998672	FALSE	FALSE	1.05536	0.0317582	FALSE	FALSE	1.05677	0.135993	FALSE	FALSE	1.00133	0.845309	FALSE	FALSE
D3YU17	Ncln	Nicalin	0.924336	0.997377	0.96646	1.03938	1.01956	0.925302	0.912746	1.06405	0.999077	0.778093	0.797623	0.827257	0.998218	1.05494	1.03375	0.979913	FALSE	FALSE	0.947922	0.479085	FALSE	FALSE	0.967353	0.580427	FALSE	FALSE	1.0205	0.962799	FALSE	FALSE
D6RCW3	Chpt1	Cholinephosphotransferase 1	1.16878	0.906423	1.0441	1.1699	1.06848	0.951552	1.01344	0.887956	0.925809	0.388792	0.959822	0.531235	0.396162	1.02335	0.886704	0.86647	FALSE	FALSE	0.977181	0.822986	FALSE	FALSE	1.12777	0.312847	FALSE	FALSE	1.15411	0.174006	FALSE	FALSE
E9QP59	Lemd3	Inner nuclear membrane protein Man1	1.16495	1.1013	1.19122	0.97673	1.03171	0.959763	0.763664	0.82174	0.710179	0.000170956	0.0128964	0.000137692	0.00272248	0.838431	0.655534	0.781858	TRUE	TRUE	1.1927	0.00904041	FALSE	FALSE	1.52547	0.000757135	TRUE	TRUE	1.27901	0.00447483	FALSE	TRUE
D3YU60	Mgst1	Microsomal glutathione S-transferase 1	0.383216	1.40798	0.842372	0.956592	1.38843	1.1261	1.24865	1.11622	1.54453	0.372124	0.609889	0.353019	0.865951	1.33682	1.48231	1.10883	FALSE	TRUE	0.748046	0.434679	FALSE	FALSE	0.674625	0.257412	FALSE	FALSE	0.901849	0.458701	FALSE	FALSE
D3YUM1	Ndufv1	NADH dehydrogenase [ubiquinone] flavoprotein 1, mitochondrial	1.12865	1.00854	1.04219	0.959462	0.967605	0.942575	1.07283	1.23488	1.0154	0.115118	0.286319	0.727702	0.107097	0.920625	1.0294	1.11816	FALSE	FALSE	1.08622	0.0475021	FALSE	FALSE	0.971437	0.556797	FALSE	FALSE	0.894329	0.0842436	FALSE	FALSE
D3YUP1	Carm1	Histone-arginine methyltransferase CARM1	1.01115	0.999708	0.988935	1.08427	1.08684	0.944274	0.886355	1.06742	0.981339	0.600084	0.789755	0.92683	0.5804	1.08459	0.981625	0.905066	FALSE	FALSE	0.922007	0.463083	FALSE	FALSE	1.01872	0.703311	FALSE	FALSE	1.10489	0.441298	FALSE	FALSE
D3YUW7	Cgn	Cingulin	0.706429	0.930696	0.907927	1.08954	1.08267	1.3873	1.05101	1.08945	1.11814	0.0393112	0.0367059	0.12571	0.611643	1.20003	1.19993	0.999913	FALSE	TRUE	0.833309	0.0515746	FALSE	FALSE	0.833382	0.0322854	FALSE	FALSE	1.00009	0.382285	FALSE	FALSE
D3Z3E8	Mov10	Putative helicase MOV-10	0.993413	0.896551	0.988856	1.03438	1.12395	1.04104	1.02781	1.03831	1.01839	0.0584653	0.0520792	0.206118	0.555043	1.05277	1.03939	0.987292	FALSE	FALSE	0.949874	0.0667226	FALSE	FALSE	0.962101	0.0993677	FALSE	FALSE	1.01287	0.262447	FALSE	FALSE
D3YVM8	Bloc1s1	Biogenesis of lysosome-related organelles complex 1 subunit 1	1.16874	0.908135	1.05434	1.21819	1.00434	1.0503	1.05577	0.815975	1.13848	0.752044	0.91017	0.933325	0.732212	0.996164	1.00135	1.00521	FALSE	FALSE	1.00385	0.660111	FALSE	FALSE	0.998648	0.758762	FALSE	FALSE	0.994817	0.494282	FALSE	FALSE
D3YVN7	Gm9755	Elongation factor Tu;Elongation factor Tu, mitochondrial	1.02597	0.974086	1.02897	1.00775	0.997919	0.995527	1.02489	1.05217	0.988694	0.617893	0.900869	0.835595	0.593007	0.972659	0.998949	1.02703	FALSE	FALSE	1.02811	0.637203	FALSE	FALSE	1.00105	0.657386	FALSE	FALSE	0.973683	0.315298	FALSE	FALSE
Q52KJ0	Hs3st3a1	Sulfotransferase;Heparan sulfate glucosamine 3-O-sulfotransferase 2;Heparan sulfate glucosamine 3-O-sulfotransferase 3B1;Heparan sulfate glucosamine 3-O-sulfotransferase 3A1	0.728925	1.06343	0.46367	2.03044	0.936533	1.22316	0.74812	1.38854	1.23304	0.244204	0.221566	0.554719	0.71575	1.67803	1.69158	1.00807	TRUE	TRUE	0.595937	0.156925	FALSE	FALSE	0.591163	0.22569	FALSE	FALSE	0.99199	0.511587	FALSE	FALSE
G3UYX3	Nova2		1.36623	0.825434	0.901273	0.970672	0.917584	0.703354	0.970082	0.795171	0.99018	0.599819	0.583867	0.773998	0.939492	1.0181	1.07635	1.05721	FALSE	FALSE	0.982224	0.423749	FALSE	FALSE	0.929068	0.565921	FALSE	FALSE	0.945882	0.622497	FALSE	FALSE
D3YVW2	Golim4	Golgi integral membrane protein 4	0.769609	0.933177	1.04362	1.08082	1.00745	1.06204	0.906358	0.916543	1.00972	0.22825	0.231422	0.918343	0.372681	1.13809	0.982174	0.863005	FALSE	FALSE	0.878667	0.178369	FALSE	FALSE	1.01815	0.755372	FALSE	FALSE	1.15874	0.0554571	FALSE	FALSE
D3YW09	Sf3a2	Splicing factor 3A subunit 2	1.13277	1.02061	1.06598	1.17761	0.972596	1.10877	0.912834	0.904927	0.976311	0.0706088	0.972788	0.114821	0.0863114	1.04014	0.856336	0.823288	FALSE	TRUE	0.961408	0.856517	FALSE	FALSE	1.16777	0.0232482	FALSE	FALSE	1.21464	0.0736525	FALSE	FALSE
G3X927	Ccdc9	Coiled-coil domain-containing protein 9	1.17758	1.34231	1.18646	1.24926	1.11822	1.13934	0.827081	0.818281	1.07948	0.0228417	0.745592	0.0240185	0.0590937	0.960284	0.697097	0.725928	FALSE	TRUE	1.04136	0.378105	FALSE	FALSE	1.43452	0.0316644	FALSE	TRUE	1.37755	0.051369	FALSE	FALSE
H7BWZ1	Ufm1	Ubiquitin-fold modifier 1	1.17944	1.07042	0.984648	0.987202	1.19162	1.0146	1.0265	0.945231	0.928589	0.327847	0.981308	0.352561	0.434916	0.94785	0.883047	0.931632	FALSE	FALSE	1.05502	0.880251	FALSE	FALSE	1.13244	0.156579	FALSE	FALSE	1.07339	0.23997	FALSE	FALSE
D6RGM8	Tm9sf1	Transmembrane 9 superfamily member 1	0.735749	0.702789	0.571083	0.972865	1.01808	1.18684	1.02696	1.05856	1.10861	0.00196171	0.0034305	0.00319602	0.996663	1.44863	1.50622	1.03975	TRUE	TRUE	0.690306	0.00908701	FALSE	TRUE	0.663913	0.00208218	TRUE	TRUE	0.961766	0.941146	FALSE	FALSE
D3YWS2	Eml2	Echinoderm microtubule-associated protein-like 2	0.960069	1.16436	1.04193	0.935569	0.972878	1.05483	1.12962	1.06182	1.08544	0.271187	0.519267	0.810707	0.253167	0.93373	1.04176	1.1157	FALSE	FALSE	1.07097	0.382246	FALSE	FALSE	0.95991	0.587786	FALSE	FALSE	0.896297	0.0609999	FALSE	FALSE
D3YWT1	Hnrnph3		1.06852	1.0806	0.961494	0.989126	1.06513	0.836892	0.90997	0.949849	0.884179	0.244004	0.532838	0.22275	0.740907	0.9257	0.851619	0.919973	FALSE	FALSE	1.08026	0.396111	FALSE	FALSE	1.17423	0.0449032	FALSE	FALSE	1.08699	0.520776	FALSE	FALSE
D3YWX2	Ylpm1	YLP motif-containing protein 1	1.00943	0.915649	0.995559	1.01828	1.03378	0.990792	1.00047	0.906103	1.10107	0.740796	0.732645	0.850617	0.97324	1.02282	1.00493	0.982508	FALSE	FALSE	0.977688	0.26955	FALSE	FALSE	0.995095	0.671227	FALSE	FALSE	1.0178	0.848677	FALSE	FALSE
D3YWY6	Mpc1	Mitochondrial pyruvate carrier 1	1.09645	0.976269	0.986879	0.820652	1.00656	0.817327	1.00914	0.791164	1.01071	0.32603	0.301938	0.614174	0.795551	0.831562	1.02256	1.22969	FALSE	TRUE	1.20256	0.132473	FALSE	FALSE	0.977938	0.371609	FALSE	FALSE	0.813216	0.594439	FALSE	FALSE
D3YX62	Hmox2	Heme oxygenase 2	0.99365	0.944492	0.943962	0.99343	1.02838	1.00822	1.07004	1.05348	1.07458	0.00219809	0.0568762	0.00176335	0.0347561	1.06748	1.13293	1.06132	FALSE	FALSE	0.936789	0.0633284	FALSE	FALSE	0.882667	0.00398307	FALSE	FALSE	0.942226	0.00949091	FALSE	FALSE
D3YX85	Asap2	Arf-GAP with SH3 domain, ANK repeat and PH domain-containing protein 2	1.03134	0.886312	1.00386	1.02251	0.929981	0.96351	0.959271	0.887445	0.935814	0.553418	0.999114	0.597942	0.620447	0.959801	0.932212	0.971256	FALSE	FALSE	1.04188	0.973501	FALSE	FALSE	1.07272	0.4001	FALSE	FALSE	1.0296	0.264724	FALSE	FALSE
H3BL23	Ube2e2	Ubiquitin-conjugating enzyme E2 E1;Ubiquitin-conjugating enzyme E2 E2;Ubiquitin-conjugating enzyme E2 E3	0.830823	1.09733	0.984691	0.810423	1.07017	0.900802	1.01785	0.785091	0.865397	0.748606	0.909265	0.728535	0.931771	0.914807	0.878852	0.960696	FALSE	FALSE	1.09313	0.706869	FALSE	FALSE	1.13785	0.473361	FALSE	FALSE	1.04091	0.731114	FALSE	FALSE
D3YXH0	Igsf5	Purkinje cell protein 4	1.76811	1.01098	1.03474	0.762675	1.00329	0.690205	0.893929	0.942054	0.721531	0.159173	0.187833	0.227027	0.987554	0.737066	0.863913	1.1721	FALSE	TRUE	1.35673	0.163995	FALSE	FALSE	1.15752	0.179037	FALSE	FALSE	0.853172	0.785207	FALSE	FALSE
S4R1M2	Safb	Scaffold attachment factor B1	1.00311	1.01909	1.05412	1.02074	1.00617	0.965325	0.994949	1.0029	0.974515	0.248789	0.383852	0.256408	0.939269	0.987325	0.976311	0.988844	FALSE	FALSE	1.01284	0.279185	FALSE	FALSE	1.02426	0.115307	FALSE	FALSE	1.01128	0.739844	FALSE	FALSE
D3Z3A6	Pml	Protein PML	0.966945	1.00771	0.880358	1.07508	1.02264	1.00435	0.925284	0.950136	0.95604	0.0841726	0.134249	0.974284	0.101664	1.0576	0.982616	0.9291	FALSE	FALSE	0.945537	0.128745	FALSE	FALSE	1.01769	0.849183	FALSE	FALSE	1.07631	0.0177099	FALSE	FALSE
D3YXU8	Hyal1	Hyaluronidase;Hyaluronidase-1	0.997698	0.990194	1.0948	0.876951	0.665087	0.912531	0.955098	0.689658	0.87462	0.125208	0.144879	0.193933	0.971488	0.878974	0.876638	0.997342	FALSE	FALSE	1.13769	0.0678657	FALSE	FALSE	1.14072	0.0930403	FALSE	FALSE	1.00267	0.854124	FALSE	FALSE
D3YXW1	Llph	Protein LLP homolog	0.86414	1.02655	0.871866	1.70445	0.962274	0.955847	0.643178	0.950635	0.930248	0.297072	0.451531	0.932929	0.299621	1.10369	1.06696	0.966718	FALSE	FALSE	0.906048	0.322223	FALSE	FALSE	0.937241	0.518692	FALSE	FALSE	1.03443	0.242971	FALSE	FALSE
D3YXZ3	Klc2	Kinesin light chain 2	1.37845	0.931271	0.952487	0.948422	0.998667	1.02922	1.03427	1.00228	0.988888	0.715053	0.723583	0.797947	0.989966	1.04848	1.05227	1.00361	FALSE	FALSE	0.953759	0.553531	FALSE	FALSE	0.950324	0.618129	FALSE	FALSE	0.996398	0.578699	FALSE	FALSE
D3YXZ5	Rbm47	RNA-binding protein 47	0.564197	0.893391	0.486459	0.982245	0.687867	1.42628	1.0358	1.2861	1.38105	0.0904002	0.263307	0.0820429	0.647802	1.74096	2.27952	1.30935	TRUE	TRUE	0.574395	0.196666	FALSE	FALSE	0.438688	0.022258	TRUE	TRUE	0.76374	0.443518	FALSE	FALSE
F6T9K1	Drap1	Dr1-associated corepressor	0.794623	1.01598	1.00271	0.904495	1.02624	0.998041	1.25806	1.02024	1.20438	0.0916185	0.902072	0.0984025	0.17161	0.995345	1.20113	1.20674	FALSE	TRUE	1.00468	0.657795	FALSE	FALSE	0.832552	0.0930707	FALSE	FALSE	0.828677	0.0844972	FALSE	FALSE
D3YY41	Pik3ca	Phosphatidylinositol 4,5-bisphosphate 3-kinase catalytic subunit alpha isoform	1.10682	1.00938	0.902388	0.777374	0.708158	0.875684	1.46821	0.990171	1.30046	0.0324847	0.286248	0.220401	0.0271565	0.770148	1.28837	1.67289	TRUE	TRUE	1.29845	0.0456732	FALSE	TRUE	0.776174	0.179756	FALSE	FALSE	0.597769	0.0347454	TRUE	TRUE
D3YY98	Stx18	Syntaxin-18	0.86283	0.997052	1.02033	1.10843	1.30187	1.16736	1.06693	0.977272	1.10299	0.0392474	0.0341206	0.447745	0.172588	1.17081	1.07008	0.913971	FALSE	FALSE	0.854111	0.0368224	FALSE	FALSE	0.934506	0.222625	FALSE	FALSE	1.09413	0.103789	FALSE	FALSE
D3YYF2	Pbrm1	Protein polybromo-1	1.12098	0.947336	0.894901	1.01062	0.964234	0.920627	1.00959	0.869053	0.957417	0.830117	0.942328	0.815312	0.955205	1.01784	1.01064	0.99293	FALSE	FALSE	0.982475	0.772821	FALSE	FALSE	0.98947	0.622948	FALSE	FALSE	1.00712	0.704185	FALSE	FALSE
D3YYK0	Abhd11		1.11768	1.06619	1.07832	0.907153	1.06793	0.958339	1.0801	0.973362	1.00629	0.151323	0.136354	0.398769	0.675051	0.888736	0.933201	1.05003	FALSE	FALSE	1.12519	0.0930673	FALSE	FALSE	1.07158	0.127548	FALSE	FALSE	0.952352	0.500776	FALSE	FALSE
D3YYK8	Mapre2	Microtubule-associated protein RP/EB family member 2	1.3676	1.07774	1.13796	0.865548	0.848584	0.872665	0.926006	0.874153	0.79707	0.00832798	0.0130139	0.0136546	0.99892	0.760615	0.768177	1.00994	FALSE	TRUE	1.31473	0.0199641	FALSE	TRUE	1.30178	0.026623	FALSE	TRUE	0.990156	0.931717	FALSE	FALSE
D3YYL1	Bcl7b	B-cell CLL/lymphoma 7 protein family member B	0.890401	0.979293	0.865878	1.0656	1.00673	0.96358	0.907915	0.946929	1.0415	0.206942	0.184851	0.554426	0.634355	1.13064	1.06349	0.940602	FALSE	FALSE	0.884452	0.0921307	FALSE	FALSE	0.940304	0.365356	FALSE	FALSE	1.06315	0.400223	FALSE	FALSE
D3YYN3	Exosc8	Exosome complex component RRP43	0.671316	1.00189	0.891945	0.747683	1.02641	1.05669	1.38039	1.12847	1.30489	0.0390742	0.777675	0.0403391	0.0953117	1.15076	1.46297	1.27131	FALSE	TRUE	0.868992	0.55677	FALSE	FALSE	0.683542	0.0273737	FALSE	TRUE	0.786593	0.0567531	FALSE	FALSE
H7BX44	Cdc42bpa	Non-specific serine/threonine protein kinase;Serine/threonine-protein kinase MRCK alpha	1.36788	1.01589	1.02208	1.02828	0.991038	1.00158	0.943123	0.869267	0.890271	0.129867	0.434809	0.113811	0.552257	0.97994	0.87104	0.888871	FALSE	FALSE	1.02047	0.333758	FALSE	FALSE	1.14805	0.118774	FALSE	FALSE	1.12502	0.0125397	FALSE	FALSE
D3YYP4	Nr2f2	COUP transcription factor 1	0.944493	0.796295	0.862636	1.03563	0.69557	1.00709	0.950769	1.01795	0.943559	0.598197	0.891444	0.572414	0.82793	1.16745	1.10217	0.94408	FALSE	FALSE	0.856567	0.720448	FALSE	FALSE	0.907304	0.103376	FALSE	FALSE	1.05923	0.63029	FALSE	FALSE
D3YYT0	Cdh2	Cadherin-2	1.17851	0.756782	0.846255	0.955589	0.888064	0.821162	0.781598	0.725905	0.814998	0.416252	0.935748	0.411045	0.590305	1.0494	0.923596	0.880115	FALSE	FALSE	0.952922	0.78601	FALSE	FALSE	1.08272	0.307321	FALSE	FALSE	1.13621	0.0709628	FALSE	FALSE
D3YYT1	Glyr1	Putative oxidoreductase GLYR1	0.834775	1.16434	1.16174	0.777755	1.00965	0.80982	1.20026	0.877436	0.902132	0.426383	0.409894	0.899772	0.640973	0.697075	0.776535	1.11399	FALSE	TRUE	1.43457	0.22567	FALSE	FALSE	1.28777	0.709463	FALSE	FALSE	0.897673	0.370702	FALSE	FALSE
D3YZ00	Nfix	Nuclear factor 1;Nuclear factor 1 X-type	1.16409	1.08643	0.920644	0.780453	0.93371	0.838525	1.22871	1.32389	1.02552	0.0374469	0.176832	0.416254	0.0322559	0.771819	1.13097	1.46533	FALSE	TRUE	1.29564	0.0713582	FALSE	FALSE	0.8842	0.298285	FALSE	FALSE	0.682442	0.0257316	FALSE	TRUE
D3YZ09	Gar1	H/ACA ribonucleoprotein complex subunit 1	0.963907	1.24594	1.00923	0.900173	1.04235	0.884324	0.949004	1.01525	0.95985	0.336523	0.332887	0.510925	0.922257	0.891941	0.951072	1.06629	FALSE	FALSE	1.12115	0.264556	FALSE	FALSE	1.05144	0.335127	FALSE	FALSE	0.937827	0.582417	FALSE	FALSE
D3YZ62	Myo5a	Unconventional myosin-Va	1.06181	1.03426	1.03279	1.02043	1.00288	0.974409	1.07218	0.923662	0.954742	0.356932	0.541306	0.350135	0.916798	0.969656	0.923117	0.952004	FALSE	FALSE	1.03129	0.0560265	FALSE	FALSE	1.08329	0.267754	FALSE	FALSE	1.05042	0.755854	FALSE	FALSE
D6REH7	1110004E09Rik	UPF0769 protein C21orf59 homolog	0.300981	0.911086	0.393698	0.433663	0.534089	0.360225	0.463079	1.08988	0.600169	0.497558	0.910891	0.706955	0.479037	1.10151	1.52444	1.38395	TRUE	TRUE	0.907844	0.661853	FALSE	FALSE	0.655979	0.534442	FALSE	FALSE	0.722568	0.234776	FALSE	FALSE
E9Q4Q2	Sf1	Splicing factor 1	0.89693	1.12802	0.982466	1.04374	1.16335	0.961664	0.978319	0.997639	1.0146	0.68767	0.754547	0.996777	0.711691	1.06237	1.01544	0.955832	FALSE	FALSE	0.941295	0.579604	FALSE	FALSE	0.984791	0.93833	FALSE	FALSE	1.04621	0.374534	FALSE	FALSE
D3YZP9	Ccdc6	Coiled-coil domain-containing protein 6	1.09561	0.973205	1.04562	0.985595	0.957818	1.05785	1.0074	0.957545	1.00712	0.501065	0.638359	0.505719	0.9684	0.942593	0.96318	1.02184	FALSE	FALSE	1.0609	0.461645	FALSE	FALSE	1.03823	0.292738	FALSE	FALSE	0.978627	0.789551	FALSE	FALSE
D3YZV8	Ccdc8	Coiled-coil domain-containing protein 8 homolog	0.989002	0.67737	0.830575	1.29215	1.12056	1.17784	1.10587	1.20071	1.13388	0.0116063	0.0137852	0.026319	0.838873	1.4181	1.36518	0.962679	FALSE	TRUE	0.705168	0.024135	FALSE	TRUE	0.732506	0.0289285	FALSE	TRUE	1.03877	0.435226	FALSE	FALSE
E9Q7G1	Tmed7		0.79571	0.986519	0.840992	0.906605	1.01376	0.990101	1.2795	1.2765	1.23402	0.00101327	0.269431	0.00100599	0.00439047	1.1773	1.51785	1.28926	TRUE	TRUE	0.8494	0.221055	FALSE	FALSE	0.658825	0.00281336	TRUE	TRUE	0.775636	0.00119376	FALSE	TRUE
F7AI27	Lrrc16a	Leucine-rich repeat-containing protein 16A	0.925436	1.20553	1.33551	0.958743	0.99006	1.06243	0.903261	1.04629	0.986024	0.279394	0.392808	0.298352	0.970206	0.821265	0.817917	0.995923	FALSE	TRUE	1.21763	0.290955	FALSE	FALSE	1.22262	0.238667	FALSE	FALSE	1.00409	0.650534	FALSE	FALSE
D3Z041	Acsl1	Long-chain-fatty-acid--CoA ligase 1	0.669206	0.836643	1.00995	0.899368	0.912035	0.708683	0.743647	0.999967	1.01381	0.755788	0.999922	0.788912	0.795264	1.07497	1.19521	1.11186	FALSE	FALSE	0.930257	0.990944	FALSE	FALSE	0.836671	0.574383	FALSE	FALSE	0.899397	0.510833	FALSE	FALSE
D3Z061	Uba6	Ubiquitin-like modifier-activating enzyme 6	0.925843	0.963601	0.973532	1.03379	1.07509	1.09841	1.03175	1.056	1.10882	0.00838515	0.0125057	0.014448	0.990328	1.1157	1.09589	0.982242	FALSE	FALSE	0.896299	0.00855109	FALSE	FALSE	0.912503	0.0146202	FALSE	FALSE	1.01808	0.909613	FALSE	FALSE
D3Z069	Phldb2	Pleckstrin homology-like domain family B member 2	1.07895	1.03084	1.00374	0.979631	1.01774	0.916469	0.929501	0.830819	0.747621	0.0220025	0.459941	0.0197633	0.0919756	0.950324	0.805964	0.848094	FALSE	TRUE	1.05227	0.144934	FALSE	FALSE	1.24075	0.0239588	FALSE	TRUE	1.17911	0.0882326	FALSE	FALSE
D3Z2Q2	Stxbp5	Syntaxin-binding protein 5	1.01022	1.10043	1.1179	0.981124	0.914676	0.857831	1.01564	0.841543	1.09422	0.172974	0.154809	0.460809	0.657039	0.831195	0.922946	1.11038	FALSE	TRUE	1.20309	0.0315781	FALSE	TRUE	1.08349	0.321761	FALSE	FALSE	0.900589	0.47012	FALSE	FALSE
D3Z0B9	Aldh16a1	Aldehyde dehydrogenase family 16 member A1	0.926967	0.803193	0.982082	1.03099	1.09254	1.14539	0.97114	1.058	1.14919	0.0626769	0.068795	0.122952	0.892973	1.17861	1.14135	0.968386	FALSE	FALSE	0.848455	0.0409448	FALSE	FALSE	0.876153	0.102907	FALSE	FALSE	1.03265	0.64715	FALSE	FALSE
D3Z0F5	Cops6	COP9 signalosome complex subunit 6	0.855489	0.977196	1.01058	0.993788	1.01899	0.975371	0.998855	1.00227	1.05615	0.304514	0.530543	0.289166	0.85483	1.01698	1.02566	1.00854	FALSE	FALSE	0.983304	0.378313	FALSE	FALSE	0.974978	0.231759	FALSE	FALSE	0.991532	0.362723	FALSE	FALSE
D3Z0M9	Ddx23		0.944345	1.00226	0.964323	1.02084	1.03581	1.02311	0.971713	0.968213	1.0356	0.121222	0.108501	0.638278	0.349742	1.06096	1.00766	0.949767	FALSE	FALSE	0.942544	0.0330613	FALSE	FALSE	0.992395	0.480642	FALSE	FALSE	1.05289	0.195735	FALSE	FALSE
E9PWB1	Phldb1	Pleckstrin homology-like domain family B member 1	1.03967	0.988497	1.23013	0.925477	0.880735	0.9614	0.881896	0.833086	0.84131	0.0270013	0.0959188	0.0250177	0.549567	0.890168	0.809211	0.909055	FALSE	TRUE	1.12338	0.101274	FALSE	FALSE	1.23577	0.0355947	FALSE	TRUE	1.10004	0.0643128	FALSE	FALSE
D3Z131	Thoc6	THO complex subunit 6 homolog	1.00719	1.00398	0.964812	0.986582	1.08931	0.97123	0.884262	0.901935	0.935389	0.044398	0.779066	0.107599	0.0454371	0.982674	0.898362	0.914202	FALSE	FALSE	1.01763	0.580533	FALSE	FALSE	1.11314	0.0138479	FALSE	FALSE	1.09385	0.0533216	FALSE	FALSE
D3Z136	Elovl5	Elongation of very long chain fatty acids protein;Elongation of very long chain fatty acids protein 5	1.01109	0.791404	0.983463	1.0817	1.12084	1.03479	1.10452	1.22925	1.07575	0.0629463	0.167386	0.0602373	0.713483	1.09989	1.12309	1.02109	FALSE	FALSE	0.90918	0.109806	FALSE	FALSE	0.890403	0.0678006	FALSE	FALSE	0.979347	0.341986	FALSE	FALSE
D3Z1C5	Ldb1	LIM domain-binding protein 1	1.30888	1.04743	1.20054	1.08795	1.18029	0.837826	1.0552	0.735709	1.02238	0.249732	0.532068	0.228772	0.753594	0.906217	0.851602	0.939733	FALSE	FALSE	1.10349	0.303405	FALSE	FALSE	1.17426	0.122044	FALSE	FALSE	1.06413	0.535358	FALSE	FALSE
D3Z1J5	Palld		1.49477	0.937131	0.936384	0.82	0.933445	0.720072	0.997442	0.913373	0.641378	0.270571	0.303148	0.359254	0.988698	0.875011	0.974649	1.11387	FALSE	FALSE	1.14284	0.202641	FALSE	FALSE	1.02601	0.274105	FALSE	FALSE	0.897771	0.842684	FALSE	FALSE
D3Z1M3	Mlec	Malectin	1.16138	1.10755	1.10961	0.996789	1.1091	0.918141	0.937367	0.964846	0.898285	0.0230206	0.121664	0.0197658	0.359777	0.898324	0.844771	0.940386	FALSE	FALSE	1.11318	0.111891	FALSE	FALSE	1.18375	0.00180359	FALSE	FALSE	1.06339	0.272998	FALSE	FALSE
D3Z2H9	Tpm3-rs7		1.00977	0.952749	1.00521	0.942766	0.938315	1.09086	1.1092	1.01503	1.11581	0.206311	0.999582	0.254354	0.263113	0.937883	1.10345	1.17654	FALSE	FALSE	1.06623	0.980248	FALSE	FALSE	0.906246	0.071889	FALSE	FALSE	0.849953	0.209153	FALSE	FALSE
D3Z2J4	Aktip	AKT-interacting protein	0.695693	1.03031	1.02374	0.787408	1.10019	1.12828	0.781708	0.835061	0.742795	0.304002	0.778178	0.597638	0.280197	1.07468	0.76358	0.710518	FALSE	TRUE	0.930508	0.598531	FALSE	FALSE	1.30962	0.316295	FALSE	FALSE	1.40742	0.123642	FALSE	FALSE
D3Z2J6	Tmx2	Thioredoxin-related transmembrane protein 2	0.797923	0.96033	0.839029	1.02246	1.16057	0.947188	0.904538	0.871143	1.05487	0.161283	0.143087	0.615586	0.466521	1.21863	1.07808	0.884665	FALSE	TRUE	0.820595	0.0884655	FALSE	FALSE	0.927577	0.35628	FALSE	FALSE	1.13037	0.30135	FALSE	FALSE
D3Z7P7	Crem	Cyclic AMP-dependent transcription factor ATF-1;Cyclic AMP-responsive element-binding protein 1	1.03276	1.06663	1.10831	1.0654	1.08782	1.03081	1.05072	1.03056	1.03136	0.413779	0.938076	0.409626	0.584882	0.998853	0.966937	0.968048	FALSE	FALSE	1.00115	0.788	FALSE	FALSE	1.03419	0.237309	FALSE	FALSE	1.03301	0.253115	FALSE	FALSE
D3Z2Y6	S100a16		0.904214	1.04516	1.15223	1.11027	0.987237	1.04899	1.12796	1.05991	1.12711	0.574447	0.973742	0.577583	0.701805	1.00366	1.07841	1.07447	FALSE	FALSE	0.996349	0.860933	FALSE	FALSE	0.927295	0.398237	FALSE	FALSE	0.930693	0.252798	FALSE	FALSE
D3Z315	Cope	Coatomer subunit epsilon	0.843655	0.967074	0.941196	0.988544	1.04357	0.995923	0.984195	1.10527	1.05111	0.0629556	0.174257	0.0594489	0.689548	1.05815	1.11678	1.05541	FALSE	FALSE	0.945049	0.0899987	FALSE	FALSE	0.895432	0.0651994	FALSE	FALSE	0.947498	0.390937	FALSE	FALSE
D3Z390	Bicd2	Protein bicaudal D homolog 2	0.761178	1.02436	0.950627	0.77547	1.07107	0.778395	0.84334	1.07534	0.981345	0.741512	0.946035	0.887732	0.723311	0.818823	1.03231	1.26073	FALSE	TRUE	1.22127	0.782421	FALSE	FALSE	0.968699	0.625153	FALSE	FALSE	0.793193	0.483846	FALSE	FALSE
D3Z3A0	Ppp1r2	Protein phosphatase inhibitor 2	1.0673	1.00747	1.06806	0.902167	0.949484	0.878216	1.03784	1.05848	1.0132	0.00321601	0.004411	0.905767	0.00668006	0.845276	0.972393	1.15038	FALSE	FALSE	1.18304	0.00899878	FALSE	FALSE	1.02839	0.66721	FALSE	FALSE	0.869274	0.00686278	FALSE	FALSE
D3Z3F8	Spg20	Spartin	0.899684	1.0694	0.984873	1.08025	1.06693	1.13273	1.05314	0.848812	1.0871	0.344564	0.37357	0.986554	0.4453	1.09684	1.06931	0.974904	FALSE	FALSE	0.911713	0.109446	FALSE	FALSE	0.935181	0.901875	FALSE	FALSE	1.02574	0.276885	FALSE	FALSE
D3Z3J6	Paip1	Polyadenylate-binding protein-interacting protein 1	0.837772	1.10447	0.972989	0.888286	1.05302	1.01895	1.15634	1.02497	1.11542	0.305292	0.98153	0.330925	0.409151	1.04723	1.14638	1.09468	FALSE	FALSE	0.954897	0.878245	FALSE	FALSE	0.872308	0.214278	FALSE	FALSE	0.91351	0.151887	FALSE	FALSE
D3Z3Q3	Smtn	Smoothelin	1.39189	1.04775	1.07186	0.715615	0.797452	0.676963	0.912715	0.820964	0.784195	0.0109601	0.0108223	0.0372751	0.552701	0.667637	0.765923	1.14721	FALSE	TRUE	1.49782	0.0193981	FALSE	TRUE	1.30561	0.0476685	FALSE	TRUE	0.871676	0.104289	FALSE	FALSE
D3Z456	Mrpl3	39S ribosomal protein L3, mitochondrial	1.12585	1.06745	1.02418	1.03378	0.868761	1.21908	1.07689	0.989185	1.14517	0.930461	0.938437	0.999728	0.945909	0.968458	1.00884	1.0417	FALSE	FALSE	1.03257	0.776853	FALSE	FALSE	0.991234	0.971056	FALSE	FALSE	0.959969	0.8008	FALSE	FALSE
D3Z4B2	Napg	Gamma-soluble NSF attachment protein	1.03047	1.03174	0.888895	1.12881	1.12953	0.957793	1.09051	0.960462	1.13615	0.47292	0.501104	0.570812	0.99072	1.09543	1.05826	0.966072	FALSE	FALSE	0.912886	0.299835	FALSE	FALSE	0.944947	0.328983	FALSE	FALSE	1.03512	0.906931	FALSE	FALSE
F8WJ99	Mfap5	Microfibrillar-associated protein 5	0.55116	0.767652	0.866044	0.65712	0.540928	1.03679	1.65542	1.29602	1.74624	0.00572679	0.99542	0.00888872	0.00977427	0.856013	2.15647	2.5192	TRUE	TRUE	1.16821	0.92924	FALSE	FALSE	0.463722	0.00724742	TRUE	TRUE	0.396952	0.0156177	TRUE	TRUE
D3Z4P2	Lman2l	VIP36-like protein	1.03867	1.11194	1.02553	0.981426	1.04243	0.79979	0.795578	0.98623	0.870832	0.153077	0.352181	0.142335	0.754967	0.94489	0.838413	0.887313	FALSE	FALSE	1.05832	0.204907	FALSE	FALSE	1.19273	0.0472457	FALSE	FALSE	1.127	0.567321	FALSE	FALSE
D3Z4S3	Ptrhd1	Putative peptidyl-tRNA hydrolase PTRHD1	1.25019	1.09119	1.10785	1.01611	0.955658	1.05012	1.13968	0.982726	0.920284	0.157328	0.191617	0.216653	0.994761	0.91719	0.887058	0.967148	FALSE	FALSE	1.09029	0.0684613	FALSE	FALSE	1.12732	0.175777	FALSE	FALSE	1.03397	0.926739	FALSE	FALSE
D3Z4V1	Plrg1	Pleiotropic regulator 1	0.830107	0.982794	1.06721	0.918408	0.996177	0.822692	0.772501	0.89144	0.984015	0.679391	0.848341	0.659734	0.936662	0.934487	0.907047	0.970636	FALSE	FALSE	1.07011	0.607816	FALSE	FALSE	1.10248	0.450027	FALSE	FALSE	1.03025	0.725887	FALSE	FALSE
D3Z568	Ndufb5	NADH dehydrogenase [ubiquinone] 1 beta subcomplex subunit 5, mitochondrial	1.13839	1.0185	1.04137	0.872238	0.949028	0.878476	0.979511	1.01555	0.966986	0.01363	0.0111838	0.176407	0.13183	0.843576	0.940597	1.11501	FALSE	FALSE	1.18543	0.0198317	FALSE	FALSE	1.06315	0.117168	FALSE	FALSE	0.896852	0.0377778	FALSE	FALSE
D3Z576	Flnc	Filamin-C	1.30386	0.997479	1.00257	0.841171	0.890183	0.81973	1.01523	1.04964	0.879058	0.0971879	0.0838985	0.460408	0.405346	0.839011	1.01263	1.20693	FALSE	TRUE	1.19188	0.0722442	FALSE	FALSE	0.987531	0.35152	FALSE	FALSE	0.82855	0.0798856	FALSE	FALSE
D3Z598	Ltbp4	Latent-transforming growth factor beta-binding protein 4	0.783469	0.928379	1.04787	0.845025	0.925411	1.00455	1.35826	1.35576	1.34574	0.00149055	0.997319	0.00245847	0.00261346	0.996804	1.46035	1.46503	FALSE	TRUE	1.00321	0.95725	FALSE	FALSE	0.684767	0.00479735	FALSE	TRUE	0.682579	0.000753885	FALSE	TRUE
D3Z5G7	Ces1b	Carboxylic ester hydrolase	1.03082	0.967748	0.914311	1.31434	1.21456	1.02547	1.43838	0.970177	1.44522	0.178097	0.380448	0.167084	0.787176	1.25504	1.48632	1.18428	FALSE	TRUE	0.796786	0.0788766	FALSE	FALSE	0.672803	0.122868	FALSE	FALSE	0.844396	0.606083	FALSE	FALSE
D3Z5I1	Zc3hav1	Zinc finger CCCH-type antiviral protein 1	0.717724	0.988603	0.985066	0.909748	1.03049	1.12411	1.16254	1.03879	1.33908	0.119114	0.55341	0.104343	0.40216	1.04611	1.18016	1.12815	FALSE	FALSE	0.955923	0.31801	FALSE	FALSE	0.84734	0.0863967	FALSE	FALSE	0.88641	0.212092	FALSE	FALSE
D3Z5I9	Rbm33	RNA-binding protein 33	0.990301	0.941942	1.13449	1.16707	0.948619	1.23451	0.976009	0.952778	0.943918	0.249312	0.543255	0.739503	0.22749	1.17849	0.962109	0.816388	FALSE	TRUE	0.84854	0.414465	FALSE	FALSE	1.03938	0.331797	FALSE	FALSE	1.22491	0.140662	FALSE	FALSE
D3Z5K6	Dnajc19	Mitochondrial import inner membrane translocase subunit TIM14	1.14931	1.04161	1.03261	0.931907	0.986696	0.903735	0.893422	0.977784	0.907042	0.0234551	0.0445509	0.0293555	0.936279	0.89468	0.870808	0.973318	FALSE	FALSE	1.11772	0.0402871	FALSE	FALSE	1.14836	0.0314555	FALSE	FALSE	1.02741	0.701946	FALSE	FALSE
D3Z5N6	Dpf2	Zinc finger protein ubi-d4	1.10139	0.995823	1.10571	1.09739	1.0066	0.862128	0.841476	0.842595	0.832977	0.0291244	0.470539	0.0258895	0.12076	0.913931	0.764012	0.835963	FALSE	TRUE	1.09417	0.36519	FALSE	FALSE	1.30888	0.00316879	FALSE	TRUE	1.19623	0.0944196	FALSE	FALSE
D3Z600	Pex5	Peroxisomal targeting signal 1 receptor	1.16036	0.845321	1.0923	0.979473	0.900777	0.99033	0.939023	0.983814	0.947935	0.595435	0.64762	0.648062	1	0.896709	0.867836	0.967801	FALSE	FALSE	1.11519	0.489761	FALSE	FALSE	1.15229	0.477203	FALSE	FALSE	1.03327	0.99847	FALSE	FALSE
D3Z607	Hmgn1	Non-histone chromosomal protein HMG-14	1.13213	1.11628	1.18066	0.898118	0.986057	0.769039	0.80568	0.818316	0.890669	0.00391259	0.0101933	0.00459739	0.718898	0.793301	0.722813	0.911146	FALSE	TRUE	1.26056	0.0172102	FALSE	TRUE	1.38348	0.000746362	FALSE	TRUE	1.09752	0.536336	FALSE	FALSE
D3Z645	Vps29	Vacuolar protein sorting-associated protein 29	1.19347	1.0478	1.03545	0.910721	0.98137	0.940352	1.04362	1.04016	0.993043	0.051521	0.0437838	0.385589	0.264361	0.897452	0.992704	1.10614	FALSE	FALSE	1.11427	0.0537307	FALSE	FALSE	1.00735	0.279363	FALSE	FALSE	0.904048	0.0358393	FALSE	FALSE
F8WH46	0610010K14Rik	Chromatin complexes subunit BAP18	0.739031	0.929318	0.998068	0.902655	1.05576	1.15722	0.958663	1.03797	1.02918	0.285543	0.291607	0.429306	0.941204	1.13606	1.10746	0.974828	FALSE	FALSE	0.880239	0.234721	FALSE	FALSE	0.902969	0.215233	FALSE	FALSE	1.02582	0.721071	FALSE	FALSE
D3Z6E4	Eno2	Enolase;Gamma-enolase	1.02645	1.07693	0.728268	0.974573	0.950671	0.858576	0.845945	1.10202	0.817772	0.982034	0.990179	0.981458	0.998588	0.926174	0.824147	0.88984	FALSE	TRUE	1.07971	0.895896	FALSE	FALSE	1.21338	0.884094	FALSE	FALSE	1.1238	0.953466	FALSE	FALSE
D3Z6H3	Dctn6	Dynactin subunit 6	1.14302	0.86792	0.948148	0.967574	1.00484	0.908265	0.94605	1.00009	1.01682	0.914489	0.931947	0.999826	0.925409	1.02049	1.05478	1.0336	FALSE	FALSE	0.979923	0.777314	FALSE	FALSE	0.948067	0.988533	FALSE	FALSE	0.967492	0.480682	FALSE	FALSE
D3Z6I0	Prkd3	Protein kinase C;Serine/threonine-protein kinase;Serine/threonine-protein kinase D3	0.998249	0.699224	0.932518	1.06817	1.06631	0.864218	1.06626	1.02079	1.07387	0.231536	0.437708	0.220231	0.835987	1.14348	1.14342	0.999951	FALSE	FALSE	0.874526	0.338607	FALSE	FALSE	0.874569	0.127432	FALSE	FALSE	1.00005	0.481064	FALSE	FALSE
E9QAT0	Fmr1	Fragile X mental retardation protein 1 homolog	1.14621	0.925258	0.971469	0.900238	0.963917	0.943501	0.983151	0.968427	0.903833	0.440757	0.446137	0.584062	0.962675	0.97121	0.996868	1.02642	FALSE	FALSE	1.02964	0.324385	FALSE	FALSE	1.00314	0.431676	FALSE	FALSE	0.974262	0.632039	FALSE	FALSE
D3Z6W2	Ptpn2	Tyrosine-protein phosphatase non-receptor type;Tyrosine-protein phosphatase non-receptor type 2	1.17346	0.904555	1.11026	1.18817	1.04148	1.07456	0.929571	0.782133	0.953168	0.103753	0.89933	0.193217	0.109963	0.967843	0.837253	0.86507	FALSE	FALSE	1.03323	0.697701	FALSE	FALSE	1.19438	0.147197	FALSE	FALSE	1.15598	0.0375061	FALSE	FALSE
D3Z730	Eif4e2	Eukaryotic translation initiation factor 4E type 2	0.882591	0.968248	0.892254	0.771766	1.04409	0.893074	0.926149	0.959858	1.00046	0.687125	0.985648	0.782946	0.692622	1.00092	1.07577	1.07478	FALSE	FALSE	0.999082	0.897868	FALSE	FALSE	0.929569	0.239019	FALSE	FALSE	0.930423	0.508699	FALSE	FALSE
D3Z793	Gtf2a2	Transcription initiation factor IIA subunit 2	1.09145	1.05872	1.10384	1.09341	1.0531	1.08006	0.954207	0.814643	1.02563	0.0468178	0.983548	0.0609316	0.0757667	0.989562	0.874252	0.883473	FALSE	FALSE	1.01055	0.636856	FALSE	FALSE	1.14383	0.0730689	FALSE	FALSE	1.1319	0.0844699	FALSE	FALSE
D3Z795	Psmg1	Proteasome assembly chaperone 1	0.979208	1.00192	1.06679	1.02475	0.763321	1.11687	1.1248	0.958038	1.16387	0.570018	0.890563	0.802455	0.544533	1.02279	1.12265	1.09763	FALSE	FALSE	0.977714	0.684777	FALSE	FALSE	0.890752	0.387219	FALSE	FALSE	0.911056	0.407722	FALSE	FALSE
D3Z7C0	Mrpl40	39S ribosomal protein L40, mitochondrial	1.34324	0.975019	0.578018	1.25174	1.46935	1.33662	1.40129	1.05566	1.16691	0.241662	0.222662	0.505009	0.769857	1.37086	1.19681	0.873033	FALSE	TRUE	0.729467	0.167401	FALSE	FALSE	0.835555	0.375278	FALSE	FALSE	1.14543	0.294366	FALSE	FALSE
D3Z7E5	Gsk3a	Glycogen synthase kinase-3 alpha	1.35481	0.830445	1.14668	0.965163	0.873215	0.877803	0.923164	1.00882	0.821252	0.302677	0.344085	0.382704	0.995354	0.765516	0.805075	1.05168	FALSE	TRUE	1.30631	0.256929	FALSE	FALSE	1.24212	0.299053	FALSE	FALSE	0.950863	0.851622	FALSE	FALSE
D3Z7F1	Cyp2s1	Cytochrome P450 2S1	1.03342	1.56449	1.24142	1.21764	0.831455	1.22211	0.780773	0.766469	0.900049	0.0840468	0.534328	0.0735134	0.30372	0.980848	0.628938	0.641218	TRUE	TRUE	1.01953	0.400698	FALSE	FALSE	1.58998	0.0442728	TRUE	TRUE	1.55953	0.114014	FALSE	FALSE
D3Z7M5	Nop16	Nucleolar protein 16	0.981077	0.899683	0.977896	0.908926	1.01012	0.788486	0.722445	0.83425	0.745717	0.061086	0.717626	0.058714	0.16155	0.929471	0.762573	0.820438	FALSE	TRUE	1.07588	0.507936	FALSE	FALSE	1.31135	0.0127518	FALSE	TRUE	1.21886	0.136197	FALSE	FALSE
D3Z7M9	Anp32a	Acidic leucine-rich nuclear phosphoprotein 32 family member A	0.993188	1.18032	1.0107	1.00561	1.03018	1.03968	0.988403	1.02468	0.996891	0.540743	0.760445	0.518159	0.902685	1.01927	0.986335	0.967683	FALSE	FALSE	0.98109	0.58157	FALSE	FALSE	1.01385	0.392618	FALSE	FALSE	1.0334	0.217536	FALSE	FALSE
D3Z7P3	Gls	Glutaminase kidney isoform, mitochondrial	1.00507	1.22013	1.1802	1.00048	0.994397	1.07519	0.95693	0.946792	0.951382	0.0511491	0.211413	0.0445218	0.477261	0.847724	0.806122	0.950925	FALSE	TRUE	1.17963	0.190366	FALSE	FALSE	1.24051	0.0500884	FALSE	FALSE	1.05161	0.0518464	FALSE	FALSE
F8WIH0	Slmap	Sarcolemmal membrane-associated protein	1.28806	0.96937	1.04935	0.774837	0.844206	0.736736	1.01907	0.936443	0.88496	0.0319533	0.026643	0.259787	0.23843	0.738395	0.892401	1.20857	FALSE	TRUE	1.35429	0.034647	FALSE	TRUE	1.12057	0.207167	FALSE	FALSE	0.827425	0.0322387	FALSE	TRUE
D3Z7X0	Acad12		1.14612	1.05117	1.01289	0.846181	0.883831	0.722585	0.767767	0.852449	0.849271	0.00629335	0.00968031	0.0107596	0.994453	0.804992	0.807932	1.00365	FALSE	TRUE	1.24225	0.0158255	FALSE	TRUE	1.23773	0.00694399	FALSE	TRUE	0.996362	0.924803	FALSE	FALSE
G3X922	Dnajc13		1.22473	1.00159	1.0031	0.959165	0.984218	0.924282	0.975892	1.01375	0.93637	0.216401	0.229654	0.330924	0.951924	0.956204	0.972879	1.01744	FALSE	FALSE	1.0458	0.188432	FALSE	FALSE	1.02788	0.261519	FALSE	FALSE	0.98286	0.529739	FALSE	FALSE
D6RCX5	Mtfr1l	Mitochondrial fission regulator 1-like	0.872874	0.930376	0.963724	0.969638	1.16874	0.824689	0.936647	0.994731	0.874089	0.749042	0.753069	0.988611	0.830019	1.0422	1.00674	0.965976	FALSE	FALSE	0.959509	0.560884	FALSE	FALSE	0.993305	0.78408	FALSE	FALSE	1.03522	0.645067	FALSE	FALSE
D6RD07	Pdpr	Pyruvate dehydrogenase phosphatase regulatory subunit, mitochondrial	0.957208	0.916646	1.20515	0.710765	0.887593	0.726568	2.1277	0.893477	1.91573	0.0840383	0.728983	0.214108	0.0796463	0.759049	2.00137	2.63669	TRUE	TRUE	1.31744	0.0774726	FALSE	FALSE	0.499657	0.188886	FALSE	FALSE	0.379264	0.086648	FALSE	FALSE
E9PXK7	Pex11b	Peroxisomal membrane protein 11B	1.36431	0.956963	0.919477	1.21958	1.15835	0.918166	0.720301	1.41875	0.805403	0.860179	0.996361	0.902374	0.866177	1.21044	0.841624	0.695305	FALSE	TRUE	0.826147	0.918601	FALSE	FALSE	1.18818	0.725435	FALSE	FALSE	1.43822	0.648795	FALSE	FALSE
D6RH37	Pkn1	Serine/threonine-protein kinase N1	1.00437	0.935528	1.00429	0.812124	0.889818	0.795693	0.781642	1.09838	0.969634	0.232536	0.236049	0.920913	0.376673	0.808654	0.965491	1.19395	FALSE	TRUE	1.23662	0.0158156	FALSE	TRUE	1.03574	0.75624	FALSE	FALSE	0.837556	0.290583	FALSE	FALSE
D6RHA2	Renbp	N-acylglucosamine 2-epimerase	0.83819	1.1469	1.18401	0.9094	1.00585	1.02041	1.11257	0.904951	1.0093	0.769164	0.753188	0.897147	0.955958	0.87702	0.880027	1.00343	FALSE	FALSE	1.14022	0.535811	FALSE	FALSE	1.13633	0.723522	FALSE	FALSE	0.996583	0.683788	FALSE	FALSE
D6RI20	Hdhd2	Immediate early response 3-interacting protein 1	0.814339	0.86729	0.876914	1.08707	1.23554	1.03202	0.823722	1.13937	0.966822	0.0703949	0.060182	0.416167	0.332441	1.25342	1.11476	0.88938	FALSE	TRUE	0.79782	0.0141649	FALSE	TRUE	0.897052	0.255259	FALSE	FALSE	1.12438	0.266193	FALSE	FALSE
D6RI32	Dmpk	Myotonin-protein kinase	1.43733	1.00509	1.24591	0.773884	0.66872	0.690566	0.952015	0.908319	0.768564	0.0105796	0.00954695	0.0493053	0.380469	0.554266	0.72904	1.31533	TRUE	TRUE	1.80419	0.0159195	TRUE	TRUE	1.37167	0.0611577	FALSE	FALSE	0.760268	0.0610291	FALSE	FALSE
D9J2V6	Pbx1	Pre-B-cell leukemia transcription factor 1	1.1539	1.20769	1.20745	1.01899	1.02525	0.776325	0.806663	0.874123	0.780143	0.00587677	0.0313016	0.00524848	0.293839	0.843924	0.668074	0.791628	FALSE	TRUE	1.18494	0.0409703	FALSE	FALSE	1.49684	0.000371631	FALSE	TRUE	1.26322	0.238464	FALSE	FALSE
D9J2Z9	Pdlim5	PDZ and LIM domain protein 5	1.17741	0.986031	1.16681	0.99479	1.02251	1.0429	0.792045	0.986458	0.886663	0.0493492	0.44575	0.0425764	0.218681	0.876329	0.759901	0.867142	FALSE	TRUE	1.14112	0.230172	FALSE	FALSE	1.31596	0.0570754	FALSE	FALSE	1.15321	0.085084	FALSE	FALSE
E0CX20	Bud31		0.895715	1.26523	0.916596	1.00113	1.04724	1.06454	0.896119	1.14629	0.870366	0.848166	0.994902	0.896746	0.852664	1.14254	0.97766	0.855692	FALSE	FALSE	0.875245	0.927277	FALSE	FALSE	1.02285	0.730557	FALSE	FALSE	1.16864	0.499759	FALSE	FALSE
E0CXA9	Mob4	MOB-like protein phocein	0.451634	1.13456	1.00322	0.681104	0.991681	1.28115	1.70194	0.834062	1.68379	0.283453	0.925565	0.28473	0.440809	0.9885	1.67839	1.69792	TRUE	TRUE	1.01163	0.677803	FALSE	FALSE	0.595808	0.200153	FALSE	FALSE	0.588957	0.275891	FALSE	FALSE
E0CXN5	Gpd1	Glycerol-3-phosphate dehydrogenase [NAD(+)];Glycerol-3-phosphate dehydrogenase [NAD(+)], cytoplasmic	0.578125	1.13009	0.97331	1.12496	1.3096	1.16457	1.05032	1.20384	1.21717	0.162605	0.178248	0.255403	0.955851	1.1965	1.23685	1.03372	FALSE	TRUE	0.835771	0.152774	FALSE	FALSE	0.808506	0.20214	FALSE	FALSE	0.967377	0.612046	FALSE	FALSE
E0CY07	Tmem167	Protein kish;Protein kish-A	1.01371	0.893405	0.762873	1.09469	1.01808	1.2161	1.22665	0.983069	1.22731	0.0864402	0.152917	0.0968075	0.932428	1.2253	1.373	1.12055	FALSE	TRUE	0.816129	0.0766078	FALSE	FALSE	0.728332	0.0786761	FALSE	FALSE	0.892423	0.735856	FALSE	FALSE
E0CY66	Cldnd1	Claudin domain-containing protein 1	0.948715	1.26777	1.16711	1.19004	1.08782	1.11806	1.02655	1.05047	0.903687	0.283005	0.998826	0.351046	0.332536	0.957969	0.879561	0.918152	FALSE	FALSE	1.04387	0.968898	FALSE	FALSE	1.13693	0.268384	FALSE	FALSE	1.08914	0.0644858	FALSE	FALSE
E0CYB9	Mff	Mitochondrial fission factor	1.13684	1.01899	1.03198	1.05836	0.905069	0.858555	0.736639	0.870415	0.793737	0.0207981	0.233692	0.0172322	0.16433	0.877021	0.769139	0.87699	FALSE	TRUE	1.14022	0.160834	FALSE	FALSE	1.30016	0.00817924	FALSE	TRUE	1.14026	0.121939	FALSE	FALSE
E0CYH0	Wtap	Pre-mRNA-splicing regulator WTAP	0.984664	1.10263	1.14812	1.0142	1.17035	0.89831	0.907482	0.828838	0.9762	0.179499	0.819752	0.171397	0.362622	0.919804	0.823018	0.894775	FALSE	TRUE	1.08719	0.612313	FALSE	FALSE	1.21504	0.0544111	FALSE	FALSE	1.1176	0.240248	FALSE	FALSE
E0CYH4	Wdr26	WD repeat-containing protein 26	0.904413	0.916924	0.979882	0.979273	0.824072	0.898784	0.920846	1.01873	0.947131	0.478963	0.776206	0.82646	0.449927	0.980217	1.03294	1.05379	FALSE	FALSE	1.02018	0.549014	FALSE	FALSE	0.968107	0.488859	FALSE	FALSE	0.948954	0.314324	FALSE	FALSE
E0CYM1	Filip1l	Filamin A-interacting protein 1-like	0.923933	1.07359	1.11536	0.84622	0.808621	0.943649	1.06124	0.971398	0.935609	0.0910019	0.0869068	0.751135	0.222079	0.788218	0.904817	1.14793	FALSE	TRUE	1.26868	0.0723027	FALSE	FALSE	1.1052	0.523753	FALSE	FALSE	0.871135	0.0881745	FALSE	FALSE
E0CYQ2	Nudcd2	NudC domain-containing protein 2	0.588777	0.944909	0.773482	0.842432	0.973075	1.34261	1.64459	1.75372	1.59809	0.0029475	0.231901	0.00264772	0.0166676	1.25804	2.12621	1.69009	TRUE	TRUE	0.794884	0.193486	FALSE	FALSE	0.47032	0.0013533	TRUE	TRUE	0.591683	0.0173947	TRUE	TRUE
E0CYT6	Sdc1	Syndecan-1	0.742743	0.868749	0.843825	0.932484	1.30558	1.0168	1.2644	1.45422	1.28785	0.00931528	0.109424	0.00758468	0.131952	1.20498	1.5262	1.26657	TRUE	TRUE	0.829887	0.0893179	FALSE	FALSE	0.655222	0.00189883	TRUE	TRUE	0.789532	0.121494	FALSE	FALSE
F7D432	Pcmt1	Protein-L-isoaspartate O-methyltransferase;Protein-L-isoaspartate(D-aspartate) O-methyltransferase	1.15403	1.15589	1.0105	0.945075	0.884076	0.889172	0.94006	0.997303	0.905039	0.012755	0.01342	0.0361419	0.679463	0.770496	0.814592	1.05723	FALSE	TRUE	1.29787	0.0181167	FALSE	TRUE	1.22761	0.0446099	FALSE	TRUE	0.945867	0.281325	FALSE	FALSE
E0CYX9	Ccdc127	Coiled-coil domain-containing protein 127	1.42396	1.22526	1.09074	1.44621	0.936992	1.13709	0.933208	0.978814	0.713436	0.121577	0.891934	0.126231	0.226127	0.92804	0.761641	0.820698	FALSE	TRUE	1.07754	0.700209	FALSE	FALSE	1.31296	0.0428227	FALSE	TRUE	1.21847	0.152821	FALSE	FALSE
E0CZ72	Kif2a	Kinesin-like protein;Kinesin-like protein KIF2A	0.906742	1.17314	1.04147	1.04397	1.02243	0.998851	0.840045	0.998093	0.90112	0.255117	0.965555	0.272524	0.368201	0.981716	0.86524	0.881354	FALSE	FALSE	1.01862	0.822304	FALSE	FALSE	1.15575	0.228314	FALSE	FALSE	1.13462	0.0855258	FALSE	FALSE
E9Q6P2	Ppp3cb	Serine/threonine-protein phosphatase;Serine/threonine-protein phosphatase 2B catalytic subunit beta isoform	1.11851	0.892473	1.05517	0.941191	1.00022	1.01824	0.920477	0.961512	0.987076	0.580995	0.830908	0.553796	0.873563	0.947925	0.91124	0.9613	FALSE	FALSE	1.05494	0.644357	FALSE	FALSE	1.09741	0.401478	FALSE	FALSE	1.04026	0.375298	FALSE	FALSE
E0CZ81	Tbce	Tubulin-specific chaperone E	1.08524	0.762458	1.1278	0.884282	0.97083	1.13887	1.1202	1.02697	1.14213	0.622628	0.998442	0.658372	0.6886	0.89458	1.03222	1.15386	FALSE	FALSE	1.11784	0.966381	FALSE	FALSE	0.968783	0.434766	FALSE	FALSE	0.866654	0.299512	FALSE	FALSE
E0CZC5	Sepp1	Selenoprotein P	0.713351	1.00338	0.920437	1.03865	1.06849	1.01489	1.83557	0.924585	1.94079	0.0995492	0.82933	0.0994921	0.211234	1.12843	1.99424	1.76727	TRUE	TRUE	0.886187	0.138882	FALSE	FALSE	0.501445	0.108464	FALSE	FALSE	0.565845	0.17856	FALSE	FALSE
E0CZE0	Nae1	NEDD8-activating enzyme E1 regulatory subunit	1.10362	0.852803	1.02158	0.9666	0.829204	0.914284	1.01798	1.00275	1.08515	0.249217	0.471557	0.827804	0.235215	0.894971	0.996475	1.11342	FALSE	FALSE	1.11735	0.347584	FALSE	FALSE	1.00354	0.614041	FALSE	FALSE	0.898137	0.0495519	FALSE	FALSE
F7AC58	Piezo1	Piezo-type mechanosensitive ion channel component;Piezo-type mechanosensitive ion channel component 1	1.18275	1.0551	0.998247	1.29483	1.08782	1.11895	0.910213	1.08288	0.76448	0.122634	0.678236	0.329658	0.11131	1.06052	0.86268	0.813453	FALSE	TRUE	0.942937	0.353727	FALSE	FALSE	1.15918	0.21022	FALSE	FALSE	1.22933	0.0918783	FALSE	FALSE
E7FJU2	Esr1	Estrogen receptor	1.18098	1.10549	1.06456	1.03393	1.02985	0.944338	0.945779	0.824943	0.90432	0.00860839	0.109175	0.00699643	0.119408	0.931577	0.818022	0.878105	FALSE	TRUE	1.07345	0.0635737	FALSE	FALSE	1.22246	0.0101738	FALSE	TRUE	1.13882	0.0729885	FALSE	FALSE
E9PU93	Ash2l	Set1/Ash2 histone methyltransferase complex subunit ASH2	1.01173	1.10341	0.932284	0.932833	1.06355	0.927144	0.936105	0.926547	1.00138	0.585648	0.763226	0.569754	0.937462	0.922013	0.925247	1.00351	FALSE	FALSE	1.08458	0.56851	FALSE	FALSE	1.08079	0.326694	FALSE	FALSE	0.996505	0.71387	FALSE	FALSE
E9PUA2	Zcchc6	Terminal uridylyltransferase 7	1.03853	1.01868	0.976422	0.915996	0.951269	0.967791	0.816518	0.953115	0.965207	0.144833	0.34695	0.13375	0.734971	0.933828	0.93564	1.00194	FALSE	FALSE	1.07086	0.0500443	FALSE	FALSE	1.06879	0.122941	FALSE	FALSE	0.998064	0.541121	FALSE	FALSE
E9PUA7	Tpd52	Tumor protein D52	1.21115	0.978087	1.13546	1.18035	1.18255	1.14759	1.04211	1.11305	1.03367	0.279574	0.589401	0.744858	0.255516	1.03953	0.917784	0.882882	FALSE	FALSE	0.961972	0.423657	FALSE	FALSE	1.08958	0.569145	FALSE	FALSE	1.13265	0.0177554	FALSE	FALSE
E9PUD2	Dnm1l	Dynamin-1-like protein	0.932072	1.01976	1.03573	0.965804	0.966663	1.04701	1.08918	1.06827	1.044	0.143383	0.996893	0.196478	0.178673	0.947928	1.04757	1.10511	FALSE	FALSE	1.05493	0.951854	FALSE	FALSE	0.954593	0.10961	FALSE	FALSE	0.904885	0.0687401	FALSE	FALSE
E9PUE7	Abr	Active breakpoint cluster region-related protein	1.00904	0.987648	0.988422	1.03719	0.953264	1.05253	0.995832	1.02609	1.01506	0.742664	0.761778	0.802131	0.99693	1.04933	1.02695	0.978663	FALSE	FALSE	0.952985	0.574972	FALSE	FALSE	0.973761	0.200135	FALSE	FALSE	1.0218	0.953219	FALSE	FALSE
E9PUE8	Abcc9	ATP-binding cassette sub-family C member 9	1.18599	1.53629	0.906427	0.953049	1.08028	1.00753	0.777096	1.15048	0.941019	0.379088	0.539626	0.379524	0.943285	0.849529	0.793447	0.933985	FALSE	TRUE	1.17712	0.351309	FALSE	FALSE	1.26032	0.297726	FALSE	FALSE	1.07068	0.641426	FALSE	FALSE
E9PUF4	Rbm26	RNA-binding protein 26	1.03187	0.913558	0.906908	1.02925	1.01761	1.00242	0.97987	1.06983	0.986325	0.27999	0.318557	0.361336	0.993686	1.1139	1.07965	0.969253	FALSE	FALSE	0.897745	0.18736	FALSE	FALSE	0.926224	0.286829	FALSE	FALSE	1.03172	0.88999	FALSE	FALSE
E9PUF7	Arhgef1	Rho guanine nucleotide exchange factor 1	0.899784	0.948166	1.00717	1.05351	1.08069	1.03816	0.946486	0.996837	0.981471	0.0277367	0.0284365	0.729784	0.0734001	1.1111	1.03513	0.931623	FALSE	FALSE	0.90001	0.0341377	FALSE	FALSE	0.966066	0.537089	FALSE	FALSE	1.0734	0.0131325	FALSE	FALSE
E9PUF9	Mro	Protein maestro	0.804943	2.63156	0.686698	0.962333	0.825962	1.54577	0.759145	0.847158	0.77667	0.594504	0.881941	0.567897	0.834638	1.19553	0.964876	0.807069	FALSE	TRUE	0.836449	0.713465	FALSE	FALSE	1.0364	0.409338	FALSE	FALSE	1.23905	0.227112	FALSE	FALSE
E9PUK3	Fnbp1l	Formin-binding protein 1-like	1.11011	1.12293	1.33587	0.926536	0.956506	1.0201	0.881429	0.960218	0.822203	0.01383	0.0484607	0.0133506	0.541889	0.851793	0.784935	0.921509	FALSE	TRUE	1.17399	0.0470277	FALSE	FALSE	1.27399	0.0224217	FALSE	TRUE	1.08518	0.175875	FALSE	FALSE
E9PUM4	Tln2	Talin-2	1.2859	1.06684	0.997276	0.805428	0.86458	0.741414	0.906112	0.833502	0.919822	0.0189049	0.0182613	0.0627054	0.583208	0.754966	0.849342	1.12501	FALSE	TRUE	1.32456	0.0291067	FALSE	TRUE	1.17738	0.0646812	FALSE	FALSE	0.888884	0.136888	FALSE	FALSE
E9PUN5	Ror2	Tyrosine-protein kinase transmembrane receptor;Tyrosine-protein kinase transmembrane receptor ROR2	0.953664	0.800546	0.737078	1.38606	1.36354	1.27006	0.617207	1.21993	0.591166	0.0411515	0.0647069	0.992376	0.0558671	1.70326	0.770982	0.452652	TRUE	TRUE	0.587111	0.0022677	TRUE	TRUE	1.29705	0.926972	FALSE	FALSE	2.2092	0.0636444	FALSE	FALSE
Z4YJU8	Golga2	Golgin subfamily A member 2	0.789893	0.972738	1.0013	1.1473	1.03338	1.14582	1.05967	1.056	1.06395	0.0551539	0.0535956	0.144888	0.72434	1.17793	1.08937	0.924812	FALSE	FALSE	0.848943	0.0696607	FALSE	FALSE	0.917963	0.104701	FALSE	FALSE	1.0813	0.264906	FALSE	FALSE
E9Q1M6	Ankhd1		0.848033	0.86442	0.849846	0.954241	0.998272	1.08266	1.06426	1.03728	1.1196	0.0025664	0.0123066	0.00241021	0.285761	1.17465	1.25229	1.0661	FALSE	TRUE	0.851317	0.014324	FALSE	FALSE	0.798535	0.000895144	FALSE	TRUE	0.937999	0.238642	FALSE	FALSE
E9PUW7	Xpo7	Exportin-7	0.81203	1.03765	0.85001	0.917224	1.0555	0.955389	1.01908	0.890249	1.08089	0.490909	0.633882	0.493737	0.9644	1.12397	1.19891	1.06667	FALSE	FALSE	0.8897	0.400523	FALSE	FALSE	0.834091	0.340288	FALSE	FALSE	0.937497	0.781131	FALSE	FALSE
E9PV12	Cul5	Cullin-5	1.1566	1.04854	1.06292	1.01932	0.969225	1.0149	1.03684	0.881095	0.939779	0.0735229	0.237304	0.0659588	0.597627	0.954819	0.884146	0.925984	FALSE	FALSE	1.04732	0.078184	FALSE	FALSE	1.13103	0.0732234	FALSE	FALSE	1.07993	0.370145	FALSE	FALSE
E9PV24	Fga	Fibrinogen alpha chain;Fibrinopeptide A;Fibrinogen alpha chain	0.957967	0.761537	0.76362	1.1019	1.14628	0.822482	1.07112	1.25751	1.47783	0.0494634	0.387453	0.0420562	0.25251	1.443	1.64677	1.14121	TRUE	TRUE	0.693	0.179351	FALSE	FALSE	0.607249	0.0304305	TRUE	TRUE	0.876261	0.189203	FALSE	FALSE
E9PV38	Ces2g	Carboxylic ester hydrolase	0.814452	1.95509	1.27154	0.931244	0.733969	0.980374	0.908595	1.15332	0.876085	0.303166	0.307269	0.453561	0.93885	0.732377	0.714565	0.975679	FALSE	TRUE	1.36542	0.242944	FALSE	FALSE	1.39945	0.343827	FALSE	FALSE	1.02493	0.446	FALSE	FALSE
E9PXV7	Diap1	Protein diaphanous homolog 1	0.955648	0.925827	1.03351	0.96279	0.96035	1.13305	1.05947	1.10516	1.05566	0.258407	0.68585	0.233571	0.607344	1.00747	1.10864	1.10042	FALSE	FALSE	0.992582	0.51251	FALSE	FALSE	0.902003	0.0468304	FALSE	FALSE	0.908744	0.408735	FALSE	FALSE
E9PV44	Atpif1	ATPase inhibitor, mitochondrial	1.76825	0.956862	1.09044	0.998555	1.06003	0.790182	0.901553	0.876825	0.754332	0.206811	0.366889	0.204442	0.882438	0.915739	0.804104	0.878094	FALSE	TRUE	1.09201	0.289427	FALSE	FALSE	1.24362	0.169215	FALSE	FALSE	1.13883	0.322788	FALSE	FALSE
Q5FW82	Ifit3	Interferon-induced protein with tetratricopeptide repeats 3	0.790244	0.795782	1.21156	0.973524	0.892341	1.11778	0.979375	0.894858	1.07073	0.887516	0.888612	0.928069	0.994808	1.22336	1.23071	1.00601	FALSE	TRUE	0.817424	0.708313	FALSE	FALSE	0.812541	0.75737	FALSE	FALSE	0.994026	0.88436	FALSE	FALSE
E9PVA6	Git2	ARF GTPase-activating protein GIT2	1.08888	1.08242	1.03398	1.03563	1.02619	0.942259	0.89963	1.1003	0.970975	0.375556	0.491706	0.395824	0.978475	0.948056	0.897043	0.946192	FALSE	FALSE	1.05479	0.122704	FALSE	FALSE	1.11477	0.271042	FALSE	FALSE	1.05687	0.874697	FALSE	FALSE
E9PVA8	Gcn1l1		0.854235	1.01742	0.965418	1.11285	1.08146	1.10597	0.991764	1.06886	1.07621	0.0387581	0.0343961	0.152569	0.499846	1.14558	1.10715	0.966449	FALSE	FALSE	0.872918	0.0346162	FALSE	FALSE	0.903222	0.144468	FALSE	FALSE	1.03472	0.129883	FALSE	FALSE
E9PVD2	Itih4	Inter alpha-trypsin inhibitor, heavy chain 4	1.27258	0.91047	0.933789	1.09119	1.08033	0.973598	1.07428	1.06523	1.42505	0.524775	0.997482	0.564179	0.601654	1.15693	1.15045	0.994401	FALSE	FALSE	0.864355	0.942535	FALSE	FALSE	0.869222	0.420751	FALSE	FALSE	1.00563	0.323453	FALSE	FALSE
E9PVD3	Dchs1	Protocadherin-16	1.15981	1.03917	1.13402	1.08686	0.863322	1.03283	0.991676	1.0537	0.891433	0.225601	0.321173	0.249111	0.976213	0.910767	0.874475	0.960152	FALSE	FALSE	1.09798	0.202791	FALSE	FALSE	1.14354	0.0919066	FALSE	FALSE	1.0415	0.860619	FALSE	FALSE
E9PVP4	Evl	Ena/VASP-like protein	0.997789	0.943442	1.35906	1.02515	0.748007	0.969245	0.894935	0.817412	0.898843	0.245034	0.379128	0.252788	0.939026	0.971393	0.896918	0.923332	FALSE	FALSE	1.02945	0.297701	FALSE	FALSE	1.11493	0.159461	FALSE	FALSE	1.08303	0.647701	FALSE	FALSE
E9Q175	Myo6	Unconventional myosin-VI	0.932651	1.42472	1.20817	0.942341	0.930364	0.990789	0.868768	1.00369	0.888057	0.134365	0.214613	0.150385	0.957722	0.779974	0.735043	0.942394	FALSE	TRUE	1.28209	0.178465	FALSE	FALSE	1.36046	0.145028	FALSE	FALSE	1.06113	0.497019	FALSE	FALSE
E9QAH1	Golgb1		0.907039	0.929068	0.901664	1.07935	1.09706	1.08253	0.988086	0.965892	1.00318	2.14065e-05	1.6802e-05	0.00218847	0.000391195	1.19347	1.08935	0.912758	FALSE	FALSE	0.83789	6.44691e-05	FALSE	FALSE	0.917975	0.00592543	FALSE	FALSE	1.09558	0.00115202	FALSE	FALSE
E9PW03	Gpaa1	Glycosylphosphatidylinositol anchor attachment 1 protein	0.937948	0.947351	0.898038	1.12148	0.832798	0.993094	0.944945	1.09116	1.04041	0.493528	0.769921	0.465517	0.848059	1.05879	1.10924	1.04765	FALSE	FALSE	0.94447	0.554455	FALSE	FALSE	0.901515	0.0979527	FALSE	FALSE	0.954519	0.670313	FALSE	FALSE
E9PW20	Chtop	Chromatin target of PRMT1 protein	0.914993	0.958687	0.958563	0.991943	1.06633	0.965328	1.02095	0.871402	0.982538	0.399657	0.400823	0.948547	0.55694	1.03482	1.02501	0.990518	FALSE	FALSE	0.966348	0.129979	FALSE	FALSE	0.975599	0.777997	FALSE	FALSE	1.00957	0.411184	FALSE	FALSE
E9PW23	Pde7b	cAMP-specific 3,5-cyclic phosphodiesterase 7B	1.33018	1.43892	1.42878	1.70489	0.883644	1.43292	0.916863	0.67202	0.924777	0.0694103	0.958159	0.082482	0.117701	1.0029	0.641709	0.639856	TRUE	TRUE	0.997112	0.821402	FALSE	FALSE	1.55834	0.0033547	TRUE	TRUE	1.56285	0.120448	FALSE	FALSE
E9PW66	Nap1l1	Nucleosome assembly protein 1-like 1	0.751857	0.887425	0.783624	1.04849	1.07813	1.03427	1.05651	1.08621	1.46738	0.0347629	0.156257	0.0302345	0.436378	1.338	1.38614	1.03598	FALSE	TRUE	0.747385	0.00459111	FALSE	TRUE	0.721428	0.0460322	FALSE	TRUE	0.965269	0.322936	FALSE	FALSE
H7BXB1	Csnk1a1	Casein kinase I isoform alpha	0.929337	0.965483	0.860802	0.951343	1.17035	0.980241	0.922798	1.2104	1.10249	0.275333	0.46764	0.266969	0.881008	1.05478	1.18632	1.12472	FALSE	FALSE	0.948069	0.199757	FALSE	FALSE	0.84294	0.147685	FALSE	FALSE	0.889112	0.701972	FALSE	FALSE
E9PWC8	Papola	Poly(A) polymerase alpha	0.928058	1.09631	0.945719	1.04472	1.11733	0.974828	0.916941	0.853473	0.938169	0.125405	0.634334	0.362975	0.112015	1.10468	0.96957	0.877695	FALSE	FALSE	0.905241	0.455766	FALSE	FALSE	1.03138	0.214492	FALSE	FALSE	1.13935	0.0419121	FALSE	FALSE
E9PWE8	Dpysl3	Dihydropyrimidinase-related protein 3	1.24763	1.14419	1.16363	0.877139	0.90117	0.897394	0.973803	0.919283	0.906043	0.000174831	0.000215856	0.000501736	0.443386	0.771199	0.79001	1.02439	FALSE	TRUE	1.29668	0.000845946	FALSE	TRUE	1.26581	0.0026554	FALSE	TRUE	0.97619	0.135308	FALSE	FALSE
E9PWG2	Trappc8		1.18591	0.997977	0.98539	1.04171	0.966864	1.01088	1.03472	0.801071	0.991683	0.42334	0.816604	0.395304	0.722062	1.01293	0.993693	0.981009	FALSE	FALSE	0.987236	0.505689	FALSE	FALSE	1.00635	0.304193	FALSE	FALSE	1.01936	0.441628	FALSE	FALSE
E9PWQ3	Col6a3		1.06053	0.927718	0.942104	0.96165	0.942747	0.933966	1.10521	1.12665	0.932962	0.26205	0.87306	0.455263	0.253414	1.00068	1.17313	1.17233	FALSE	FALSE	0.999318	0.513924	FALSE	FALSE	0.852419	0.352503	FALSE	FALSE	0.853001	0.153294	FALSE	FALSE
F7CGG2	Trrap	Transformation/transcription domain-associated protein	0.792862	1.02463	1.0421	1.0235	1.02491	1.18005	0.909319	0.973838	0.859466	0.204549	0.360574	0.886769	0.203085	1.00027	0.887459	0.887218	FALSE	FALSE	0.999729	0.26804	FALSE	FALSE	1.12681	0.676842	FALSE	FALSE	1.12712	0.0582498	FALSE	FALSE
E9PWV3	Rps6ka1	Ribosomal protein S6 kinase;Ribosomal protein S6 kinase alpha-1	0.790558	0.86465	0.89709	1.10131	1.12649	1.43832	1.37708	1.15089	1.38408	0.014143	0.03621	0.0154945	0.752498	1.30283	1.59264	1.22245	TRUE	TRUE	0.767558	0.030237	FALSE	TRUE	0.627887	0.00542523	TRUE	TRUE	0.818032	0.570208	FALSE	FALSE
E9PWV7	Gtpbp3	tRNA modification GTPase GTPBP3, mitochondrial	1.13568	0.883008	1.04729	0.872125	0.85585	0.850828	0.85121	1.03931	0.767148	0.22947	0.24292	0.346447	0.953837	0.817207	0.812776	0.994578	FALSE	TRUE	1.22368	0.0941758	FALSE	FALSE	1.23035	0.281143	FALSE	FALSE	1.00545	0.760975	FALSE	FALSE
E9PWW9	Rsf1		1.07259	0.960188	1.04596	1.0402	1.03492	0.994659	0.983806	1.02815	0.887405	0.390397	0.99761	0.43622	0.468443	0.989445	0.940574	0.950607	FALSE	FALSE	1.01067	0.939266	FALSE	FALSE	1.06318	0.327325	FALSE	FALSE	1.05196	0.265899	FALSE	FALSE
E9PWX1	Dpp6	Dipeptidyl aminopeptidase-like protein 6	1.10514	0.676173	0.771927	0.915824	0.850204	0.849892	1.2442	1.0728	0.946092	0.2069	0.98561	0.236189	0.288271	1.1014	1.38977	1.26182	FALSE	TRUE	0.907932	0.881764	FALSE	FALSE	0.719544	0.204114	FALSE	FALSE	0.792509	0.0727109	FALSE	FALSE
F8WHY8	Mta1	Metastasis-associated protein MTA1	1.00801	1.05465	0.91746	1.10017	1.09403	1.03203	1.05004	1.00154	1.01869	0.18662	0.170798	0.734812	0.431656	1.08534	1.01059	0.931128	FALSE	FALSE	0.921373	0.14759	FALSE	FALSE	0.989524	0.520473	FALSE	FALSE	1.07397	0.11602	FALSE	FALSE
E9PX53	Ppp4r1	Serine/threonine-protein phosphatase 4 regulatory subunit 1	0.825342	0.75204	0.895508	1.0564	0.957505	0.974776	0.822018	1.06718	0.883449	0.140455	0.124557	0.415837	0.61373	1.18106	1.0704	0.90631	FALSE	FALSE	0.8467	0.0287642	FALSE	FALSE	0.934228	0.30249	FALSE	FALSE	1.10338	0.417433	FALSE	FALSE
E9PX59	Samd9l	Sterile alpha motif domain-containing protein 9-like	0.85646	0.663649	0.789598	1.0268	0.959167	1.26232	1.28904	1.34196	1.21378	0.00438236	0.0351592	0.00367885	0.162774	1.3004	1.63253	1.2554	TRUE	TRUE	0.768992	0.0441071	FALSE	TRUE	0.612546	0.00163856	TRUE	TRUE	0.796557	0.115325	FALSE	FALSE
E9PX70	Col12a1	Collagen alpha-1(XII) chain	1.37765	1.72421	1.43552	1.02105	0.987369	0.979687	0.632877	0.755465	0.605024	0.000345745	0.00405681	0.00028514	0.0311839	0.687812	0.440869	0.640973	TRUE	TRUE	1.45388	0.00874613	FALSE	TRUE	2.26825	0.00190639	TRUE	TRUE	1.56013	0.0022899	TRUE	TRUE
E9PXB7	Nedd4l	E3 ubiquitin-protein ligase NEDD4-like	1.03883	1.06808	1.15869	1.0494	1.08508	0.874476	1.01632	0.912598	1.01495	0.309275	0.45585	0.314912	0.944217	0.98251	0.950254	0.967169	FALSE	FALSE	1.0178	0.31432	FALSE	FALSE	1.05235	0.097661	FALSE	FALSE	1.03395	0.782765	FALSE	FALSE
E9PXM6	Slc29a1	Equilibrative nucleoside transporter 1	1.10019	1.01739	1.11455	0.976246	0.847939	0.812586	0.859706	0.823907	0.746025	0.00682759	0.0258866	0.00664583	0.465746	0.77072	0.748877	0.971658	FALSE	TRUE	1.29749	0.0270506	FALSE	TRUE	1.33533	0.00408241	FALSE	TRUE	1.02917	0.313844	FALSE	FALSE
E9PXX7	Txndc5	Thioredoxin domain-containing protein 5	0.908881	1.09916	1.06409	0.948278	1.1656	0.938167	1.02446	1.03626	1.03857	0.979323	0.995864	0.992455	0.977402	0.891166	0.973852	1.09278	FALSE	FALSE	1.12213	0.946884	FALSE	FALSE	1.02685	0.884747	FALSE	FALSE	0.915093	0.842507	FALSE	FALSE
Q3URM1	Clpb	Caseinolytic peptidase B protein homolog	0.945359	0.813758	1.06176	0.851201	0.896783	0.82766	0.771724	0.960487	0.819863	0.475321	0.564538	0.509367	0.994189	0.9004	0.867251	0.963184	FALSE	FALSE	1.11062	0.333897	FALSE	FALSE	1.15307	0.382045	FALSE	FALSE	1.03822	0.902388	FALSE	FALSE
E9PYB0	Ahnak2		1.23784	0.830926	1.10474	1.14937	0.945949	0.967657	1.11146	0.871282	1.03009	0.909884	0.953683	0.905454	0.990225	0.875911	0.932421	1.06452	FALSE	FALSE	1.14167	0.799919	FALSE	FALSE	1.07248	0.719619	FALSE	FALSE	0.939395	0.869655	FALSE	FALSE
E9PYD6	Becn1	Beclin-1	1.0994	0.85939	0.640665	0.823731	1.27811	0.804805	0.836941	0.954594	0.856472	0.814512	0.822147	0.994956	0.869216	0.958507	0.996604	1.03975	FALSE	FALSE	1.04329	0.641554	FALSE	FALSE	1.00341	0.911893	FALSE	FALSE	0.961773	0.61632	FALSE	FALSE
E9PYG6	Rasa1		1.09016	0.999569	1.11814	1.02383	0.929621	1.09713	1.08581	1.08318	0.950921	0.706131	0.684421	0.883415	0.925315	0.939158	0.993595	1.05796	FALSE	FALSE	1.06478	0.43336	FALSE	FALSE	1.00645	0.634829	FALSE	FALSE	0.945212	0.743268	FALSE	FALSE
G3XA35	Vcan	Versican core protein	0.725381	1.23858	1.07146	0.942616	0.974741	1.21752	1.42701	1.1869	1.1585	0.313335	0.976227	0.334756	0.425355	0.909729	1.10774	1.21766	FALSE	TRUE	1.09923	0.858385	FALSE	FALSE	0.902737	0.229659	FALSE	FALSE	0.821246	0.155414	FALSE	FALSE
E9PYH2	Acot7	Cytosolic acyl coenzyme A thioester hydrolase	0.988418	0.987992	1.12279	1.02157	1.00695	1.17289	0.868865	0.987833	1.04274	0.405213	0.881663	0.634916	0.386444	1.03355	0.999408	0.966971	FALSE	FALSE	0.967543	0.649492	FALSE	FALSE	1.00059	0.383949	FALSE	FALSE	1.03416	0.244327	FALSE	FALSE
E9PYI8	Usp14	Ubiquitin carboxyl-terminal hydrolase;Ubiquitin carboxyl-terminal hydrolase 14	0.839418	0.993374	0.842922	1.0079	0.951584	1.12399	1.13514	1.39841	1.19284	0.0196949	0.335234	0.0168513	0.109644	1.19572	1.41513	1.1835	FALSE	TRUE	0.836317	0.13118	FALSE	FALSE	0.70665	0.0208291	FALSE	TRUE	0.844955	0.0862862	FALSE	FALSE
E9PYL9	Gm10036	60S ribosomal protein L11	0.871166	0.944637	0.87161	1.12011	1.08527	1.05904	0.966142	1.10219	1.15583	0.0180112	0.0240538	0.0325085	0.96453	1.24513	1.26455	1.01559	FALSE	TRUE	0.803126	0.00309839	FALSE	TRUE	0.790795	0.0437302	FALSE	TRUE	0.984646	0.831719	FALSE	FALSE
E9PYN1	Cadm1	Cell adhesion molecule 1	1.18998	0.888251	1.26495	1.01359	0.987014	1.01693	0.917917	0.994441	0.976805	0.335914	0.532972	0.326107	0.898432	0.851767	0.820858	0.963712	FALSE	TRUE	1.17403	0.400559	FALSE	FALSE	1.21824	0.266951	FALSE	FALSE	1.03765	0.1621	FALSE	FALSE
E9PYN9	Aoc1	Amine oxidase;Amiloride-sensitive amine oxidase [copper-containing]	0.285493	0.412064	0.596093	0.865676	0.726327	0.974611	1.78249	2.37466	0.732742	0.0628144	0.574258	0.0562066	0.213103	2.10083	4.32575	2.05907	TRUE	TRUE	0.476002	0.0212006	TRUE	TRUE	0.231174	0.0701373	FALSE	FALSE	0.485656	0.185863	FALSE	FALSE
E9PYT0	Arhgap5	Rho GTPase-activating protein 5	1.04769	1.08168	1.07797	1.00101	1.04917	1.05515	0.836704	1.10241	0.836291	0.20898	0.892755	0.208225	0.363184	0.973282	0.776184	0.797492	FALSE	TRUE	1.02745	0.168181	FALSE	FALSE	1.28835	0.18215	FALSE	FALSE	1.25393	0.290103	FALSE	FALSE
E9PZ00	Psap	Prosaposin	0.659828	0.96306	0.759348	0.709357	0.803267	0.899223	1.99399	1.70248	1.36833	0.00286511	0.998156	0.00464912	0.00491335	1.05784	2.24203	2.11945	TRUE	TRUE	0.945326	0.929447	FALSE	FALSE	0.446024	0.0113703	TRUE	TRUE	0.471821	0.0094342	TRUE	TRUE
E9PZ16	Hspg2	Basement membrane-specific heparan sulfate proteoglycan core protein;Endorepellin;LG3 peptide	1.09473	0.861506	0.970186	0.77226	0.804592	0.757367	1.10743	1.18881	1.01978	0.00895119	0.0642719	0.222787	0.00752964	0.795992	1.14146	1.43401	FALSE	TRUE	1.25629	0.0455137	FALSE	TRUE	0.87607	0.19355	FALSE	FALSE	0.697345	0.00297786	FALSE	TRUE
E9PZ21	Rbms1	RNA-binding motif, single-stranded-interacting protein 1;RNA-binding motif, single-stranded-interacting protein 3	1.17846	0.924752	0.885548	0.943521	1.02959	0.802172	1.04595	1.27172	0.947548	0.450659	0.831816	0.738951	0.422689	1.0203	1.13106	1.10856	FALSE	FALSE	0.980107	0.563831	FALSE	FALSE	0.884125	0.525931	FALSE	FALSE	0.90207	0.234031	FALSE	FALSE
E9PZ91	Fhit	Bis(5-adenosyl)-triphosphatase	0.995306	1.09641	0.905376	0.975457	0.965577	1.06259	0.928941	0.690725	0.921171	0.179006	0.999612	0.231911	0.22437	0.980057	0.925516	0.944349	FALSE	FALSE	1.02035	0.974175	FALSE	FALSE	1.08048	0.187075	FALSE	FALSE	1.05893	0.140181	FALSE	FALSE
E9PZD8	Cp	Ceruloplasmin	0.955333	0.9873	0.684685	0.906405	1.05271	0.983463	1.2837	1.34934	1.58792	0.0077672	0.648245	0.00831665	0.0226325	1.02944	1.41242	1.37203	FALSE	TRUE	0.971398	0.373046	FALSE	FALSE	0.708003	0.0163132	FALSE	TRUE	0.728849	0.0137737	FALSE	TRUE
E9PZF0	Gm20390	Nucleoside diphosphate kinase;Nucleoside diphosphate kinase B	0.965472	1.00764	0.986834	1.00503	1.08423	1.06046	1.15579	1.07392	1.19743	0.015118	0.2714	0.0127389	0.0991205	1.07461	1.17121	1.08989	FALSE	FALSE	0.930569	0.0749358	FALSE	FALSE	0.853818	0.0152292	FALSE	FALSE	0.917523	0.0990531	FALSE	FALSE
E9PZJ8	Ascc3	Activating signal cointegrator 1 complex subunit 3	0.439587	0.954034	0.773891	0.326714	0.957767	0.314253	0.388954	1.09109	1.5561	0.436483	0.85374	0.700238	0.41134	0.422171	1.40988	3.3396	TRUE	TRUE	2.36871	0.50703	FALSE	FALSE	0.709279	0.478961	FALSE	FALSE	0.299437	0.297387	FALSE	FALSE
E9PZK7	Arfrp1	ADP-ribosylation factor-related protein 1	1.04524	1.09601	0.480107	1.14904	1.18569	1.15318	1.20122	1.04806	0.996227	0.285949	0.277253	0.479825	0.884025	1.10326	1.00269	0.908843	FALSE	FALSE	0.906404	0.217847	FALSE	FALSE	0.997317	0.371228	FALSE	FALSE	1.1003	0.266463	FALSE	FALSE
E9PZM4	Chd2	Chromodomain-helicase-DNA-binding protein 2	1.07392	1.04827	1.06138	0.919291	0.848222	0.859807	0.907247	1.01604	0.929693	0.00398847	0.00330611	0.0362094	0.135958	0.810082	0.875926	1.08128	FALSE	TRUE	1.23444	0.00133467	FALSE	TRUE	1.14165	0.0315788	FALSE	FALSE	0.924829	0.131787	FALSE	FALSE
E9PZM7	Scaf11		1.07451	1.10186	1.05898	1.02003	1.14353	1.06126	0.957622	0.87118	0.909712	0.00685952	0.995166	0.0105437	0.0116482	0.987669	0.846633	0.857203	FALSE	FALSE	1.01248	0.931589	FALSE	FALSE	1.18115	0.00407468	FALSE	FALSE	1.16658	0.0212506	FALSE	FALSE
E9PZP3	Ripk3	Receptor-interacting serine/threonine-protein kinase 3	0.988558	0.710257	0.879852	1.16195	0.888383	1.35902	1.12464	1.15979	1.06844	0.140244	0.168324	0.201783	0.988761	1.32062	1.27822	0.96789	FALSE	TRUE	0.757218	0.155916	FALSE	FALSE	0.782339	0.0388679	FALSE	TRUE	1.03318	0.898819	FALSE	FALSE
Q3UDK5	Cox7a2l	Cytochrome c oxidase subunit 7A-related protein, mitochondrial	1.06651	0.89788	1.04389	1.03064	1.14984	0.926451	0.907478	1.08347	1.11295	0.91093	0.923424	0.927828	0.999924	0.98731	1.03792	1.05126	FALSE	FALSE	1.01285	0.713523	FALSE	FALSE	0.963467	0.720853	FALSE	FALSE	0.95124	0.991674	FALSE	FALSE
E9Q027	Cnot2	CCR4-NOT transcription complex subunit 2	0.93782	0.915043	1.07776	0.903644	1.05135	0.963797	0.938483	1.01191	0.973572	0.9976	0.997368	0.999164	0.999497	1.0277	1.03812	1.01014	FALSE	FALSE	0.973047	0.955589	FALSE	FALSE	0.963277	0.969787	FALSE	FALSE	0.989959	0.973013	FALSE	FALSE
E9Q035	Gm20425		1.06087	0.892107	0.736558	0.941294	0.876297	0.935178	1.55677	1.30327	1.63399	0.00282233	0.981084	0.00432099	0.00516176	1.04828	1.74505	1.66468	TRUE	TRUE	0.953944	0.836811	FALSE	FALSE	0.573051	0.011755	TRUE	TRUE	0.600717	0.00471319	TRUE	TRUE
E9Q066	Larp4	La-related protein 4	0.887852	0.946601	0.732452	1.48871	1.10339	1.25507	1.17413	0.948258	1.2235	0.0392926	0.0339826	0.178715	0.432883	1.4136	1.32244	0.935517	FALSE	TRUE	0.707415	0.0297035	FALSE	TRUE	0.756176	0.0706686	FALSE	FALSE	1.06893	0.300088	FALSE	FALSE
F7B276	Habp2	Hyaluronan-binding protein 2;Hyaluronan-binding protein 2 50 kDa heavy chain;Hyaluronan-binding protein 2 50 kDa heavy chain alternate form;Hyaluronan-binding protein 2 27 kDa light chain;Hyaluronan-binding protein 2 27 kDa light chain alternate form	1.31289	1.05486	0.931293	0.893495	0.909966	0.906099	1.00115	0.889176	0.788034	0.164255	0.225353	0.198968	0.994583	0.858977	0.842934	0.981323	FALSE	FALSE	1.16418	0.155699	FALSE	FALSE	1.18633	0.181756	FALSE	FALSE	1.01903	0.874427	FALSE	FALSE
E9Q9C6	Fcgbp		0.584231	0.390529	0.616943	0.7751	0.658773	0.746668	2.57392	2.26099	0.901407	0.0345267	0.890674	0.0396731	0.0702603	1.27804	3.87002	3.0281	TRUE	TRUE	0.782451	0.0675432	FALSE	FALSE	0.258397	0.0560368	FALSE	FALSE	0.33024	0.0826228	FALSE	FALSE
E9Q137	Tex264		0.711929	1.00037	0.895478	1.86055	1.05529	0.695061	0.686133	0.852376	0.908308	0.416172	0.529675	0.981945	0.437272	1.17846	0.951866	0.80772	FALSE	TRUE	0.848565	0.3992	FALSE	FALSE	1.05057	0.643914	FALSE	FALSE	1.23805	0.330876	FALSE	FALSE
E9Q150	Dvl3	Segment polarity protein dishevelled homolog DVL-3;Segment polarity protein dishevelled homolog DVL-1	1.20947	0.909273	1.02738	1.01491	0.836808	0.828615	0.935206	1.00737	0.859716	0.300151	0.294269	0.482694	0.902818	0.814503	0.910279	1.11759	FALSE	TRUE	1.22774	0.218207	FALSE	FALSE	1.09856	0.303528	FALSE	FALSE	0.894784	0.613088	FALSE	FALSE
E9Q156	Wdr4	tRNA (guanine-N(7)-)-methyltransferase non-catalytic subunit Wdr4;tRNA (guanine-N(7)-)-methyltransferase non-catalytic subunit WDR4	0.93791	1.00255	0.461381	1.03199	1.01327	0.875898	0.886507	0.870226	0.919552	0.529328	0.500656	0.810405	0.844871	1.08035	0.945193	0.874897	FALSE	FALSE	0.925628	0.384884	FALSE	FALSE	1.05798	0.621522	FALSE	FALSE	1.14299	0.186816	FALSE	FALSE
E9Q1D5	Tgfb1i1	Transforming growth factor beta-1-induced transcript 1 protein	1.23413	0.805042	0.904376	0.650619	0.619283	0.676866	1.46603	1.13562	1.25304	0.00889639	0.101777	0.133899	0.00724464	0.719412	1.38553	1.92592	TRUE	TRUE	1.39002	0.0638964	FALSE	FALSE	0.721744	0.133668	FALSE	FALSE	0.519231	0.00292096	TRUE	TRUE
E9Q1F5	Myo5c		0.812101	1.07032	0.650932	2.21212	1.12491	0.840374	0.706065	0.960061	0.96058	0.307585	0.350127	0.995942	0.386586	1.38519	1.18219	0.853454	FALSE	TRUE	0.721923	0.276661	FALSE	FALSE	0.845884	0.844434	FALSE	FALSE	1.17171	0.292203	FALSE	FALSE
E9Q9F5	Sept7	Septin-7	1.08677	1.07071	1.09654	0.899387	0.996392	0.918574	0.928866	0.980925	0.962623	0.00377336	0.00461521	0.00919411	0.775951	0.845232	0.885764	1.04795	FALSE	FALSE	1.18311	0.00871526	FALSE	FALSE	1.12897	0.00170785	FALSE	FALSE	0.95424	0.592802	FALSE	FALSE
E9Q1P8	Irf2bp2	Interferon regulatory factor 2-binding protein 2	1.09494	1.12621	1.11153	0.954823	0.987918	0.89138	0.850666	0.787993	0.825236	0.000161021	0.00269025	0.000129285	0.0116005	0.859017	0.742433	0.864282	FALSE	TRUE	1.16412	0.00502467	FALSE	FALSE	1.34692	0.000140719	FALSE	TRUE	1.15703	0.0214736	FALSE	FALSE
E9Q1S3	Sec23a	Protein transport protein Sec23A	1.01098	0.948428	0.949528	0.952586	0.952281	0.975402	1.07578	1.11318	1.06072	0.00243134	0.903226	0.00506903	0.00337732	1.00322	1.13297	1.12933	FALSE	FALSE	0.996789	0.686994	FALSE	FALSE	0.882637	0.0118124	FALSE	FALSE	0.88548	0.00209145	FALSE	FALSE
E9Q1U2	Synpo2	Synaptopodin-2	1.52021	1.04151	1.13566	0.748184	0.820671	0.703705	0.938647	0.928835	0.823522	0.0235793	0.0220016	0.0839039	0.546349	0.658812	0.817884	1.24145	TRUE	TRUE	1.51788	0.0342105	TRUE	TRUE	1.22267	0.0904334	FALSE	FALSE	0.805508	0.0498849	FALSE	TRUE
E9Q1V5	Smpd4	Sphingomyelin phosphodiesterase 4	1.23905	1.03002	0.959129	0.856537	1.01459	0.900554	0.979385	0.849066	0.873293	0.161877	0.251819	0.178717	0.959804	0.874304	0.847837	0.969728	FALSE	FALSE	1.14377	0.18929	FALSE	FALSE	1.17947	0.132417	FALSE	FALSE	1.03122	0.72516	FALSE	FALSE
E9Q467	Abcc4		1.37234	1.37257	1.24311	0.930945	0.968722	0.806211	0.696693	0.73303	0.686924	7.44162e-05	0.000560488	6.63531e-05	0.0264323	0.678363	0.507668	0.748372	TRUE	TRUE	1.47414	0.0028242	FALSE	TRUE	1.96979	0.000161726	TRUE	TRUE	1.33623	0.0183604	FALSE	TRUE
Q3TAW3	Acox3	Acyl-coenzyme A oxidase;Peroxisomal acyl-coenzyme A oxidase 3	1.19332	0.953391	1.01516	0.907746	1.0455	0.876248	0.894198	1.04532	0.896434	0.374861	0.429913	0.442278	0.999631	0.894186	0.883043	0.987538	FALSE	FALSE	1.11834	0.279909	FALSE	FALSE	1.13245	0.282677	FALSE	FALSE	1.01262	0.977631	FALSE	FALSE
E9Q2H1	Ubr5	E3 ubiquitin-protein ligase UBR5	0.970579	1.08001	1.04805	0.93337	0.92406	0.950962	0.91548	0.923521	1.0404	0.139987	0.138522	0.277474	0.848788	0.89058	0.881183	0.989448	FALSE	FALSE	1.12286	0.0443873	FALSE	FALSE	1.13484	0.23124	FALSE	FALSE	1.01066	0.595799	FALSE	FALSE
E9Q2X6	Smc4	Structural maintenance of chromosomes protein;Structural maintenance of chromosomes protein 4	0.636589	1.0084	0.733092	1.14295	1.32023	1.55634	0.970872	1.00836	1.2192	0.0281468	0.0233919	0.232438	0.231953	1.8009	1.37549	0.763776	TRUE	TRUE	0.555277	0.0286849	TRUE	TRUE	0.727015	0.113899	FALSE	FALSE	1.30928	0.127203	FALSE	FALSE
E9Q317	Gm10094	Histone deacetylase complex subunit SAP18	1.01484	0.985749	1.07118	0.995443	1.01441	0.930344	0.930571	0.891571	0.974159	0.10165	0.469839	0.0879026	0.413515	0.980887	0.916963	0.934831	FALSE	FALSE	1.01949	0.286964	FALSE	FALSE	1.09056	0.0567994	FALSE	FALSE	1.06971	0.241147	FALSE	FALSE
E9Q397	Sptb	Spectrin beta chain, erythrocytic	0.979887	1.61073	0.796049	1.12261	0.991333	1.61495	0.838401	0.808185	0.818892	0.302748	0.896801	0.491435	0.295289	1.14565	0.8357	0.729453	FALSE	TRUE	0.872864	0.732567	FALSE	FALSE	1.1966	0.281454	FALSE	FALSE	1.37089	0.090988	FALSE	FALSE
E9Q3B1	Rcbtb2	RCC1 and BTB domain-containing protein 2	1.03292	0.91491	1.10454	1.03874	1.05006	1.12036	1.15527	0.864852	1.12377	0.847693	0.835346	0.939368	0.968519	1.01659	1.08795	1.07019	FALSE	FALSE	0.983679	0.439119	FALSE	FALSE	0.91916	0.790353	FALSE	FALSE	0.934411	0.830913	FALSE	FALSE
E9Q3E2	Synpo	Synaptopodin	1.24077	1.08457	1.13848	1.14625	0.949859	0.918183	1.00815	0.926311	1.21198	0.355321	0.343484	0.559338	0.89642	0.834325	0.885523	1.06136	FALSE	FALSE	1.19857	0.151867	FALSE	FALSE	1.12928	0.334507	FALSE	FALSE	0.942183	0.711548	FALSE	FALSE
F6Z1C2	Efemp2	EGF-containing fibulin-like extracellular matrix protein 2	1.00449	1.06644	0.885052	1.10062	1.00412	0.80623	0.825699	1.16838	0.932572	0.991595	0.991012	0.99617	0.998903	0.999628	0.928404	0.92875	FALSE	FALSE	1.00037	0.889841	FALSE	FALSE	1.07712	0.935984	FALSE	FALSE	1.07672	0.970589	FALSE	FALSE
E9Q3G8	Nup153		0.982422	1.04735	0.987478	1.12633	0.995706	1.05988	0.953723	1.04301	1.00425	0.334273	0.427266	0.990432	0.368021	1.07332	1.01699	0.947519	FALSE	FALSE	0.931693	0.271719	FALSE	FALSE	0.983298	0.878223	FALSE	FALSE	1.05539	0.257562	FALSE	FALSE
E9Q3M0	Smad2	Mothers against decapentaplegic homolog;Mothers against decapentaplegic homolog 2;Mothers against decapentaplegic homolog 3;Mothers against decapentaplegic homolog 9	1.03251	0.850658	1.00839	1.0539	0.840019	1.0051	0.793115	0.805457	0.897818	0.206806	0.9994	0.264577	0.254061	0.996746	0.79876	0.801368	FALSE	TRUE	1.00326	0.978363	FALSE	FALSE	1.25194	0.116284	FALSE	FALSE	1.24787	0.138444	FALSE	FALSE
E9Q586	Dctn1	Dynactin subunit 1	1.08838	0.958626	0.964808	0.970761	1.01	0.971499	1.05754	1.07137	0.995975	0.412883	0.879872	0.645855	0.393235	1.00694	1.09612	1.08857	FALSE	FALSE	0.993112	0.676625	FALSE	FALSE	0.912311	0.477922	FALSE	FALSE	0.918639	0.0961165	FALSE	FALSE
E9Q3Q6	Alcam	CD166 antigen	0.774967	0.910507	0.981047	1.0934	0.995933	1.29814	1.32559	1.28064	1.13044	0.0306294	0.116298	0.0277073	0.515555	1.20087	1.40651	1.17124	FALSE	TRUE	0.832729	0.089357	FALSE	FALSE	0.71098	0.0134533	FALSE	TRUE	0.853795	0.337135	FALSE	FALSE
E9Q3V6	Sept2		1.16552	1.0064	1.05406	1.00207	0.931292	1.01702	1.04328	0.997453	1.02258	0.207701	0.187747	0.498894	0.700637	0.950674	0.970131	1.02047	FALSE	FALSE	1.05189	0.164442	FALSE	FALSE	1.03079	0.330309	FALSE	FALSE	0.979944	0.272003	FALSE	FALSE
E9Q3X0	Mvp	Major vault protein	0.909616	1.00007	0.918023	1.07135	0.991922	1.03669	1.04289	1.13325	1.04641	0.035915	0.123396	0.0330432	0.570865	1.12927	1.13985	1.00937	FALSE	FALSE	0.885531	0.0697022	FALSE	FALSE	0.877311	0.0333243	FALSE	FALSE	0.990716	0.336448	FALSE	FALSE
E9Q421	Pigk	GPI-anchor transamidase	1.04709	1.01049	0.858292	1.18985	0.993911	1.02794	1.06552	0.992935	1.02766	0.425573	0.398315	0.713291	0.828043	1.01727	1.01699	0.999725	FALSE	FALSE	0.983022	0.303737	FALSE	FALSE	0.983292	0.408306	FALSE	FALSE	1.00027	0.548607	FALSE	FALSE
E9Q450	Tpm1		1.05774	1.06079	0.950484	1.00561	0.838791	0.929238	1.11621	1.09674	0.926759	0.254944	0.391819	0.939347	0.262237	0.878513	1.03687	1.18026	FALSE	FALSE	1.13829	0.17804	FALSE	FALSE	0.964439	0.754172	FALSE	FALSE	0.847272	0.188679	FALSE	FALSE
E9Q481	Smek1	Serine/threonine-protein phosphatase 4 regulatory subunit 3A	0.987981	0.988769	0.934687	1.05555	1.10328	1.26297	1.13911	0.943232	1.16076	0.164695	0.151335	0.387894	0.735052	1.1167	1.15296	1.03247	FALSE	FALSE	0.895494	0.0595189	FALSE	FALSE	0.86733	0.196759	FALSE	FALSE	0.96855	0.5582	FALSE	FALSE
E9Q4K7	Kif13b	Kinesin-like protein	0.959679	1.12733	1.01605	0.982804	1.04579	1.04644	0.958551	1.01001	1.01183	0.666985	0.977627	0.666476	0.780151	1.02927	0.994054	0.965785	FALSE	FALSE	0.971562	0.870087	FALSE	FALSE	1.00598	0.47768	FALSE	FALSE	1.03543	0.313602	FALSE	FALSE
E9Q4M4	Chchd6	MICOS complex subunit Mic25	0.974032	0.980543	1.13824	0.970794	0.733875	0.852532	0.857146	0.937704	0.915814	0.118007	0.112474	0.270215	0.775308	0.869449	0.933986	1.07423	FALSE	FALSE	1.15015	0.109261	FALSE	FALSE	1.07068	0.0962926	FALSE	FALSE	0.930901	0.51936	FALSE	FALSE
E9Q4N6	Arid1b		1.30368	1.1206	1.17867	1.02233	1.08169	1.0519	0.805547	0.884023	0.841559	0.00111512	0.0550903	0.00090853	0.0137457	0.89245	0.71399	0.800034	FALSE	TRUE	1.12051	0.0582234	FALSE	FALSE	1.40058	0.00365754	FALSE	TRUE	1.24995	0.0018469	FALSE	TRUE
E9Q4P1	Wdfy1		0.790237	0.940088	0.917967	0.959359	1.00664	1.06633	1.36322	1.092	1.18709	0.0161791	0.311208	0.0138169	0.0944035	1.09659	1.29317	1.17926	FALSE	TRUE	0.911914	0.0843347	FALSE	FALSE	0.773294	0.0228567	FALSE	TRUE	0.84799	0.0756163	FALSE	FALSE
Q6W4W7	Diap2	Protein diaphanous homolog 2	1.14018	0.924994	1.03812	0.963471	0.919149	0.951772	0.942323	0.948966	0.926629	0.204001	0.273937	0.240664	0.993916	0.916826	0.907725	0.990073	FALSE	FALSE	1.09072	0.231206	FALSE	FALSE	1.10166	0.202659	FALSE	FALSE	1.01003	0.729828	FALSE	FALSE
E9Q4V9	Nup107	Nuclear pore complex protein Nup107	1.13286	1.01513	1.10789	0.987078	0.965258	0.965366	0.880331	0.797747	0.894913	0.00324242	0.0608117	0.00260222	0.0567048	0.871357	0.794603	0.911914	FALSE	TRUE	1.14763	0.0367542	FALSE	FALSE	1.25849	0.00830617	FALSE	TRUE	1.09659	0.0209558	FALSE	FALSE
E9Q4X2	Uggt2		0.992396	1.03468	1.14585	1.09429	1.1276	1.00951	1.05785	0.963689	1.01357	0.479875	0.926632	0.67026	0.466925	1.05761	0.979599	0.926241	FALSE	FALSE	0.945531	0.75251	FALSE	FALSE	1.02083	0.436859	FALSE	FALSE	1.07963	0.214983	FALSE	FALSE
E9Q4X5	Eps8l1	Epidermal growth factor receptor kinase substrate 8-like protein 1	0.742585	0.762227	1.13038	1.08683	0.972973	1.68247	1.12891	1.10955	0.912856	0.300067	0.27342	0.715712	0.649748	1.42586	1.45567	1.0209	FALSE	TRUE	0.701329	0.219291	FALSE	FALSE	0.686969	0.297521	FALSE	FALSE	0.979524	0.44105	FALSE	FALSE
H3BJG4	Trip11		1.11915	0.952495	0.957354	1.09278	0.996877	1.04574	1.09306	1.00744	1.01822	0.791569	0.800191	0.851945	0.99433	1.09232	1.06358	0.973686	FALSE	FALSE	0.915483	0.594274	FALSE	FALSE	0.940224	0.649738	FALSE	FALSE	1.02702	0.892506	FALSE	FALSE
E9Q555	Rnf213	E3 ubiquitin-protein ligase RNF213	0.726425	0.794331	0.88199	1.21526	1.11363	1.2925	1.02769	0.990151	1.3084	0.015214	0.015143	0.0481015	0.608726	1.52992	1.29378	0.845656	TRUE	TRUE	0.653631	0.00408134	TRUE	TRUE	0.772927	0.0489478	FALSE	TRUE	1.18251	0.433042	FALSE	FALSE
E9Q557	Dsp	Desmoplakin	0.607222	0.448093	0.728263	0.954104	0.769316	1.24494	1.75332	1.82338	1.23591	0.0066785	0.199493	0.00562011	0.0497654	1.57126	2.88745	1.83766	TRUE	TRUE	0.636432	0.0695932	FALSE	FALSE	0.346326	0.0075305	TRUE	TRUE	0.544169	0.0564955	FALSE	FALSE
E9QNH6	Myo1b	Unconventional myosin-Ib	0.963752	1.03843	1.10757	1.07701	1.09976	1.03254	0.965006	1.04428	0.893432	0.211862	0.803687	0.428864	0.198875	1.03715	0.929289	0.896005	FALSE	FALSE	0.964184	0.510447	FALSE	FALSE	1.07609	0.315445	FALSE	FALSE	1.11606	0.0994542	FALSE	FALSE
E9Q5B5	Hk2	Hexokinase;Hexokinase-2	0.729453	0.79006	0.736129	1.09663	1.12339	1.26555	1.14554	1.17049	1.23116	0.000215674	0.000439087	0.000334603	0.912762	1.52607	1.59006	1.04193	TRUE	TRUE	0.655277	0.00183004	TRUE	TRUE	0.628907	0.000173357	TRUE	TRUE	0.959757	0.742224	FALSE	FALSE
E9Q5C9	Nolc1		0.86657	1.12031	0.979675	1.03995	1.06139	1.11379	1.1874	0.995953	1.16296	0.337873	0.580145	0.31904	0.850338	1.08341	1.18709	1.0957	FALSE	FALSE	0.923015	0.340234	FALSE	FALSE	0.842396	0.253099	FALSE	FALSE	0.912657	0.532135	FALSE	FALSE
F8WH23	Igfbp7	Insulin-like growth factor-binding protein 7	0.703196	1.05023	1.12308	0.995521	1.09699	1.07961	1.12889	1.06214	1.24459	0.347822	0.693625	0.319639	0.745044	1.02797	1.0749	1.04565	FALSE	FALSE	0.972787	0.500732	FALSE	FALSE	0.930321	0.254135	FALSE	FALSE	0.956346	0.228437	FALSE	FALSE
E9Q5J9	Tpm3		0.90094	0.989895	1.00701	0.99933	0.980308	0.893872	0.967039	1.12452	1.23872	0.150467	0.9935	0.209806	0.182909	0.990315	1.136	1.14711	FALSE	FALSE	1.00978	0.869124	FALSE	FALSE	0.880283	0.166501	FALSE	FALSE	0.871757	0.148395	FALSE	FALSE
E9Q5L3	Acadsb	Short/branched chain specific acyl-CoA dehydrogenase, mitochondrial	0.895203	1.17495	1.01054	0.924853	1.03749	0.964706	1.0472	1.16985	1.11287	0.288003	0.791957	0.561031	0.266638	0.954647	1.10127	1.15358	FALSE	FALSE	1.04751	0.590249	FALSE	FALSE	0.908046	0.401328	FALSE	FALSE	0.866864	0.0501133	FALSE	FALSE
E9Q616	Ahnak		1.17483	0.967946	1.1642	0.969093	0.989822	0.981442	1.0181	1.01037	0.914007	0.152629	0.196461	0.199322	0.999927	0.843018	0.867867	1.02948	FALSE	FALSE	1.18621	0.144597	FALSE	FALSE	1.15225	0.181158	FALSE	FALSE	0.971368	0.984433	FALSE	FALSE
E9Q634	Myo1e	Unconventional myosin-Ie	0.826537	0.996212	0.965027	1.08785	0.973329	1.19431	1.1553	1.05043	1.12691	0.088618	0.156312	0.0990821	0.932789	1.12727	1.16775	1.03591	FALSE	FALSE	0.887099	0.131452	FALSE	FALSE	0.856347	0.0404991	FALSE	FALSE	0.965334	0.735736	FALSE	FALSE
E9Q6A6	Col6a6	Collagen alpha-6(VI) chain	0.718952	0.925352	1.01178	1.10229	1.12012	1.04538	1.06396	0.89904	0.881456	0.134044	0.125885	0.761766	0.309797	1.19121	0.971566	0.81561	FALSE	TRUE	0.83948	0.0855221	FALSE	FALSE	1.02927	0.58038	FALSE	FALSE	1.22608	0.0863362	FALSE	FALSE
E9Q6B2	Ccdc85c	Coiled-coil domain-containing protein 85C	1.4418	0.9946	2.56576	1.32595	0.827157	0.935357	1.06711	1.78965	1.02068	0.41674	0.390363	0.69766	0.833011	0.648742	0.740124	1.14086	TRUE	TRUE	1.54144	0.263957	FALSE	FALSE	1.35113	0.518024	FALSE	FALSE	0.876532	0.417833	FALSE	FALSE
E9Q6C2	C1s1	Complement C1s-A subcomponent;Complement C1s-A subcomponent heavy chain;Complement C1s-A subcomponent light chain;Complement C1s-B subcomponent;Complement C1s-B subcomponent heavy chain;Complement C1s-B subcomponent light chain	0.614006	0.584301	0.750583	0.67064	1.12034	1.16679	1.79583	1.30685	1.66144	0.00563296	0.229387	0.00485957	0.0361921	1.82465	2.7059	1.48297	TRUE	TRUE	0.548051	0.113195	FALSE	FALSE	0.369563	0.00371865	TRUE	TRUE	0.674322	0.0489026	FALSE	TRUE
Q3UIX4	Srsf11		1.0469	0.732742	0.985451	1.16099	0.808333	1.21741	1.23461	0.981466	1.05575	0.497936	0.618388	0.511044	0.979021	1.17813	1.07134	0.909353	FALSE	FALSE	0.848801	0.429515	FALSE	FALSE	0.933412	0.238433	FALSE	FALSE	1.09968	0.857742	FALSE	FALSE
E9Q6H8	Plekha5		1.24036	1.00988	1.22383	0.968062	0.892428	0.89082	0.81139	0.871587	0.844601	0.0070789	0.0243276	0.00711935	0.528828	0.729209	0.690129	0.946408	FALSE	TRUE	1.37135	0.0372931	FALSE	TRUE	1.449	0.0143955	FALSE	TRUE	1.05663	0.0730406	FALSE	FALSE
E9Q6I2	Il1rap	Interleukin-1 receptor accessory protein	1.2637	0.771451	1.04071	1.16285	1.29025	0.850422	1.3771	1.04687	1.20125	0.605016	0.904098	0.580702	0.820392	1.11736	1.15426	1.03302	FALSE	FALSE	0.894963	0.714505	FALSE	FALSE	0.866357	0.345351	FALSE	FALSE	0.968036	0.543668	FALSE	FALSE
E9Q6R7	Utrn		1.18789	1.08215	1.13723	0.877109	0.926508	0.829483	0.852331	0.891327	0.850641	0.000421141	0.000846028	0.000648052	0.930381	0.771265	0.749478	0.971751	FALSE	TRUE	1.29657	0.00338471	FALSE	TRUE	1.33426	0.00124033	FALSE	TRUE	1.02907	0.697972	FALSE	FALSE
E9Q6Z3	Tmem194	Transmembrane protein 194A	1.33917	1.04604	1.12598	0.866939	0.963997	0.791045	0.7289	0.878645	0.800875	0.013893	0.0372528	0.0149036	0.719554	0.769939	0.711267	0.923796	FALSE	TRUE	1.2988	0.042358	FALSE	TRUE	1.40594	0.0196598	FALSE	TRUE	1.08249	0.342386	FALSE	FALSE
E9Q715	Luc7l2	Putative RNA-binding protein Luc7-like 2	0.934274	1.02639	0.812571	0.964056	1.01023	1.03116	1.02247	1.14388	1.03323	0.149738	0.468938	0.131941	0.577435	1.0813	1.10592	1.02277	FALSE	FALSE	0.924815	0.299654	FALSE	FALSE	0.904222	0.123681	FALSE	FALSE	0.977733	0.211663	FALSE	FALSE
E9Q718	Plod2	Procollagen-lysine,2-oxoglutarate 5-dioxygenase 2	0.75358	0.772696	0.539775	1.06281	1.10164	1.1157	1.42581	1.41626	1.41449	7.29998e-05	0.00155042	5.78558e-05	0.00475944	1.46187	1.87938	1.2856	TRUE	TRUE	0.684055	0.00607484	FALSE	TRUE	0.53209	0.000615096	TRUE	TRUE	0.777847	3.62324e-05	FALSE	TRUE
Q3U3A7	Mta3	Metastasis-associated protein MTA3	0.978358	0.905558	1.02989	1.08519	0.968474	1.11136	1.12108	1.17725	1.06966	0.0750201	0.322226	0.0645313	0.45544	1.10919	1.14588	1.03308	FALSE	FALSE	0.901556	0.214623	FALSE	FALSE	0.87269	0.0335226	FALSE	FALSE	0.967982	0.276966	FALSE	FALSE
Q5UE59	Klc1	Kinesin light chain 1	0.913477	1.02844	0.968127	0.919149	0.997388	1.02178	1.11464	1.03138	1.06345	0.101105	0.972791	0.119686	0.159323	1.03022	1.09846	1.06623	FALSE	FALSE	0.970663	0.845716	FALSE	FALSE	0.910366	0.0721624	FALSE	FALSE	0.93788	0.0830623	FALSE	FALSE
E9Q7E2	Arid2		1.27586	0.758064	1.07394	1.18786	0.865081	1.00791	0.907839	1.03458	0.885498	0.806393	0.993974	0.813066	0.865185	0.938516	0.845332	0.900711	FALSE	FALSE	1.06551	0.933794	FALSE	FALSE	1.18297	0.585775	FALSE	FALSE	1.11023	0.497916	FALSE	FALSE
E9Q7G0	Numa1		1.20389	1.04198	1.0798	0.930898	0.98059	0.851989	0.877269	0.875423	0.878203	0.00807382	0.0228189	0.00874718	0.672055	0.862106	0.81244	0.94239	FALSE	TRUE	1.15995	0.0383008	FALSE	FALSE	1.23086	0.00906895	FALSE	TRUE	1.06113	0.303363	FALSE	FALSE
E9Q7G6	Rbms2	RNA-binding motif, single-stranded-interacting protein 2	0.685048	1.06977	1.17226	0.897629	1.11017	1.10323	1.30525	1.04874	1.29051	0.323397	0.913331	0.318278	0.503096	1.03128	1.20634	1.16975	FALSE	TRUE	0.969668	0.727256	FALSE	FALSE	0.828951	0.232306	FALSE	FALSE	0.854881	0.176621	FALSE	FALSE
E9Q7K1	Guk1	Guanylate kinase	1.04658	1.13223	1.01154	0.843997	0.916436	0.764286	0.995604	0.986071	1.03834	0.00890594	0.00869674	0.505874	0.0322398	0.806435	0.951295	1.17963	FALSE	TRUE	1.24003	0.0173528	FALSE	TRUE	1.0512	0.221891	FALSE	FALSE	0.847724	0.0242563	FALSE	FALSE
E9Q7Q0	Muc4		0.621334	0.324717	0.355738	0.975033	1.02485	1.24792	1.95481	2.09333	1.20659	0.00531246	0.087324	0.00428883	0.0787039	2.88091	5.49509	1.90741	TRUE	TRUE	0.347112	0.00677087	TRUE	TRUE	0.181981	0.0106003	TRUE	TRUE	0.52427	0.0808197	FALSE	FALSE
E9Q7Q3	Tpm3		0.907784	1.08072	1.02617	0.882563	1.05947	0.970939	1.02325	1.00678	1.13791	0.494306	0.874296	0.743364	0.469066	0.946176	0.997154	1.05388	FALSE	FALSE	1.05689	0.663131	FALSE	FALSE	1.00285	0.479752	FALSE	FALSE	0.948876	0.265075	FALSE	FALSE
E9Q7U2	Calcoco1	Calcium-binding and coiled-coil domain-containing protein 1	1.40634	0.872553	1.08832	0.800946	0.607973	0.690269	0.760164	0.844742	0.707978	0.0464829	0.0509407	0.0971813	0.867253	0.634252	0.698475	1.10126	TRUE	TRUE	1.57666	0.0623261	FALSE	FALSE	1.43169	0.0931133	FALSE	FALSE	0.908053	0.358083	FALSE	FALSE
F7AAP4	Atp2b4	Calcium-transporting ATPase	1.49346	1.02747	1.01575	0.748312	0.79916	0.714126	0.930353	0.923829	0.832994	0.0466841	0.0421974	0.162284	0.564474	0.728307	0.899132	1.23455	FALSE	TRUE	1.37305	0.0558681	FALSE	FALSE	1.11218	0.152316	FALSE	FALSE	0.810011	0.0238171	FALSE	TRUE
E9Q852	Mllt4	Afadin	1.02696	0.940564	1.1018	1.12557	0.992011	1.09774	0.979209	0.932296	1.01942	0.293948	0.664202	0.690573	0.267158	1.06892	0.9535	0.892025	FALSE	FALSE	0.935527	0.475375	FALSE	FALSE	1.04877	0.432788	FALSE	FALSE	1.12104	0.118597	FALSE	FALSE
E9Q855	Scamp3	Secretory carrier-associated membrane protein 3	0.976904	0.849414	1.04527	1.07429	1.11102	0.926904	0.975542	0.997742	1.02995	0.523903	0.495721	0.795954	0.853592	1.09969	1.02133	0.928744	FALSE	FALSE	0.909347	0.37475	FALSE	FALSE	0.979115	0.50191	FALSE	FALSE	1.07672	0.567839	FALSE	FALSE
E9Q8E3	Abi3bp		1.70657	0.993157	1.02024	0.84598	0.794976	0.8673	0.89195	0.965502	0.737264	0.156967	0.186131	0.22328	0.988539	0.8292	0.874259	1.05434	FALSE	TRUE	1.20598	0.15997	FALSE	FALSE	1.14383	0.197453	FALSE	FALSE	0.948461	0.70402	FALSE	FALSE
E9Q8I0	Cfh	Complement factor H	0.861218	0.973347	0.76586	0.7102	0.94793	0.799607	2.02318	1.68973	1.58076	0.000599134	0.93167	0.00120324	0.000911252	0.928461	1.96202	2.1132	TRUE	TRUE	1.07705	0.631215	FALSE	FALSE	0.509679	0.00354531	TRUE	TRUE	0.473217	0.00324519	TRUE	TRUE
E9Q8K8	Zc3h4	Zinc finger CCCH domain-containing protein 4	0.884195	1.04132	1.17366	0.917576	1.01491	0.906704	0.766946	0.76098	0.783195	0.0311622	0.51091	0.028102	0.119443	0.881163	0.73651	0.835839	FALSE	TRUE	1.13486	0.392307	FALSE	FALSE	1.35775	0.0351856	FALSE	TRUE	1.1964	0.0073638	FALSE	FALSE
E9Q8N5	Clasp2	CLIP-associating protein 2	1.03063	0.998198	1.06738	0.997817	0.923196	1.0144	0.956464	0.898253	0.986579	0.126226	0.346124	0.113888	0.664881	0.968164	0.92804	0.958557	FALSE	FALSE	1.03288	0.194642	FALSE	FALSE	1.07754	0.0603082	FALSE	FALSE	1.04324	0.457554	FALSE	FALSE
Q3TU36	Rap1gds1		0.999134	0.931745	0.9143	0.956756	1.02181	0.974796	1.05862	1.12299	0.967226	0.157291	0.719599	0.143858	0.382528	1.04621	1.13617	1.08599	FALSE	FALSE	0.955835	0.327123	FALSE	FALSE	0.88015	0.123816	FALSE	FALSE	0.920818	0.255775	FALSE	FALSE
E9Q9A5	Pnkp	Bifunctional polynucleotide phosphatase/kinase;Polynucleotide 3-phosphatase;Polynucleotide 5-hydroxyl-kinase	0.773415	1.01907	1.08847	1.0295	0.991761	1.0033	0.969108	0.913685	1.01965	0.826937	0.835102	0.995849	0.876858	0.984534	0.950978	0.965917	FALSE	FALSE	1.01571	0.644943	FALSE	FALSE	1.05155	0.94652	FALSE	FALSE	1.03529	0.279509	FALSE	FALSE
E9Q9C7	Ablim1	Actin-binding LIM protein 1	1.22391	1.14519	1.26752	0.864179	1.07601	0.814673	0.846514	0.80441	0.756577	0.00395492	0.0180516	0.00371554	0.335569	0.706082	0.657247	0.930838	TRUE	TRUE	1.41627	0.0286093	FALSE	TRUE	1.5215	0.000755228	TRUE	TRUE	1.0743	0.241322	FALSE	FALSE
E9Q9E1	Eif4g1	Eukaryotic translation initiation factor 4 gamma 1	0.76107	0.94041	0.898584	1.13115	1.11245	1.1662	1.08642	1.07424	1.18928	0.00460347	0.0063585	0.00919719	0.930516	1.25881	1.20903	0.960459	FALSE	TRUE	0.794401	0.00874793	FALSE	TRUE	0.827106	0.0186649	FALSE	TRUE	1.04117	0.642063	FALSE	FALSE
E9Q9H2	Dnajc2	DnaJ homolog subfamily C member 2;DnaJ homolog subfamily C member 2, N-terminally processed	0.803459	0.860214	1.03708	0.994998	1.02787	1.11024	0.9705	0.976157	1.18316	0.233648	0.286434	0.290915	0.999909	1.1949	1.13478	0.949687	FALSE	FALSE	0.836888	0.139327	FALSE	FALSE	0.881225	0.222886	FALSE	FALSE	1.05298	0.989422	FALSE	FALSE
G3X9J6	Nt5c2	Cytosolic purine 5-nucleotidase	0.689765	0.903547	0.931927	0.899044	1.12427	1.42832	1.71181	0.968909	1.79334	0.111811	0.491702	0.0970679	0.429856	1.24428	1.89454	1.5226	TRUE	TRUE	0.803676	0.145862	FALSE	FALSE	0.527831	0.0761663	FALSE	FALSE	0.656771	0.324756	FALSE	FALSE
E9QA05	Sp100	Nuclear autoantigen Sp-100	0.893697	0.937384	1.02314	0.876341	0.907996	0.979039	1.27349	1.15736	1.22171	0.00156762	0.811208	0.00361143	0.00207293	0.968649	1.30331	1.3455	FALSE	TRUE	1.03237	0.567435	FALSE	FALSE	0.767275	0.00631681	FALSE	TRUE	0.74322	0.00281579	FALSE	TRUE
E9QA15	Cald1		1.50649	1.00132	0.98938	0.742213	0.775555	0.731611	0.975441	0.903142	0.78109	0.0736533	0.0673513	0.21919	0.642906	0.741237	0.901954	1.21682	FALSE	TRUE	1.3491	0.0717195	FALSE	FALSE	1.1087	0.195068	FALSE	FALSE	0.821813	0.0786575	FALSE	FALSE
Q8VCQ8	Cald1		1.22061	1.05637	0.944691	0.756489	0.892545	0.691546	0.928446	1.01464	0.948538	0.0343631	0.0299557	0.441315	0.152691	0.71612	0.897921	1.25387	FALSE	TRUE	1.39641	0.04207	FALSE	TRUE	1.11368	0.261668	FALSE	FALSE	0.797532	0.0469011	FALSE	TRUE
E9QAD4	Ccdc93	Coiled-coil domain-containing protein 93	1.10647	1.02599	0.831928	0.924693	0.983956	0.995839	1.01529	0.923483	0.991026	0.962698	0.9593	0.986173	0.992567	0.959032	0.965923	1.00719	FALSE	FALSE	1.04272	0.824615	FALSE	FALSE	1.03528	0.899803	FALSE	FALSE	0.992866	0.82234	FALSE	FALSE
E9QAE3	Btaf1		0.95557	1.41352	0.960681	0.510716	1.18327	0.557105	0.674153	0.993979	0.631722	0.298736	0.34435	0.373075	0.997377	0.579906	0.701744	1.2101	TRUE	TRUE	1.72442	0.245937	FALSE	FALSE	1.42502	0.14515	FALSE	FALSE	0.826378	0.950323	FALSE	FALSE
E9QAJ9	Arhgap17	Rho GTPase-activating protein 17	0.961238	1.00073	1.09944	1.03789	1.03754	0.984776	0.96494	0.943811	1.0357	0.607307	0.999953	0.656157	0.661413	1.03679	0.964238	0.930023	FALSE	FALSE	0.964516	0.99333	FALSE	FALSE	1.03709	0.475927	FALSE	FALSE	1.07524	0.306173	FALSE	FALSE
Q5KU03	Gsk3b	Glycogen synthase kinase-3 beta	1.21087	0.958146	1.00711	0.868078	1.02419	0.921087	1.01803	0.971023	0.935782	0.332667	0.319043	0.54691	0.878945	0.914586	0.964168	1.05421	FALSE	FALSE	1.09339	0.24996	FALSE	FALSE	1.03716	0.359337	FALSE	FALSE	0.948575	0.511674	FALSE	FALSE
E9QAS4	Chd4	Chromodomain-helicase-DNA-binding protein 4	0.99606	1.01719	1.02802	1.06363	1.09084	1.01907	0.954175	0.886684	0.988648	0.0265316	0.384421	0.133055	0.0228694	1.04566	0.938051	0.897092	FALSE	FALSE	0.956336	0.126781	FALSE	FALSE	1.06604	0.0877071	FALSE	FALSE	1.11471	0.0348614	FALSE	FALSE
Q7TNC9	Inpp5a		1.39421	0.951994	1.03548	0.802404	0.903479	0.705536	0.935737	0.954421	0.842061	0.0956109	0.0877455	0.262505	0.679346	0.774914	0.903678	1.16617	FALSE	TRUE	1.29047	0.0929408	FALSE	FALSE	1.10659	0.197009	FALSE	FALSE	0.857511	0.18513	FALSE	FALSE
Q5M8Q0	Rpl15	Ribosomal protein L15;60S ribosomal protein L15	0.982233	1.07738	0.837356	1.04916	1.14072	0.978536	0.989431	1.10966	1.12928	0.375874	0.511462	0.38645	0.964129	1.06814	1.12973	1.05766	FALSE	FALSE	0.936208	0.342568	FALSE	FALSE	0.885168	0.250849	FALSE	FALSE	0.945482	0.770958	FALSE	FALSE
E9QJT3	Sft2d3	Vesicle transport protein SFT2C	1.07493	1.18183	1.13626	0.739902	0.948267	0.742071	0.690574	0.842274	0.705018	0.00404912	0.0111254	0.00461769	0.674621	0.653082	0.620473	0.950069	TRUE	TRUE	1.5312	0.0132807	TRUE	TRUE	1.61167	0.00257171	TRUE	TRUE	1.05256	0.489355	FALSE	FALSE
E9QJT5	Acyp1	Acylphosphatase;Acylphosphatase-1	1.36285	1.14889	1.09616	0.785875	0.91455	0.731528	0.91622	0.851508	0.899947	0.00666701	0.00711448	0.019946	0.623881	0.684029	0.783317	1.14515	FALSE	TRUE	1.46193	0.0161034	FALSE	TRUE	1.27662	0.0201404	FALSE	TRUE	0.873246	0.244524	FALSE	FALSE
E9QJW9	Tpsb2	Tryptase beta-2	1.29306	0.410952	0.612185	0.783677	0.759329	0.849335	1.02454	0.745464	0.717739	0.970401	0.993495	0.967568	0.989816	1.28013	1.21771	0.951239	FALSE	TRUE	0.78117	0.929163	FALSE	FALSE	0.821213	0.850413	FALSE	FALSE	1.05126	0.769915	FALSE	FALSE
Q9QXJ2	Stat2	Signal transducer and activator of transcription;Signal transducer and activator of transcription 2	0.8724	0.815652	1.06654	1.00779	0.954321	1.17008	1.06436	1.09011	1.10823	0.182501	0.342874	0.178868	0.860368	1.15519	1.24955	1.08168	FALSE	TRUE	0.86566	0.27616	FALSE	FALSE	0.80029	0.092752	FALSE	FALSE	0.924485	0.546451	FALSE	FALSE
E9QK83	Utp20	Small subunit processome component 20 homolog	0.886649	0.997906	1.2557	1.22412	1.06698	1.27391	1.08553	0.947752	1.14257	0.433164	0.468927	0.993956	0.523028	1.22669	1.08781	0.886784	FALSE	TRUE	0.815202	0.323482	FALSE	FALSE	0.919279	0.928181	FALSE	FALSE	1.12767	0.201872	FALSE	FALSE
E9QKZ2	Ipo9	Importin-9	0.806977	0.975612	0.909601	1.05472	1.03417	1.1443	1.05054	1.08514	1.11909	0.0173318	0.0290813	0.0246851	0.989234	1.15954	1.19298	1.02884	FALSE	FALSE	0.862411	0.0389094	FALSE	FALSE	0.838237	0.0239117	FALSE	FALSE	0.971969	0.863316	FALSE	FALSE
E9QL65	Cog3	Conserved oligomeric Golgi complex subunit 3	0.778681	0.961968	1.01027	1.1995	0.917821	1.23623	1.14775	1.05764	1.05967	0.190943	0.206364	0.293718	0.956279	1.24693	1.10157	0.883425	FALSE	TRUE	0.801971	0.17734	FALSE	FALSE	0.907797	0.0886966	FALSE	FALSE	1.13196	0.792444	FALSE	FALSE
E9QL80	Lpgat1	Acyl-CoA:lysophosphatidylglycerol acyltransferase 1	0.93888	0.816498	1.12008	0.829366	0.977074	0.797964	0.960097	0.929344	0.77964	0.640943	0.638703	0.764763	0.972915	0.883357	0.989843	1.12055	FALSE	FALSE	1.13205	0.434181	FALSE	FALSE	1.01026	0.545655	FALSE	FALSE	0.892421	0.797097	FALSE	FALSE
E9QLB2	Lyplal1	Lysophospholipase-like protein 1	0.888976	0.958611	1.02841	1.10105	0.714468	1.27228	1.36445	0.73678	1.33657	0.699696	0.943949	0.681437	0.8565	1.14858	1.39428	1.21391	FALSE	TRUE	0.870636	0.698936	FALSE	FALSE	0.717218	0.420189	FALSE	FALSE	0.823786	0.680194	FALSE	FALSE
E9QLL2	Dnm3	Dynamin-3	1.40585	1.44505	1.2769	0.898744	0.753452	0.941675	0.911273	0.821319	0.899478	0.000376832	0.000616754	0.00070801	0.980018	0.639288	0.639811	1.00082	TRUE	TRUE	1.56424	0.00258137	TRUE	TRUE	1.56296	0.00101346	TRUE	TRUE	0.999184	0.850997	FALSE	FALSE
E9QM38	Slc12a2	Solute carrier family 12 member 2	0.830526	1.25328	0.986704	1.06026	1.07072	1.05541	1.00651	0.990556	1.00036	0.825423	0.923418	0.968549	0.812817	1.07454	1.01384	0.943506	FALSE	FALSE	0.930629	0.770102	FALSE	FALSE	0.986352	0.853253	FALSE	FALSE	1.05988	0.000627294	FALSE	FALSE
E9QM77	Atxn2	Ataxin-2	0.860525	0.94304	0.904686	1.14239	1.05524	1.04659	0.941978	0.901805	0.914838	0.00301879	0.00402316	0.870715	0.00656003	1.16641	1.01122	0.866951	FALSE	FALSE	0.857331	0.00998424	FALSE	FALSE	0.988903	0.562386	FALSE	FALSE	1.15347	0.00784745	FALSE	FALSE
G3X9J4	2310035C23Rik	LisH domain and HEAT repeat-containing protein KIAA1468	1.88857	1.00323	1.04098	1.1746	0.853956	0.877867	0.407747	0.683972	0.40872	0.0559568	0.441484	0.048099	0.250285	0.843307	0.392629	0.465583	TRUE	TRUE	1.18581	0.327375	FALSE	FALSE	2.54693	0.0556151	FALSE	FALSE	2.14784	0.0274643	TRUE	TRUE
E9QMB7	Naa30	N-alpha-acetyltransferase 30	0.929971	1.05255	0.940235	1.1623	0.983362	0.923849	0.778449	0.922202	0.903841	0.196388	0.803625	0.402345	0.184971	1.04587	0.961292	0.919133	FALSE	FALSE	0.956143	0.581637	FALSE	FALSE	1.04027	0.150974	FALSE	FALSE	1.08798	0.14123	FALSE	FALSE
E9QMH7	Ikbip	Inhibitor of nuclear factor kappa-B kinase-interacting protein	1.05778	0.963624	0.903359	1.08324	1.08822	0.996934	0.963105	1.09144	0.92783	0.419758	0.418058	0.945299	0.58314	1.12413	0.999461	0.8891	FALSE	FALSE	0.889579	0.205861	FALSE	FALSE	1.00054	0.788679	FALSE	FALSE	1.12473	0.34431	FALSE	FALSE
E9QMK9	9030617O03Rik	UPF0317 protein C14orf159 homolog, mitochondrial	1.01134	0.983078	1.04845	0.763648	0.863314	0.687783	0.710786	1.06186	0.848506	0.106369	0.0933055	0.360078	0.558243	0.755084	0.83899	1.11112	FALSE	TRUE	1.32436	0.0110323	FALSE	TRUE	1.19191	0.247361	FALSE	FALSE	0.899991	0.421218	FALSE	FALSE
E9QMN5	Gatad2a	Transcriptional repressor p66 alpha	0.971661	0.927226	0.997933	1.20637	1.07641	1.0664	0.975123	0.899113	1.01489	0.0324609	0.0497094	0.998496	0.0466199	1.1078	1.00356	0.905903	FALSE	FALSE	0.902687	0.038351	FALSE	FALSE	0.99645	0.95165	FALSE	FALSE	1.10387	0.0531544	FALSE	FALSE
E9QMQ3	Triobp	TRIO and F-actin-binding protein	1.14464	0.901338	0.964718	0.886443	0.865346	0.851938	1.11657	1.08344	0.990162	0.0666831	0.190915	0.668105	0.0620526	0.896994	1.12306	1.25203	FALSE	TRUE	1.11483	0.138931	FALSE	FALSE	0.890422	0.506633	FALSE	FALSE	0.798703	0.00752895	FALSE	TRUE
E9QMR2	Dock9	Dedicator of cytokinesis protein 9	0.871397	0.998356	1.07855	0.971464	0.958698	1.29503	1.26222	0.905073	1.12048	0.680858	0.775561	0.687878	0.986557	0.973064	1.12232	1.15339	FALSE	FALSE	1.02768	0.502824	FALSE	FALSE	0.89101	0.399342	FALSE	FALSE	0.867009	0.897001	FALSE	FALSE
E9QMV2	Abracl	Costars family protein ABRACL	0.822376	1.01099	0.752265	0.970874	0.993904	1.01189	1.12843	1.253	1.17197	0.0106942	0.232696	0.00897621	0.0763099	1.20858	1.4251	1.17916	FALSE	TRUE	0.82742	0.170715	FALSE	FALSE	0.701706	0.0195125	FALSE	TRUE	0.848065	0.00744387	FALSE	FALSE
E9QPE2	Pdgfrb	Platelet-derived growth factor receptor beta	0.897043	0.913363	1.04124	0.931749	1.01865	0.919366	0.900954	0.894179	0.952725	0.672197	0.991173	0.757441	0.686118	1.02013	0.986414	0.96695	FALSE	FALSE	0.980268	0.918253	FALSE	FALSE	1.01377	0.520693	FALSE	FALSE	1.03418	0.325616	FALSE	FALSE
E9QN31	Nop2	Probable 28S rRNA (cytosine-C(5))-methyltransferase	0.847033	0.977654	0.945149	1.10566	1.09541	1.09513	0.985487	0.95497	1.03955	0.0102536	0.00862676	0.234596	0.0721054	1.15898	1.04268	0.899651	FALSE	FALSE	0.862826	0.0112318	FALSE	FALSE	0.959067	0.20559	FALSE	FALSE	1.11154	0.0134685	FALSE	FALSE
E9QN70	Lamb1	Laminin subunit beta-1	1.29378	1.07647	1.13081	0.783084	0.832126	0.772285	0.978487	0.966085	0.936679	0.00176559	0.00142462	0.0243698	0.0598601	0.692496	0.854328	1.23369	FALSE	TRUE	1.44405	0.00542841	FALSE	TRUE	1.17051	0.0359144	FALSE	FALSE	0.810574	0.00176564	FALSE	TRUE
E9QNA7	Sorbs1		1.45385	1.03475	1.16638	0.724817	0.914986	0.408738	0.64188	0.746508	0.662339	0.0232651	0.0351492	0.0353422	0.999988	0.621426	0.56786	0.913801	TRUE	TRUE	1.6092	0.0498341	TRUE	TRUE	1.761	0.0138768	TRUE	TRUE	1.09433	0.996383	FALSE	FALSE
E9QND8	Atl2	Atlastin-2	0.678697	0.887639	0.915731	0.9045	0.898208	1.07302	1.24973	1.54324	1.17812	0.014521	0.548327	0.0140188	0.0504652	1.01899	1.40792	1.38168	FALSE	TRUE	0.981359	0.235928	FALSE	FALSE	0.710267	0.0209718	FALSE	TRUE	0.723758	0.0437264	FALSE	TRUE
E9QNG1	Itsn2	Intersectin-2	0.923635	0.945767	0.960467	1.08423	0.941588	1.05595	1.03728	1.29116	1.05182	0.132914	0.550063	0.116483	0.445495	1.1165	1.11213	0.996088	FALSE	FALSE	0.895657	0.134818	FALSE	FALSE	0.899175	0.0915948	FALSE	FALSE	1.00393	0.345616	FALSE	FALSE
E9QNN1	Dhx9	ATP-dependent RNA helicase A	0.850414	0.996765	0.973317	0.974962	1.00706	1.06202	1.05133	1.00822	1.13419	0.132249	0.385196	0.117764	0.627256	1.03467	1.08015	1.04396	FALSE	FALSE	0.966492	0.225267	FALSE	FALSE	0.925793	0.100699	FALSE	FALSE	0.95789	0.328315	FALSE	FALSE
E9QNR6	AI837181	UPF0696 protein C11orf68 homolog	1.02507	1.03551	0.863472	0.85571	0.908134	0.945124	1.04387	1.19797	0.910029	0.290652	0.688901	0.660356	0.263998	0.885921	1.01834	1.14947	FALSE	FALSE	1.12877	0.308015	FALSE	FALSE	0.981989	0.490358	FALSE	FALSE	0.869965	0.165472	FALSE	FALSE
F8WJB0	Med23	Mediator of RNA polymerase II transcription subunit 23	1.00152	1.08599	0.991604	0.954235	1.08179	1.05096	0.843521	0.955267	0.823398	0.0393461	0.9986	0.0593947	0.0557882	1.04936	0.842239	0.802619	FALSE	TRUE	0.952958	0.959671	FALSE	FALSE	1.18731	0.0399763	FALSE	FALSE	1.24592	0.0510231	FALSE	FALSE
E9QP46	Syne2	Nesprin-2	1.09136	1.12233	1.14931	0.918984	0.936239	0.918834	0.859405	0.863255	0.846652	5.49385e-06	3.05295e-05	4.90925e-06	0.00934909	0.818816	0.765731	0.935169	FALSE	TRUE	1.22128	0.00037681	FALSE	TRUE	1.30594	0.000111041	FALSE	TRUE	1.06933	0.000873419	FALSE	FALSE
E9QP49	Ehbp1l1	EH domain-binding protein 1-like protein 1	1.05934	0.961118	0.950998	1.04046	0.881083	0.994936	1.12229	1.22413	0.971458	0.245921	0.969187	0.353264	0.265378	1.03519	1.1677	1.12801	FALSE	FALSE	0.96601	0.770306	FALSE	FALSE	0.856387	0.227696	FALSE	FALSE	0.886519	0.200416	FALSE	FALSE
G5E8R3	Pcx	Pyruvate carboxylase;Pyruvate carboxylase, mitochondrial	0.621747	1.13338	1.08256	1.03532	1.02722	0.935058	0.824078	1.00846	0.986549	0.902906	0.92768	0.998971	0.910958	0.94888	0.911311	0.960407	FALSE	FALSE	1.05387	0.76405	FALSE	FALSE	1.09732	0.973093	FALSE	FALSE	1.04123	0.421155	FALSE	FALSE
E9QPE7	Myh11		1.54961	1.02899	1.0242	0.761404	0.756177	0.657493	0.915337	0.873707	0.784482	0.0443131	0.0421844	0.129734	0.662782	0.734874	0.849093	1.15543	FALSE	TRUE	1.36078	0.0552405	FALSE	FALSE	1.17773	0.127073	FALSE	FALSE	0.865482	0.0607646	FALSE	FALSE
E9QPI5	Pds5a	Sister chromatid cohesion protein PDS5 homolog A	1.05152	1.03364	1.08082	1.04475	1.04947	1.10347	0.983827	0.956979	0.909232	0.00787641	0.914642	0.0160239	0.0103393	0.998055	0.910093	0.911866	FALSE	FALSE	1.00195	0.673883	FALSE	FALSE	1.09879	0.0150482	FALSE	FALSE	1.09665	0.0158518	FALSE	FALSE
E9QPK1	Cgref1	Cell growth regulator with EF hand domain protein 1	1.10561	1.2084	1.81239	1.0467	0.955544	0.98805	0.649289	1.06545	0.739159	0.0888694	0.243207	0.0820524	0.684457	0.81765	0.611682	0.748098	TRUE	TRUE	1.22302	0.163339	FALSE	FALSE	1.63484	0.0933156	FALSE	FALSE	1.33672	0.238653	FALSE	FALSE
E9QPN7	Dock6	Dedicator of cytokinesis protein 6	1.15112	0.910601	1.04909	1.11787	1.02401	1.04071	0.854313	0.870505	0.835908	0.0299546	0.922578	0.0578418	0.036126	0.992005	0.814334	0.820896	FALSE	TRUE	1.00806	0.767047	FALSE	FALSE	1.228	0.0597812	FALSE	FALSE	1.21818	0.00247429	FALSE	TRUE
E9QPX1	Col18a1	Collagen alpha-1(XVIII) chain;Endostatin	1.0737	0.917279	1.0232	0.863235	0.857751	0.902255	0.957259	0.942406	1.05114	0.0718099	0.0786242	0.901072	0.13741	0.843664	0.935557	1.10892	FALSE	FALSE	1.18531	0.053809	FALSE	FALSE	1.06888	0.731065	FALSE	FALSE	0.901778	0.0413022	FALSE	FALSE
E9QPX3	Ndufs4	NADH dehydrogenase [ubiquinone] iron-sulfur protein 4, mitochondrial	1.09537	1.00914	1.09332	0.910105	1.03481	0.87644	1.09915	0.956249	0.946397	0.200672	0.178723	0.563066	0.610417	0.832425	0.874631	1.0507	FALSE	TRUE	1.20131	0.0882225	FALSE	FALSE	1.14334	0.315175	FALSE	FALSE	0.951744	0.432365	FALSE	FALSE
E9QQ10	Akap9	A-kinase anchor protein 9	0.757229	1.07894	0.921693	1.12326	0.987546	1.22298	1.2053	0.892106	0.991364	0.345322	0.319098	0.651725	0.784725	1.21869	1.07559	0.882579	FALSE	TRUE	0.820553	0.171083	FALSE	FALSE	0.929723	0.447239	FALSE	FALSE	1.13304	0.516354	FALSE	FALSE
F2Z471	Vdac1		1.08796	0.981602	0.827237	1.0502	0.974396	0.862205	0.838674	0.889468	0.894682	0.458275	0.998983	0.507307	0.529998	0.992658	0.906139	0.912841	FALSE	FALSE	1.0074	0.973214	FALSE	FALSE	1.10358	0.305403	FALSE	FALSE	1.09548	0.200403	FALSE	FALSE
H3BJK2	Smarca2	Probable global transcription activator SNF2L2	1.13006	1.33396	1.13355	0.986067	0.944315	0.866672	0.847542	0.861996	0.865099	0.00355843	0.0121461	0.00370022	0.499101	0.833062	0.760441	0.912827	FALSE	TRUE	1.20039	0.0245772	FALSE	TRUE	1.31503	0.00726468	FALSE	TRUE	1.0955	0.104301	FALSE	FALSE
F6QC57	Ubr3	E3 ubiquitin-protein ligase UBR3	1.20084	1.07034	0.88376	1.1351	0.903517	1.36201	1.18568	1.05445	1.15081	0.797936	0.822957	0.835069	0.999687	1.0605	1.07518	1.01384	FALSE	FALSE	0.942954	0.638157	FALSE	FALSE	0.93008	0.47559	FALSE	FALSE	0.986346	0.982456	FALSE	FALSE
F6QCI0	Taf15		0.989305	0.947551	1.12986	0.99295	0.880377	0.824179	0.829818	1.04942	0.880277	0.336201	0.349733	0.465174	0.965192	0.889895	0.889793	0.999886	FALSE	FALSE	1.12373	0.172444	FALSE	FALSE	1.12386	0.301154	FALSE	FALSE	1.00011	0.815371	FALSE	FALSE
F6QKK2	Arl8a	ADP-ribosylation factor-like protein 8A	0.983097	1.0289	0.917226	0.885787	0.952775	0.980079	1.52002	1.00961	1.19589	0.1035	0.954747	0.171031	0.11802	0.969157	1.21646	1.25517	FALSE	TRUE	1.03183	0.438046	FALSE	FALSE	0.82206	0.156957	FALSE	FALSE	0.796705	0.117142	FALSE	FALSE
F6QL70	Gm17669	60S ribosomal protein L29	0.829225	1.01348	0.850212	0.985284	1.21589	0.985356	1.08045	1.20911	1.3114	0.0526244	0.274083	0.0446788	0.379933	1.15895	1.42213	1.22708	FALSE	TRUE	0.862847	0.163135	FALSE	FALSE	0.703171	0.0269004	FALSE	TRUE	0.814942	0.246442	FALSE	FALSE
F6QM56	Athl1	Acid trehalase-like protein 1	1.34013	1.01769	1.17586	0.957641	0.912795	0.915005	0.999812	0.972417	0.855609	0.0449842	0.0589801	0.0726312	0.984908	0.778157	0.826983	1.06275	FALSE	TRUE	1.28509	0.0571596	FALSE	FALSE	1.20921	0.0844997	FALSE	FALSE	0.940959	0.776624	FALSE	FALSE
F6WKE4	Sgce	Epsilon-sarcoglycan	1.9706	1.06422	1.00325	0.953697	0.784887	0.779436	0.91603	0.771071	0.640214	0.143773	0.220687	0.163517	0.969538	0.737524	0.724542	0.982398	FALSE	TRUE	1.35589	0.186276	FALSE	FALSE	1.38018	0.152016	FALSE	FALSE	1.01792	0.552175	FALSE	FALSE
F6RG68	Fcho2	F-BAR domain only protein 2	1.33819	0.994985	1.15619	1.08382	0.998355	1.09239	1.05198	0.994126	0.991475	0.275819	0.485765	0.263776	0.859774	0.937409	0.859832	0.917244	FALSE	FALSE	1.06677	0.368337	FALSE	FALSE	1.16302	0.210521	FALSE	FALSE	1.09022	0.272662	FALSE	FALSE
F6RJ39	Acin1	Apoptotic chromatin condensation inducer in the nucleus	0.92079	1.00495	1.06168	1.09245	1.06506	1.06453	1.03268	0.945688	0.984045	0.134426	0.20353	0.976365	0.156244	1.05981	0.979195	0.92393	FALSE	FALSE	0.943562	0.135766	FALSE	FALSE	1.02125	0.870667	FALSE	FALSE	1.08233	0.0320248	FALSE	FALSE
F6RJV6	Lancl2	LanC-like protein 2	1.11366	1.1294	1.01252	0.851253	0.935332	0.918104	0.965564	1.03174	0.889831	0.0259345	0.0233076	0.104732	0.481103	0.824401	0.867018	1.05169	FALSE	TRUE	1.213	0.0147607	FALSE	TRUE	1.15338	0.0891884	FALSE	FALSE	0.950847	0.276924	FALSE	FALSE
F6RPJ9	Ide	Insulin-degrading enzyme	0.982744	1.13076	1.04068	0.959887	0.987204	1.01994	1.00659	1.01319	0.972157	0.299178	0.320832	0.409575	0.975799	0.94861	0.967239	1.01964	FALSE	FALSE	1.05417	0.250227	FALSE	FALSE	1.03387	0.294819	FALSE	FALSE	0.98074	0.719285	FALSE	FALSE
F6SFF5	Coq9	Ubiquinone biosynthesis protein COQ9, mitochondrial	0.997705	0.956281	1.04626	0.765484	1.10612	0.785513	0.907984	0.912608	0.941396	0.494035	0.479918	0.68597	0.925959	0.78732	0.914707	1.1618	FALSE	TRUE	1.27013	0.370149	FALSE	FALSE	1.09325	0.0471544	FALSE	FALSE	0.860735	0.768266	FALSE	FALSE
F6SQH7	Poldip2	Polymerase delta-interacting protein 2	0.906855	0.792194	1.03781	0.972271	1.05015	1.09609	1.00243	0.939946	0.951889	0.239885	0.218113	0.725342	0.538712	1.15801	1.04966	0.906436	FALSE	FALSE	0.863552	0.185359	FALSE	FALSE	0.95269	0.514714	FALSE	FALSE	1.10322	0.141611	FALSE	FALSE
F6T2Z7	Cald1		1.6291	0.990646	1.00964	0.64447	0.718488	0.707454	1.02685	0.968789	0.733498	0.0827574	0.0719454	0.314783	0.509426	0.700702	0.959543	1.3694	FALSE	TRUE	1.42714	0.06947	FALSE	FALSE	1.04216	0.258652	FALSE	FALSE	0.730246	0.0767255	FALSE	FALSE
F6TCF9	Bag1	BAG family molecular chaperone regulator 1	1.0967	1.01672	1.07682	0.995021	1.05675	1.04075	1.01591	1.11579	1.04254	0.62681	0.638866	0.987148	0.72579	0.966499	0.968168	1.00173	FALSE	FALSE	1.03466	0.343357	FALSE	FALSE	1.03288	0.896156	FALSE	FALSE	0.998276	0.481302	FALSE	FALSE
F6TLV3	Fndc3a	Fibronectin type-III domain-containing protein 3A	0.685001	1.0339	0.958056	0.859524	0.922909	1.05115	1.34632	1.02466	1.30266	0.0821631	0.913558	0.0902289	0.151823	0.963314	1.35969	1.41147	FALSE	TRUE	1.03808	0.685966	FALSE	FALSE	0.735463	0.0854837	FALSE	FALSE	0.708481	0.0723005	FALSE	FALSE
F6UP77	Amdhd2	Putative N-acetylglucosamine-6-phosphate deacetylase	1.11472	1.08889	1.02971	0.837427	0.780947	0.864071	0.866911	0.966773	0.863989	0.00195705	0.00182567	0.00988716	0.246843	0.769069	0.796146	1.03521	FALSE	TRUE	1.30027	0.00204983	FALSE	TRUE	1.25605	0.0132779	FALSE	TRUE	0.965989	0.160748	FALSE	FALSE
F6YY69	Ywhaq	14-3-3 protein theta	0.925683	0.995732	0.902794	0.93561	0.942026	1.04424	1.2706	1.27715	1.122	0.00422921	0.830995	0.00534549	0.00967027	1.01766	1.3726	1.34879	FALSE	TRUE	0.98265	0.508922	FALSE	FALSE	0.728542	0.00821303	FALSE	TRUE	0.741405	0.0155847	FALSE	TRUE
V9GXJ9	Kri1	Protein KRI1 homolog	0.817892	1.15531	0.901125	1.15413	1.10005	1.07916	1.07605	0.881627	1.16603	0.426147	0.397289	0.737934	0.80413	1.22075	1.19412	0.97818	FALSE	TRUE	0.819166	0.214887	FALSE	FALSE	0.837438	0.562166	FALSE	FALSE	1.02231	0.466129	FALSE	FALSE
F6WR04	Ctss	Cathepsin S	1.40526	0.743516	1.0937	1.16646	1.14749	0.721887	1.07921	1.06301	0.977138	0.940972	0.935948	0.976609	0.98914	1.04918	0.971943	0.92638	FALSE	FALSE	0.953121	0.788364	FALSE	FALSE	1.02887	0.842612	FALSE	FALSE	1.07947	0.860448	FALSE	FALSE
F6XWD4	Ppp1r12c		1.28581	1.00358	1.36404	1.31216	0.709523	1.2749	1.04496	0.869411	0.703522	0.287637	0.827253	0.270013	0.530112	0.991514	0.676157	0.681944	FALSE	TRUE	1.00856	0.622919	FALSE	FALSE	1.47895	0.0791035	FALSE	FALSE	1.4664	0.358916	FALSE	FALSE
F6YRW4	Kdm2a	Lysine-specific demethylase 2A	0.962137	0.88844	1.13754	1.18864	0.799227	1.10971	0.844478	0.82596	1.05923	0.644939	0.957536	0.791358	0.63368	1.15338	0.877711	0.760988	FALSE	TRUE	0.867015	0.807161	FALSE	FALSE	1.13933	0.458748	FALSE	FALSE	1.31408	0.431905	FALSE	FALSE
Q561N5	Rps18	40S ribosomal protein S18	0.901731	0.955961	0.845159	1.17462	1.0967	1.14975	1.06648	1.00368	1.09989	0.00258042	0.00223267	0.0179498	0.166694	1.27505	1.1827	0.927571	FALSE	TRUE	0.784282	0.00370194	FALSE	TRUE	0.845522	0.0217339	FALSE	FALSE	1.07808	0.0829309	FALSE	FALSE
F6ZFT1	Ndufab1	Acyl carrier protein;Acyl carrier protein, mitochondrial	0.229986	0.831262	0.887166	0.569872	0.855353	1.33471	1.94811	1.43886	1.73447	0.0213224	0.618424	0.0208274	0.0670201	1.02898	2.08655	2.02779	TRUE	TRUE	0.971835	0.427549	FALSE	FALSE	0.479259	0.0146672	TRUE	TRUE	0.493149	0.0423057	TRUE	TRUE
F7A1B4	Eng	Endoglin	0.598434	1.07422	0.836899	0.826685	1.03381	1.40652	1.50395	0.951224	1.81339	0.178015	0.644544	0.158888	0.482095	1.23529	1.79706	1.45477	TRUE	TRUE	0.809528	0.311753	FALSE	FALSE	0.556465	0.110698	FALSE	FALSE	0.687395	0.333669	FALSE	FALSE
F7A8H6	Gpx4	Phospholipid hydroperoxide glutathione peroxidase, mitochondrial;Glutathione peroxidase;Phospholipid hydroperoxide glutathione peroxidase, nuclear	1.12201	1.11066	0.975679	0.939332	0.986058	0.91697	1.00119	1.12071	1.04193	0.100652	0.114955	0.954208	0.166988	0.84574	0.938113	1.10922	FALSE	FALSE	1.1824	0.0758291	FALSE	FALSE	1.06597	0.812722	FALSE	FALSE	0.901533	0.0574497	FALSE	FALSE
F7ACR9	Macf1		1.08198	0.968812	0.984328	0.845457	0.935872	1.07823	0.89211	1.07308	0.758185	0.591121	0.824207	0.565126	0.88883	0.950772	0.906314	0.953239	FALSE	FALSE	1.05178	0.486655	FALSE	FALSE	1.10337	0.34821	FALSE	FALSE	1.04905	0.709978	FALSE	FALSE
F7AI87	Psmd4		0.881683	0.958065	0.938446	1.00692	1.00548	1.12473	0.998548	1.05881	1.01493	0.0515307	0.0554012	0.109353	0.855503	1.07296	1.0815	1.00796	FALSE	FALSE	0.931998	0.0588145	FALSE	FALSE	0.924641	0.0281458	FALSE	FALSE	0.992106	0.64475	FALSE	FALSE
F7B6A4	Kctd17		1.03167	1.025	0.828128	1.45902	0.84394	1.42043	0.918578	1.20183	0.960972	0.3548	0.353721	0.934492	0.520707	1.38578	0.937533	0.676536	FALSE	TRUE	0.721614	0.253606	FALSE	FALSE	1.06663	0.585491	FALSE	FALSE	1.47812	0.381033	FALSE	FALSE
F7B9A0	Serpinb6b		1.35441	1.1959	1.00715	0.899837	0.928074	0.754165	0.656531	0.773085	0.626795	0.00669475	0.0398308	0.00582844	0.262224	0.752432	0.548983	0.729611	TRUE	TRUE	1.32902	0.0462073	FALSE	TRUE	1.82155	0.0103793	TRUE	TRUE	1.37059	0.0664719	FALSE	FALSE
F7BGR7	Gm21992		1.19221	1.0304	1.02006	1.10812	1.08139	0.992306	0.927174	0.872016	0.924419	0.0400827	0.930336	0.0477318	0.0751131	1.04948	0.897142	0.854843	FALSE	FALSE	0.952851	0.773324	FALSE	FALSE	1.11465	0.0417696	FALSE	FALSE	1.16981	0.0178059	FALSE	FALSE
F7BX26	Ppp5c	Serine/threonine-protein phosphatase;Serine/threonine-protein phosphatase 5	1.01096	1.02565	0.99574	1.01693	1.08064	1.12377	1.18953	1.00272	1.19594	0.204607	0.556226	0.182574	0.626951	1.06893	1.17664	1.10076	FALSE	FALSE	0.935514	0.122141	FALSE	FALSE	0.849877	0.137225	FALSE	FALSE	0.90846	0.474631	FALSE	FALSE
F7C0H6	Cnrip1	CB1 cannabinoid receptor-interacting protein 1	1.30535	1.30219	0.860239	0.706351	0.9902	0.85382	0.991598	0.828908	0.808181	0.145849	0.17094	0.214246	0.982561	0.655677	0.636547	0.970824	TRUE	TRUE	1.52514	0.144715	FALSE	FALSE	1.57098	0.153009	FALSE	FALSE	1.03005	0.807694	FALSE	FALSE
F7C846	Mtx1	Metaxin-1	0.934164	0.924315	0.983177	0.890464	1.00007	0.979588	0.981134	1.05213	0.988604	0.279656	0.963153	0.294958	0.400637	1.04863	1.05828	1.0092	FALSE	FALSE	0.953629	0.816308	FALSE	FALSE	0.944932	0.106708	FALSE	FALSE	0.99088	0.279676	FALSE	FALSE
F7C9H0	Postn		1.91315	1.2565	1.44387	0.811227	0.878666	0.94852	0.722283	0.547285	0.562961	0.00397918	0.0188088	0.00370209	0.31988	0.608551	0.389899	0.6407	TRUE	TRUE	1.64325	0.029828	TRUE	TRUE	2.56477	0.0103128	TRUE	TRUE	1.56079	0.0172484	TRUE	TRUE
F7C9N6	Mms19	MMS19 nucleotide excision repair protein homolog	1.25257	1.11158	1.14921	1.05667	0.925833	1.03361	1.0332	1.10685	0.996443	0.0520683	0.051708	0.130955	0.752383	0.899407	0.899052	0.999605	FALSE	FALSE	1.11184	0.0467942	FALSE	FALSE	1.11228	0.0775542	FALSE	FALSE	1.0004	0.481486	FALSE	FALSE
F7DBB3	Ahnak2		1.03544	0.719555	1.20086	0.879027	0.897995	0.887775	0.609644	0.914911	0.814913	0.383161	0.767048	0.354274	0.720537	0.857389	0.787022	0.917928	FALSE	TRUE	1.16633	0.530038	FALSE	FALSE	1.27061	0.28686	FALSE	FALSE	1.08941	0.294735	FALSE	FALSE
F8VPK0	Ttc37		1.0312	0.944075	0.984332	1.03416	0.951021	1.02165	1.07984	0.961829	0.964182	0.918654	0.930761	0.933476	0.999969	1.03791	0.979529	0.943748	FALSE	FALSE	0.963471	0.685354	FALSE	FALSE	1.0209	0.756304	FALSE	FALSE	1.0596	0.994761	FALSE	FALSE
V9GXP8	Erc1	ELKS/Rab6-interacting/CAST family member 1	1.0706	0.910021	1.00145	1.03855	1.01099	0.974806	0.944697	0.91737	0.913684	0.184551	0.939371	0.296781	0.1952	1.00953	0.916045	0.907394	FALSE	FALSE	0.990557	0.792129	FALSE	FALSE	1.09165	0.221396	FALSE	FALSE	1.10206	0.016581	FALSE	FALSE
F8VPN4	Agl		0.972634	0.968447	0.966875	0.890254	0.896574	0.887398	1.10849	1.11423	1.02155	0.000744168	0.0444342	0.00922628	0.000607489	0.919259	1.14461	1.24514	FALSE	TRUE	1.08783	1.70941e-05	FALSE	FALSE	0.873661	0.0202438	FALSE	FALSE	0.803121	0.00322181	FALSE	TRUE
F8VPP8	Zc3h7b		1.17525	1.09544	1.1222	1.08191	0.915018	1.03449	1.01548	0.89613	0.940723	0.0373029	0.136967	0.0336779	0.535132	0.921838	0.838281	0.909358	FALSE	FALSE	1.08479	0.0932485	FALSE	FALSE	1.19292	0.0127221	FALSE	FALSE	1.09968	0.38065	FALSE	FALSE
F8VPR1	Lmod1	Leiomodin-1	1.31958	1.00045	1.04666	0.75051	0.86082	0.752173	1.0781	0.934926	0.891446	0.039281	0.0330545	0.327002	0.236154	0.718639	0.893244	1.24297	FALSE	TRUE	1.39152	0.0344098	FALSE	TRUE	1.11951	0.249405	FALSE	FALSE	0.804527	0.05496	FALSE	FALSE
F8VPU2	Farp1	FERM, RhoGEF and pleckstrin domain-containing protein 1	1.03648	0.950821	1.02969	0.914074	1.012	0.937116	1.0506	1.00911	0.950571	0.415864	0.463467	0.998327	0.491305	0.910094	0.980011	1.07682	FALSE	FALSE	1.09879	0.272915	FALSE	FALSE	1.0204	0.958054	FALSE	FALSE	0.928657	0.302045	FALSE	FALSE
F8VPV0	Pcnt	Pericentrin	1.06372	0.988278	0.584042	0.689126	1.10744	0.588233	1.7124	0.927761	1.06851	0.28514	0.947125	0.423225	0.293365	0.6973	1.08118	1.55053	TRUE	TRUE	1.4341	0.720175	FALSE	FALSE	0.924913	0.276148	FALSE	FALSE	0.644941	0.201653	FALSE	FALSE
F8VPX1	Usp7	Ubiquitin carboxyl-terminal hydrolase;Ubiquitin carboxyl-terminal hydrolase 7	0.925095	0.998018	0.952039	0.988699	0.98329	1.1639	1.12608	0.969019	1.06285	0.325267	0.413167	0.362184	0.992648	1.03851	1.11639	1.07499	FALSE	FALSE	0.962921	0.239987	FALSE	FALSE	0.895745	0.13448	FALSE	FALSE	0.930237	0.926443	FALSE	FALSE
F8VQ05	Fryl		1.07145	1.02483	1.04316	1.21165	1.00386	1.02771	0.933722	0.981447	1.0023	0.23211	0.822816	0.448359	0.219163	0.985184	0.940837	0.954986	FALSE	FALSE	1.01504	0.63307	FALSE	FALSE	1.06288	0.0387398	FALSE	FALSE	1.04714	0.189229	FALSE	FALSE
F8VQ28	Pxn	Paxillin	0.821045	1.03986	1.11877	0.957745	1.01061	1.21602	1.29315	1.10339	1.18443	0.241785	0.805588	0.226014	0.477015	0.971867	1.13902	1.17199	FALSE	FALSE	1.02895	0.596767	FALSE	FALSE	0.877946	0.127987	FALSE	FALSE	0.853247	0.24079	FALSE	FALSE
F8VQ52	Adcy6	Adenylate cyclase type 6	1.02965	0.781645	0.996936	0.848725	0.993277	0.887678	0.744849	1.11962	0.746295	0.871771	0.976223	0.86171	0.94662	0.890405	0.748588	0.840727	FALSE	TRUE	1.12308	0.783182	FALSE	FALSE	1.33585	0.677431	FALSE	FALSE	1.18945	0.778842	FALSE	FALSE
F8VQ93	Phip	PH-interacting protein	1.06145	1.14364	1.00719	1.24274	1.50974	0.748512	0.837952	0.789531	0.857378	0.249153	0.865461	0.442434	0.240398	1.17079	0.789439	0.674276	FALSE	TRUE	0.854121	0.692764	FALSE	FALSE	1.26672	0.00551019	FALSE	TRUE	1.48307	0.20488	FALSE	FALSE
F8VQ95	Tacc1	Transforming acidic coiled-coil-containing protein 1	1.07399	1.12438	0.955539	0.990604	1.03722	1.00816	1.04239	0.977115	0.991721	0.564888	0.678453	0.575905	0.981942	0.938704	0.923401	0.983697	FALSE	FALSE	1.0653	0.490616	FALSE	FALSE	1.08295	0.426678	FALSE	FALSE	1.01657	0.748275	FALSE	FALSE
F8VQC1	Srp72	Signal recognition particle subunit SRP72	0.828589	1.01047	0.977	1.08424	1.13398	1.08793	1.06185	0.9755	1.13643	0.083396	0.080427	0.202466	0.758081	1.11354	1.08685	0.976032	FALSE	FALSE	0.898036	0.0483105	FALSE	FALSE	0.920088	0.176318	FALSE	FALSE	1.02456	0.420278	FALSE	FALSE
F8VQC9	Slc4a7	Anion exchange protein;Sodium bicarbonate cotransporter 3	0.986984	1.04131	0.995713	1.02946	0.5671	0.873636	0.914231	0.868672	1.00738	0.348444	0.322358	0.78957	0.651466	0.877397	0.918167	1.04647	FALSE	FALSE	1.13973	0.24868	FALSE	FALSE	1.08913	0.152461	FALSE	FALSE	0.955597	0.493699	FALSE	FALSE
F8VQD7	Ptprg	Protein-tyrosine-phosphatase;Receptor-type tyrosine-protein phosphatase gamma	1.26569	1.12539	1.01777	1.08858	0.911761	0.862505	0.758507	1.01666	0.712819	0.0858677	0.306545	0.0751886	0.539784	0.810175	0.673996	0.831914	FALSE	TRUE	1.2343	0.1408	FALSE	FALSE	1.48369	0.0609978	FALSE	FALSE	1.20205	0.345219	FALSE	FALSE
F8VQJ3	Lamc1	Laminin subunit gamma-1	1.33595	1.12062	1.16697	0.742294	0.814963	0.699577	0.935897	0.886391	0.873666	0.000897946	0.000798348	0.00597788	0.122227	0.636085	0.759564	1.19412	TRUE	TRUE	1.57212	0.00346135	TRUE	TRUE	1.31654	0.0105104	FALSE	TRUE	0.837435	0.0193354	FALSE	FALSE
F8VQK5	Sash1	SAM and SH3 domain-containing protein 1	1.09243	0.738393	1.17185	0.790197	0.80856	0.9181	0.875402	1.00233	1.00205	0.419836	0.414873	0.937123	0.592743	0.740146	0.917265	1.2393	FALSE	TRUE	1.35109	0.309018	FALSE	FALSE	1.0902	0.784047	FALSE	FALSE	0.806905	0.105934	FALSE	FALSE
F8VQN6	Arhgef12	Rho guanine nucleotide exchange factor 12	1.14119	0.961835	1.01205	0.942174	0.990312	0.986777	1.06845	0.991352	0.892717	0.55784	0.569772	0.671015	0.982323	0.975024	0.979544	1.00464	FALSE	FALSE	1.02562	0.305695	FALSE	FALSE	1.02088	0.503281	FALSE	FALSE	0.995385	0.845019	FALSE	FALSE
F8WGI9	Vldlr	Very low-density lipoprotein receptor	0.916926	0.910524	0.889544	0.74785	0.90853	0.723902	1.1109	0.806212	0.966294	0.221215	0.445078	0.803057	0.207222	0.82134	1.06125	1.2921	FALSE	TRUE	1.21752	0.127729	FALSE	FALSE	0.942284	0.564293	FALSE	FALSE	0.773936	0.186685	FALSE	FALSE
Q548T0	Stxbp2	Syntaxin-binding protein 2	0.673217	0.839934	0.996291	0.973653	1.01681	1.27095	1.1947	1.0678	1.23078	0.0648901	0.15264	0.0648913	0.7866	1.21058	1.42238	1.17495	FALSE	TRUE	0.826047	0.129408	FALSE	FALSE	0.703048	0.0359907	FALSE	TRUE	0.851099	0.502866	FALSE	FALSE
F8WGT1	Ahcyl2	Adenosylhomocysteinase;Putative adenosylhomocysteinase 3	0.734166	0.805946	0.96181	1.06205	0.938136	1.35718	1.31126	1.40206	1.25757	0.0184843	0.120712	0.0155337	0.280517	1.31777	1.62699	1.23465	TRUE	TRUE	0.758857	0.113729	FALSE	FALSE	0.614634	0.00349839	TRUE	TRUE	0.809947	0.194181	FALSE	FALSE
Q8C214	Tmem209	Transmembrane protein 209	1.24253	1.25482	1.13786	0.991097	1.08295	0.902192	0.884606	0.805614	0.97053	0.00666443	0.0346069	0.00596201	0.310695	0.797646	0.711941	0.892552	FALSE	TRUE	1.25369	0.0265229	FALSE	TRUE	1.40461	0.00576743	FALSE	TRUE	1.12038	0.210822	FALSE	FALSE
F8WGW3	Srbd1	S1 RNA-binding domain-containing protein 1	1.10236	1.00764	0.852963	1.00835	0.940058	1.04911	0.841499	1.15784	0.895921	0.945126	0.9931	0.973865	0.941698	1.0007	0.88913	0.888503	FALSE	FALSE	0.999295	0.891589	FALSE	FALSE	1.1247	0.86195	FALSE	FALSE	1.12549	0.756632	FALSE	FALSE
F8WHL1	Slc30a9	Zinc transporter 9	1.02011	0.717404	0.876441	1.34697	0.628466	0.875641	0.792581	0.836553	0.592288	0.586427	0.9156	0.790125	0.564651	0.999088	0.904317	0.905143	FALSE	FALSE	1.00091	0.746486	FALSE	FALSE	1.10581	0.31983	FALSE	FALSE	1.1048	0.401348	FALSE	FALSE
F8WHL2	Copa	Coatomer subunit alpha;Coatomer subunit alpha;Xenin;Proxenin	0.837866	0.98105	0.984701	1.02105	1.08157	1.11989	1.17913	1.1429	1.17528	0.00748491	0.0558936	0.00628532	0.204532	1.10246	1.19798	1.08664	FALSE	FALSE	0.907062	0.0680806	FALSE	FALSE	0.83474	0.00963934	FALSE	FALSE	0.920268	0.0416873	FALSE	FALSE
F8WHP8	Atp5j2	ATP synthase subunit f, mitochondrial	1.17425	0.95229	0.954751	0.878759	0.8461	0.907589	0.971886	0.934377	0.946541	0.133536	0.116644	0.485446	0.507856	0.920406	0.991402	1.07713	FALSE	FALSE	1.08648	0.119268	FALSE	FALSE	1.00867	0.363881	FALSE	FALSE	0.928389	0.024639	FALSE	FALSE
F8WHU7	Stag1	Cohesin subunit SA-1	1.05236	1.12566	1.08498	0.976622	0.819716	0.834034	0.812849	0.908406	0.888145	0.00785371	0.0136108	0.0117178	0.989449	0.768713	0.818585	1.06488	FALSE	TRUE	1.30088	0.0178847	FALSE	TRUE	1.22162	0.00375476	FALSE	TRUE	0.939075	0.909737	FALSE	FALSE
F8WHV1	Fam96b	Mitotic spindle-associated MMXD complex subunit MIP18	0.960614	1.03664	0.883516	1.05662	0.913099	0.905763	0.930753	1.17683	0.964211	0.6841	0.999751	0.734519	0.722583	0.950537	1.00374	1.05598	FALSE	FALSE	1.05204	0.980001	FALSE	FALSE	0.99627	0.51313	FALSE	FALSE	0.946991	0.513485	FALSE	FALSE
F8WHW6	Pip5k1c	Phosphatidylinositol 4-phosphate 5-kinase type-1 gamma	1.4571	1.15626	0.918615	0.874781	1.21182	0.807603	0.951775	0.905928	0.901682	0.31414	0.445809	0.325988	0.959556	0.756563	0.783501	1.03561	FALSE	TRUE	1.32177	0.347262	FALSE	FALSE	1.27632	0.175477	FALSE	FALSE	0.965618	0.739514	FALSE	FALSE
F8WHX2	Cutc	Copper homeostasis protein cutC homolog	1.40013	1.1322	1.09655	0.836508	0.855	0.98886	0.838484	1.11673	0.65243	0.0919882	0.140875	0.113054	0.983805	0.755164	0.740576	0.980683	FALSE	TRUE	1.32422	0.0419478	FALSE	TRUE	1.3503	0.108785	FALSE	FALSE	1.0197	0.87378	FALSE	FALSE
F8WI14	Ecm1	Extracellular matrix protein 1	0.954139	0.921995	1.49465	0.893708	0.892103	0.841388	0.909902	0.969635	0.845833	0.294789	0.31663	0.404408	0.975854	0.934982	0.953637	1.01995	FALSE	FALSE	1.06954	0.254693	FALSE	FALSE	1.04862	0.318921	FALSE	FALSE	0.980438	0.455672	FALSE	FALSE
Q5M8N3	Snx7	Sorting nexin-7	0.873328	0.651452	0.912916	1.00519	0.964438	1.30044	1.27081	1.26941	1.0633	0.0468417	0.138408	0.0442812	0.656608	1.15099	1.45354	1.26286	FALSE	TRUE	0.868821	0.10626	FALSE	FALSE	0.687977	0.0218855	FALSE	TRUE	0.791852	0.428638	FALSE	FALSE
F8WI35	H3f3a	Histone H3;Histone H3.3;Histone H3.3C	1.18586	0.982762	1.10327	0.933269	0.986167	0.823174	0.939336	1.00825	0.992003	0.0844348	0.0752004	0.273056	0.592258	0.845908	0.899145	1.06293	FALSE	FALSE	1.18216	0.0811184	FALSE	FALSE	1.11217	0.151185	FALSE	FALSE	0.940792	0.277806	FALSE	FALSE
F8WIB1	Arl1	ADP-ribosylation factor-like protein 1	0.869578	0.854896	0.884031	1.01788	1.1894	1.07083	1.00271	1.11725	1.10931	0.00868369	0.011813	0.016662	0.947223	1.23144	1.27569	1.03593	FALSE	TRUE	0.812059	0.0122305	FALSE	TRUE	0.783892	0.00545846	FALSE	TRUE	0.965315	0.80802	FALSE	FALSE
F8WID5	Tpm1		1.37567	1.07309	1.06287	0.820464	0.74095	0.745067	0.977125	0.86585	0.80988	0.014068	0.0131868	0.0540636	0.489223	0.694319	0.806875	1.16211	FALSE	TRUE	1.44026	0.0191611	FALSE	TRUE	1.23935	0.0656312	FALSE	FALSE	0.860503	0.106131	FALSE	FALSE
F8WIE1	Man2c1	Alpha-mannosidase;Alpha-mannosidase 2C1	1.17854	1.09882	0.994041	0.945378	0.889565	0.980812	1.00949	1.09804	0.984454	0.0897846	0.0791977	0.568453	0.302323	0.860361	0.918708	1.06782	FALSE	FALSE	1.1623	0.0635935	FALSE	FALSE	1.08849	0.400102	FALSE	FALSE	0.93649	0.101742	FALSE	FALSE
F8WIE5	Hectd1	E3 ubiquitin-protein ligase HECTD1	0.868139	1.00091	1.08457	1.05047	1.03367	1.03614	0.989659	1.00248	1.02009	0.586252	0.567051	0.926422	0.777272	1.0352	1.00157	0.967514	FALSE	FALSE	0.966	0.429256	FALSE	FALSE	0.998435	0.774137	FALSE	FALSE	1.03358	0.0246635	FALSE	FALSE
Q3TWZ6	Slc12a4	Solute carrier family 12 member 4	0.866888	0.768366	0.836702	1.11547	0.970471	0.889427	0.962094	0.949435	1.02743	0.0633562	0.0794493	0.101772	0.979314	1.15988	1.14986	0.991368	FALSE	FALSE	0.862161	0.0809261	FALSE	FALSE	0.869668	0.0147118	FALSE	FALSE	1.00871	0.87151	FALSE	FALSE
F8WIT2	Anxa6	Annexin	1.19375	0.94719	0.995822	0.910194	0.95832	0.89982	1.12372	1.09584	0.985362	0.175417	0.278847	0.94718	0.188414	0.914013	1.10044	1.20397	FALSE	TRUE	1.09408	0.18833	FALSE	FALSE	0.908727	0.805618	FALSE	FALSE	0.830588	0.0339056	FALSE	TRUE
Q4FJQ6	Serpinb6a	Serpin B6	1.1654	1.04613	0.959728	0.786895	0.922629	0.927179	1.11485	1.21845	1.06443	0.0306492	0.104391	0.574721	0.0285303	0.881941	1.06569	1.20834	FALSE	TRUE	1.13386	0.077179	FALSE	FALSE	0.93836	0.370533	FALSE	FALSE	0.827579	0.0171489	FALSE	TRUE
F8WJ05	Itih1	Inter-alpha-trypsin inhibitor heavy chain H1	0.886141	1.3414	0.78877	1.09362	1.13001	1.12192	1.11118	0.921954	1.17021	0.778119	0.760699	0.912926	0.948371	1.26607	1.25395	0.990428	FALSE	TRUE	0.789845	0.555214	FALSE	FALSE	0.797479	0.754385	FALSE	FALSE	1.00966	0.56509	FALSE	FALSE
F8WJ93	Eml4	Echinoderm microtubule-associated protein-like 4	0.903126	0.912847	1.06459	1.08146	1.04644	1.15133	1.06261	0.897039	1.0154	0.17453	0.173838	0.876975	0.320142	1.18471	1.11234	0.938913	FALSE	FALSE	0.844087	0.0937343	FALSE	FALSE	0.899005	0.683658	FALSE	FALSE	1.06506	0.155888	FALSE	FALSE
F8WJA0	Ddx24	ATP-dependent RNA helicase DDX24	0.813016	1.06662	0.928611	0.892912	1.23235	0.939709	0.780634	0.939487	0.843749	0.387743	0.736551	0.757009	0.358533	1.01195	0.908615	0.897884	FALSE	FALSE	0.98819	0.543515	FALSE	FALSE	1.10058	0.400332	FALSE	FALSE	1.11373	0.222691	FALSE	FALSE
F8WJD4	Sympk	Symplekin	0.96286	1.11743	1.00934	1.26591	1.08812	1.03121	0.952777	0.960774	0.956724	0.116861	0.384208	0.568563	0.102683	1.07805	0.947872	0.879243	FALSE	FALSE	0.927598	0.306947	FALSE	FALSE	1.055	0.185966	FALSE	FALSE	1.13734	0.0722	FALSE	FALSE
F8WJG3	Tra2b	Transformer-2 protein homolog beta	0.754594	1.06405	0.271753	0.930021	0.955879	0.993956	1.07193	1.06631	1.03389	0.223123	0.402363	0.216902	0.866923	1.26675	1.41309	1.11553	FALSE	TRUE	0.789424	0.318731	FALSE	FALSE	0.70767	0.193311	FALSE	FALSE	0.896438	0.0114893	FALSE	FALSE
F8WJI3	Ccdc58	Coiled-coil domain-containing protein 58	0.687578	0.971797	1.02737	0.988255	0.884105	1.19799	1.34758	0.972869	1.35616	0.177824	0.69947	0.160967	0.439323	1.01694	1.38669	1.36359	FALSE	TRUE	0.983346	0.412668	FALSE	FALSE	0.721143	0.115253	FALSE	FALSE	0.733357	0.266127	FALSE	FALSE
G3UVV4	Hk1	Hexokinase;Hexokinase-1	1.1321	1.02838	1.02981	0.976324	0.967163	0.948036	1.05995	1.07995	1.02093	0.0391618	0.0481329	0.950218	0.070383	0.939169	1.02927	1.09594	FALSE	FALSE	1.06477	0.0479028	FALSE	FALSE	0.971562	0.81103	FALSE	FALSE	0.912461	0.00953063	FALSE	FALSE
G3UW85	Erh		0.960839	0.982121	0.987097	0.857982	0.953065	0.850503	1.29015	1.01481	1.24429	0.0191387	0.497787	0.0737299	0.0176589	0.873601	1.26694	1.45025	FALSE	TRUE	1.14469	0.0579425	FALSE	FALSE	0.789303	0.0733536	FALSE	FALSE	0.689536	0.0316944	FALSE	TRUE
Q3UZV6	Naalad2	N-acetylated-alpha-linked acidic dipeptidase 2	1.37663	1.16337	1.2773	1.00117	1.02482	0.833056	0.776569	0.786961	0.720829	0.00117528	0.0107015	0.00098815	0.0847891	0.78382	0.607976	0.775657	TRUE	TRUE	1.2758	0.0207803	FALSE	TRUE	1.6448	0.00141028	TRUE	TRUE	1.28923	0.0397748	FALSE	TRUE
G3UWD3	Bdh2	3-hydroxybutyrate dehydrogenase type 2	1.22789	1.4046	0.827404	0.841983	0.832546	0.756469	0.88539	0.723145	0.839528	0.0942853	0.125172	0.131532	0.99917	0.678029	0.683716	1.00839	FALSE	TRUE	1.47486	0.118277	FALSE	FALSE	1.4626	0.130122	FALSE	FALSE	0.991683	0.923102	FALSE	FALSE
G3UWH9	Cog4	Conserved oligomeric Golgi complex subunit 4	0.820253	0.986841	0.937112	1.09989	1.00099	1.09241	1.05121	1.06868	1.08349	0.0316604	0.0490886	0.045093	0.99736	1.16572	1.14039	0.978274	FALSE	FALSE	0.85784	0.0633708	FALSE	FALSE	0.876891	0.0381776	FALSE	FALSE	1.02221	0.924057	FALSE	FALSE
G3UZ60	Sumo3	Small ubiquitin-related modifier;Small ubiquitin-related modifier 3	1.05473	1.01241	1.04283	0.949359	1.09669	0.956237	1.00557	0.921743	0.955908	0.316237	0.719398	0.288849	0.67169	0.916967	0.916652	0.999656	FALSE	FALSE	1.09055	0.509616	FALSE	FALSE	1.09093	0.0509525	FALSE	FALSE	1.00034	0.501773	FALSE	FALSE
Q3TTF6	Ppp2r1b	Serine/threonine-protein phosphatase 2A 65 kDa regulatory subunit A beta isoform	0.803275	0.88767	0.786731	1.24862	0.963238	1.31539	0.963342	1.13874	0.982134	0.0385175	0.0327942	0.1993	0.379999	1.55441	1.22266	0.786578	TRUE	TRUE	0.643332	0.0358027	TRUE	TRUE	0.817888	0.0338635	FALSE	TRUE	1.27133	0.290897	FALSE	FALSE
G3UYD5	Gne	Bifunctional UDP-N-acetylglucosamine 2-epimerase/N-acetylmannosamine kinase;UDP-N-acetylglucosamine 2-epimerase (hydrolyzing);N-acetylmannosamine kinase	0.945582	0.834114	1.30542	0.988606	0.711154	0.930874	0.680861	1.01719	0.566291	0.35578	0.678083	0.328252	0.772491	0.984445	0.720044	0.731421	FALSE	TRUE	1.0158	0.411614	FALSE	FALSE	1.3888	0.235837	FALSE	FALSE	1.3672	0.486749	FALSE	FALSE
G3UX26	Vdac2	Voltage-dependent anion-selective channel protein 2	0.971645	0.883963	0.925031	0.849555	0.95289	0.983264	1.29153	1.23289	1.3294	0.000305915	0.99923	0.000530463	0.000544478	1.03012	1.3962	1.35538	FALSE	TRUE	0.970764	0.973458	FALSE	FALSE	0.71623	0.000696195	FALSE	TRUE	0.7378	0.00194276	FALSE	TRUE
G3UX44	H2-Ke6	Estradiol 17-beta-dehydrogenase 8	1.16441	1.12918	1.18356	0.864309	0.955772	0.892815	1.00995	0.964427	0.889109	0.00129125	0.00139972	0.00435751	0.44377	0.766755	0.828256	1.08021	FALSE	TRUE	1.3042	0.00124949	FALSE	TRUE	1.20736	0.00612815	FALSE	TRUE	0.925747	0.321471	FALSE	FALSE
G3UZ01	Ptbp3	Polypyrimidine tract-binding protein 3	0.840609	1.06505	0.900195	1.00633	0.876825	1.10963	0.990054	1.20929	1.13629	0.240555	0.791593	0.223533	0.485908	1.1179	1.26227	1.12915	FALSE	TRUE	0.894537	0.548042	FALSE	FALSE	0.792221	0.130586	FALSE	FALSE	0.885621	0.287445	FALSE	FALSE
G3UXL2	Prps1l3	Ribose-phosphate pyrophosphokinase 1	0.812907	1.04017	0.99793	1.0026	1.03418	1.00491	1.06272	0.971889	1.36288	0.326956	0.842522	0.307916	0.57251	1.007	1.06493	1.05753	FALSE	FALSE	0.993049	0.418407	FALSE	FALSE	0.939031	0.255007	FALSE	FALSE	0.945603	0.373802	FALSE	FALSE
Q3MIA8	Gps1	COP9 signalosome complex subunit 1	1.0243	1.06638	0.980706	0.9469	1.08722	0.918132	0.910115	1.09338	0.991463	0.825961	0.814909	0.917603	0.973248	0.924435	0.96794	1.04706	FALSE	FALSE	1.08174	0.529769	FALSE	FALSE	1.03312	0.685671	FALSE	FALSE	0.955054	0.857637	FALSE	FALSE
G3UXX3	Spr	Sepiapterin reductase	1.19757	1.05169	0.989056	1.09889	0.909498	0.992785	0.934774	1.10383	0.895481	0.499505	0.644581	0.500882	0.96302	0.94399	0.88883	0.941567	FALSE	FALSE	1.05933	0.39265	FALSE	FALSE	1.12507	0.317581	FALSE	FALSE	1.06206	0.803671	FALSE	FALSE
G3UXZ5	Psme1	Proteasome activator complex subunit 1	0.872288	0.960549	0.978078	0.993371	1.07749	1.06867	1.10979	1.17858	1.03978	0.0292419	0.131041	0.0255988	0.434496	1.11256	1.15537	1.03848	FALSE	FALSE	0.898829	0.0604677	FALSE	FALSE	0.865527	0.0290489	FALSE	FALSE	0.96295	0.261642	FALSE	FALSE
G3UY42	Pabpn1	Polyadenylate-binding protein 2	0.99883	0.970261	1.04304	1.02252	1.01016	1.06593	1.13174	1.0693	1.10337	0.0262814	0.556795	0.0244818	0.0920991	1.02372	1.10467	1.07908	FALSE	FALSE	0.976834	0.347337	FALSE	FALSE	0.90525	0.0248488	FALSE	FALSE	0.926718	0.0501336	FALSE	FALSE
G3UYD0	Gtf2i	General transcription factor II-I	1.06878	1.14101	1.04491	1.02185	1.08306	0.949752	1.01009	0.973879	0.912256	0.101466	0.372839	0.0882943	0.518687	0.956093	0.911209	0.953055	FALSE	FALSE	1.04592	0.238373	FALSE	FALSE	1.09744	0.0423176	FALSE	FALSE	1.04926	0.332576	FALSE	FALSE
G3UYG6	Gigyf2	PERQ amino acid-rich with GYF domain-containing protein 2	0.78828	0.965304	0.954916	1.1647	1.05325	1.2801	0.989552	0.971029	1.0468	0.0310872	0.0269783	0.418808	0.144812	1.21969	1.03627	0.849617	FALSE	TRUE	0.819879	0.0390386	FALSE	TRUE	0.964998	0.181805	FALSE	FALSE	1.177	0.0777803	FALSE	FALSE
G3UYJ7	Gm20441		1.12339	0.932657	1.05457	1.04972	0.910163	1.05243	0.931315	1.03058	1.04271	0.841602	0.876088	0.857865	0.999167	0.9954	0.977247	0.981763	FALSE	FALSE	1.00462	0.676412	FALSE	FALSE	1.02328	0.620667	FALSE	FALSE	1.01858	0.967185	FALSE	FALSE
G3UYN9	Ciao1	Probable cytosolic iron-sulfur protein assembly protein CIAO1	1.13649	0.813215	0.738995	3.0181	1.0249	1.89029	0.961704	1.50247	0.927013	0.158902	0.161265	0.890316	0.287721	2.32447	1.1826	0.508759	TRUE	TRUE	0.430206	0.140623	FALSE	FALSE	0.845598	0.352386	FALSE	FALSE	1.96557	0.234816	FALSE	FALSE
Q8CFZ0	Ube2i	SUMO-conjugating enzyme UBC9	1.08401	1.05935	1.14437	0.954557	0.982181	1.01971	1.01122	1.01269	1.01094	0.0121583	0.0122048	0.0389229	0.595031	0.906066	0.932855	1.02957	FALSE	FALSE	1.10367	0.024846	FALSE	FALSE	1.07198	0.0289173	FALSE	FALSE	0.971282	0.238607	FALSE	FALSE
G3UYU5	Rpp40	Ribonuclease P protein subunit p40	0.907473	1.0982	1.06106	0.888478	0.998964	0.926579	1.15084	0.795408	1.02175	0.715246	0.696638	0.943501	0.869813	0.87326	0.962951	1.10271	FALSE	FALSE	1.14513	0.27564	FALSE	FALSE	1.03847	0.796081	FALSE	FALSE	0.906858	0.661733	FALSE	FALSE
G3UYV7	Rps28	40S ribosomal protein S28	1.00726	0.954484	0.876984	1.29834	1.3519	1.12796	0.813113	0.967512	0.871713	0.00451908	0.0122638	0.688405	0.00515745	1.36026	0.913282	0.671404	FALSE	TRUE	0.735154	0.0155217	FALSE	TRUE	1.09495	0.350204	FALSE	FALSE	1.48942	0.00984134	FALSE	TRUE
G3UZ44	Prrx1	Paired mesoderm homeobox protein 1	1.03245	0.857553	0.997937	1.25061	1.45607	0.912034	0.812043	0.871454	0.834922	0.0901415	0.256186	0.661973	0.0823173	1.25319	0.836648	0.667613	FALSE	TRUE	0.797962	0.219291	FALSE	FALSE	1.19525	0.093562	FALSE	FALSE	1.49787	0.0830538	FALSE	FALSE
G3UZJ3	Dtnb	Dystrobrevin;Dystrobrevin beta	0.995699	0.769893	1.13447	1.05421	0.899387	0.810197	0.858979	0.779096	0.660081	0.262587	0.91822	0.263364	0.419624	0.903272	0.782462	0.866253	FALSE	TRUE	1.10709	0.740491	FALSE	FALSE	1.27802	0.172456	FALSE	FALSE	1.1544	0.166016	FALSE	FALSE
G3UZM9	Pkn2	Serine/threonine-protein kinase N2	0.94212	0.971395	1.04797	0.944323	0.980216	0.99465	1.02278	0.96295	0.979734	0.869929	0.9003	0.999053	0.882244	1.00908	1.00858	0.999508	FALSE	FALSE	0.991001	0.70708	FALSE	FALSE	0.991489	0.972548	FALSE	FALSE	1.00049	0.543591	FALSE	FALSE
G3UZY2	Txn2	Thioredoxin, mitochondrial	1.17063	0.876382	1.12904	1.0538	1.02024	0.95903	1.15696	1.1876	1.14015	0.231424	0.824501	0.446009	0.218738	0.903639	1.02473	1.13401	FALSE	FALSE	1.10664	0.645731	FALSE	FALSE	0.975865	0.330563	FALSE	FALSE	0.88183	0.00832637	FALSE	FALSE
G3X9T8	Cp		0.868256	1.15328	0.399618	1.14652	1.22616	0.89023	0.553951	1.43622	1.82749	0.483447	0.734884	0.458266	0.871267	1.32048	1.65415	1.25269	TRUE	TRUE	0.7573	0.310688	FALSE	FALSE	0.604541	0.345854	FALSE	FALSE	0.798285	0.66014	FALSE	FALSE
G3X8R0	Reep5	Receptor expression-enhancing protein;Receptor expression-enhancing protein 5	0.97612	0.937089	0.903955	0.953556	0.994835	1.10303	1.1435	1.22761	1.18029	0.00422484	0.266072	0.00378979	0.0230328	1.06162	1.25952	1.18641	FALSE	TRUE	0.941954	0.187718	FALSE	FALSE	0.793951	0.00158046	FALSE	TRUE	0.842877	0.0304476	FALSE	FALSE
G3X8R5	Qrich1	Glutamine-rich protein 1	0.696373	1.16993	1.00782	0.550595	0.923659	1.11737	1.15929	1.46876	1.0196	0.288028	0.894597	0.473681	0.281305	0.916492	1.1503	1.25511	FALSE	TRUE	1.09112	0.686351	FALSE	FALSE	0.869342	0.250734	FALSE	FALSE	0.796745	0.173407	FALSE	FALSE
H3BIW0	Zc3h18	Zinc finger CCCH domain-containing protein 18	1.13107	1.44915	1.14027	0.989694	0.87186	0.993532	0.927424	0.880453	0.895097	0.0208589	0.0461568	0.023952	0.849919	0.867946	0.784985	0.904418	FALSE	TRUE	1.15215	0.0614556	FALSE	FALSE	1.27391	0.0323847	FALSE	TRUE	1.10568	0.296567	FALSE	FALSE
Q544R6	Ctsa	Carboxypeptidase;Lysosomal protective protein;Lysosomal protective protein 32 kDa chain;Lysosomal protective protein 20 kDa chain	1.05698	1.15617	0.979142	0.869115	0.948897	0.911134	1.10313	1.39156	1.00038	0.128754	0.373997	0.630599	0.114815	0.862015	1.04366	1.21072	FALSE	TRUE	1.16007	0.051456	FALSE	FALSE	0.958167	0.473888	FALSE	FALSE	0.825954	0.0991492	FALSE	FALSE
G3X8U3	2210016F16Rik		0.980729	1.04239	1.09482	0.902399	0.951618	1.00219	1.01787	1.04427	1.04333	0.0918889	0.11682	0.992858	0.13514	0.912916	1.0009	1.09637	FALSE	FALSE	1.09539	0.117095	FALSE	FALSE	0.999104	0.908807	FALSE	FALSE	0.912098	0.0507259	FALSE	FALSE
G3X8X0	Dhx16		0.945753	0.987313	0.994417	0.993434	1.05449	0.897089	0.829635	0.7756	1.16237	0.833389	0.998337	0.87341	0.847234	1.0062	0.840296	0.835118	FALSE	FALSE	0.993838	0.909488	FALSE	FALSE	1.19006	0.684492	FALSE	FALSE	1.19744	0.671199	FALSE	FALSE
H9KUZ3	Siglec1	Sialoadhesin	0.8444	0.992219	1.11749	0.906651	0.977352	0.84713	1.19377	1.19074	1.10604	0.0371028	0.609665	0.119074	0.0347355	0.913761	1.20008	1.31334	FALSE	TRUE	1.09438	0.443196	FALSE	FALSE	0.833279	0.100346	FALSE	FALSE	0.761418	0.00590707	FALSE	TRUE
G3X8X7	Vps16	Vacuolar protein sorting-associated protein 16 homolog	1.08871	0.93205	0.958734	0.900815	0.980226	0.907311	0.83164	0.720882	0.935016	0.124399	0.634214	0.111131	0.360463	0.946364	0.867436	0.916598	FALSE	FALSE	1.05668	0.308663	FALSE	FALSE	1.15282	0.10499	FALSE	FALSE	1.09099	0.208086	FALSE	FALSE
G3X8Y3	Naa15	N-alpha-acetyltransferase 15, NatA auxiliary subunit	0.862348	0.923423	0.871433	1.02248	1.07633	1.07838	1.10608	1.06598	1.16476	0.000932869	0.00384089	0.00094438	0.289844	1.23513	1.26927	1.02764	FALSE	TRUE	0.809633	0.00278379	FALSE	TRUE	0.787856	0.00275891	FALSE	TRUE	0.973103	0.192881	FALSE	FALSE
G3X920	Armc8	Armadillo repeat-containing protein 8	0.970104	0.954885	0.98201	1.08086	1.08006	0.964041	0.936679	0.984249	1.14971	0.51277	0.508415	0.670144	0.954187	1.11334	1.01458	0.911295	FALSE	FALSE	0.898199	0.140405	FALSE	FALSE	0.985629	0.448823	FALSE	FALSE	1.09734	0.821847	FALSE	FALSE
G3X926	Rpf2	Ribosome production factor 2 homolog	0.981998	0.970917	1.02839	1.01705	1.04062	0.894853	0.916266	0.968354	0.962801	0.563987	0.971528	0.566247	0.695386	1.0357	0.980452	0.94666	FALSE	FALSE	0.965535	0.852756	FALSE	FALSE	1.01994	0.138178	FALSE	FALSE	1.05634	0.506758	FALSE	FALSE
G3X928	Sec23ip	SEC23-interacting protein	0.86103	0.930603	0.992069	1.08157	1.07202	1.10615	1.00212	1.09061	1.04958	0.014293	0.014137	0.0464352	0.589774	1.16223	1.12785	0.97042	FALSE	FALSE	0.860417	0.0154922	FALSE	FALSE	0.886644	0.0589917	FALSE	FALSE	1.03048	0.227876	FALSE	FALSE
G3X956	Supt16	FACT complex subunit SPT16	0.846569	1.06781	0.927797	1.03876	1.04952	1.10061	1.03003	1.00937	1.13964	0.203063	0.247292	0.263371	0.998558	1.13119	1.11019	0.981429	FALSE	FALSE	0.884022	0.161413	FALSE	FALSE	0.900751	0.214675	FALSE	FALSE	1.01892	0.944994	FALSE	FALSE
G3X972	Sec24c		0.851178	0.967526	0.800594	1.01777	1.01936	1.10198	1.11384	1.39162	1.12563	0.0236026	0.196899	0.0195481	0.224942	1.19758	1.32243	1.10425	FALSE	TRUE	0.835015	0.0378249	FALSE	FALSE	0.756182	0.0309229	FALSE	TRUE	0.90559	0.158902	FALSE	FALSE
G3X973	Stab1	Stabilin-1	0.996543	0.977018	0.954055	0.980696	0.875782	0.969299	1.00552	1.07116	0.990025	0.153568	0.625705	0.439669	0.136507	0.9921	1.02917	1.03737	FALSE	FALSE	1.00796	0.392266	FALSE	FALSE	0.971653	0.169897	FALSE	FALSE	0.963977	0.125128	FALSE	FALSE
G3X977	Itih2	Inter-alpha-trypsin inhibitor heavy chain H2	0.887509	1.07034	0.833488	1.1774	1.26287	1.04446	1.13709	1.09395	1.33772	0.0755692	0.127501	0.0890298	0.957467	1.32664	1.28121	0.965758	FALSE	TRUE	0.753786	0.0733033	FALSE	FALSE	0.780512	0.0670336	FALSE	FALSE	1.03546	0.790017	FALSE	FALSE
G3X982	Aox3	Aldehyde oxidase 3	1.26486	1.47625	1.09833	1.24635	1.05353	1.00635	0.428119	0.61581	0.730683	0.00444597	0.410714	0.00432672	0.0177991	0.832922	0.48686	0.58452	TRUE	TRUE	1.20059	0.2485	FALSE	FALSE	2.05398	0.00804628	TRUE	TRUE	1.71081	0.0112506	TRUE	TRUE
G3X9B1	Heatr1		0.898423	1.04719	0.923832	1.08044	0.944398	1.05816	0.862492	0.95962	1.04498	0.504399	0.565824	0.999924	0.559393	1.1454	1.03874	0.906875	FALSE	FALSE	0.873055	0.317187	FALSE	FALSE	0.962706	0.991599	FALSE	FALSE	1.10269	0.346311	FALSE	FALSE
G3X9C8	Lix1l	LIX1-like protein	1.15629	1.05589	1.15071	0.993217	1.04367	0.989442	0.947104	0.897992	0.933959	0.00287779	0.0313599	0.00235351	0.0972789	0.863135	0.811638	0.940337	FALSE	TRUE	1.15857	0.0386143	FALSE	FALSE	1.23208	0.0055192	FALSE	TRUE	1.06345	0.0225391	FALSE	FALSE
G3X9H5	Htt	Huntingtin	0.886346	1.09001	1.06681	1.04814	0.955186	1.09019	0.946056	1.04206	0.868103	0.564254	0.972335	0.694357	0.567081	0.982496	0.886809	0.902608	FALSE	FALSE	1.01782	0.835436	FALSE	FALSE	1.12764	0.488102	FALSE	FALSE	1.1079	0.285386	FALSE	FALSE
G3X9I1	Fam3c	Protein FAM3C	0.59447	0.775132	0.617842	1.008	1.12915	1.24901	1.43384	1.35784	1.3371	0.000257383	0.00224801	0.000221248	0.0420669	1.82757	2.19771	1.20253	TRUE	TRUE	0.547175	0.00654403	TRUE	TRUE	0.45502	0.000365572	TRUE	TRUE	0.83158	0.0305782	FALSE	TRUE
Q68FL0	Slc8a1	Sodium/calcium exchanger 1	1.97494	1.17868	1.16596	0.743049	0.795662	0.580243	0.730538	0.761152	0.697745	0.0282629	0.0397566	0.0451327	0.994028	0.630407	0.619793	0.983163	TRUE	TRUE	1.58628	0.056131	FALSE	FALSE	1.61344	0.0571278	FALSE	FALSE	1.01713	0.744897	FALSE	FALSE
G3X9K3	Arfgef1	Brefeldin A-inhibited guanine nucleotide-exchange protein 1	0.656899	0.944969	0.964698	1.21325	1.1432	1.26708	1.13052	1.02987	1.11187	0.0205188	0.0183709	0.0881799	0.444529	1.28391	1.17662	0.916437	FALSE	TRUE	0.778872	0.0290537	FALSE	TRUE	0.849891	0.0868516	FALSE	FALSE	1.09118	0.0687258	FALSE	FALSE
G3X9L6	Gm10250	ATP synthase subunit d, mitochondrial	1.13551	1.03234	0.972632	0.920735	0.995757	0.928178	1.06999	1.04678	1.02408	0.111339	0.149348	0.999996	0.14882	0.899104	1.01399	1.12778	FALSE	FALSE	1.11222	0.137569	FALSE	FALSE	0.986201	0.99811	FALSE	FALSE	0.886698	0.0224182	FALSE	FALSE
G3X9Q1	Itga7		1.30953	1.12539	1.09673	0.82475	0.763994	0.736653	0.827107	0.786722	0.756308	0.000895708	0.00139979	0.00171019	0.967546	0.678872	0.699068	1.02975	FALSE	TRUE	1.47303	0.00493586	FALSE	TRUE	1.43048	0.00515553	FALSE	TRUE	0.971111	0.676005	FALSE	FALSE
G3X9V2	Ctnnd1	Catenin delta-1	0.931445	0.904896	0.988283	1.04413	1.05177	1.00502	0.987221	1.12432	0.9895	0.127668	0.16873	0.168529	1	1.12098	1.06233	0.947682	FALSE	FALSE	0.89208	0.0320674	FALSE	FALSE	0.941329	0.148512	FALSE	FALSE	1.05521	0.999352	FALSE	FALSE
G3X9Y5	Ube4a	Ubiquitin conjugation factor E4 A	0.938694	0.92371	0.914484	1.06678	1.01702	1.04515	0.97511	0.902845	0.957498	0.00379229	0.00432923	0.668727	0.0104654	1.13147	1.03658	0.916137	FALSE	FALSE	0.883808	0.00185611	FALSE	FALSE	0.964712	0.441432	FALSE	FALSE	1.09154	0.0199543	FALSE	FALSE
G3XA17	Eif4g2	Eukaryotic translation initiation factor 4 gamma 2	1.0125	0.941045	0.997675	1.12926	1.11895	1.03454	1.02224	0.987971	1.01614	0.0288645	0.0292987	0.719049	0.0776337	1.12156	1.01851	0.908121	FALSE	FALSE	0.891615	0.0406937	FALSE	FALSE	0.981824	0.359058	FALSE	FALSE	1.10117	0.0548238	FALSE	FALSE
G3XA25	Acat2	Acetyl-CoA acetyltransferase, cytosolic	0.816309	0.812306	0.887558	1.18868	1.19916	1.34194	1.31102	1.1358	1.24891	0.000900536	0.00144021	0.00167458	0.981453	1.469	1.52995	1.04149	TRUE	TRUE	0.680735	0.00183831	FALSE	TRUE	0.653616	0.00228837	TRUE	TRUE	0.960163	0.881132	FALSE	FALSE
G3XA48	Idi1	Isopentenyl-diphosphate Delta-isomerase 1	0.472187	0.836685	0.700524	0.935669	1.10418	1.45648	1.48359	1.28708	2.04028	0.0224212	0.175871	0.0185902	0.237845	1.57622	2.11783	1.34361	TRUE	TRUE	0.634428	0.0566827	FALSE	FALSE	0.472182	0.0200371	TRUE	TRUE	0.744263	0.18348	FALSE	FALSE
G5E814	Ndufa11	NADH dehydrogenase [ubiquinone] 1 alpha subcomplex subunit 11	1.36366	1.33795	0.889092	0.839163	0.715978	0.88221	0.848423	1.11328	0.752349	0.113774	0.113103	0.236049	0.835193	0.627202	0.634123	1.01103	TRUE	TRUE	1.59438	0.0764777	FALSE	FALSE	1.57698	0.195298	FALSE	FALSE	0.989086	0.481095	FALSE	FALSE
G5E829	Atp2b1	Plasma membrane calcium-transporting ATPase 1	1.02294	1.07224	1.09825	0.948679	0.993997	0.93727	0.938619	0.927479	0.94158	0.00318815	0.00968452	0.0035018	0.581751	0.884764	0.875382	0.989396	FALSE	FALSE	1.13024	0.0204263	FALSE	FALSE	1.14236	0.00463717	FALSE	FALSE	1.01072	0.248427	FALSE	FALSE
G5E850	Cyb5a	Cytochrome b5	1.10012	0.899812	0.974401	1.03098	1.03448	0.905449	0.936115	1.05352	0.950721	0.98248	0.999836	0.984049	0.98708	1.05806	0.975698	0.922156	FALSE	FALSE	0.945124	0.988128	FALSE	FALSE	1.02491	0.877808	FALSE	FALSE	1.08442	0.865156	FALSE	FALSE
G5E866	Sf3b1	Splicing factor 3B subunit 1	1.06875	1.00259	1.01644	0.982756	0.969947	1.01413	1.01573	0.96825	1.017	0.286434	0.277331	0.482098	0.882123	0.96686	0.999298	1.03355	FALSE	FALSE	1.03428	0.168935	FALSE	FALSE	1.0007	0.324084	FALSE	FALSE	0.967539	0.612214	FALSE	FALSE
G5E870	Trip12	E3 ubiquitin-protein ligase TRIP12	0.985812	0.806027	0.980831	1.06065	1.00351	1.06139	0.935482	0.992366	1.06294	0.212862	0.194484	0.47888	0.738378	1.08138	1.01176	0.935621	FALSE	FALSE	0.924745	0.131337	FALSE	FALSE	0.988376	0.355589	FALSE	FALSE	1.06881	0.340475	FALSE	FALSE
G5E874	Lamc2	Laminin subunit gamma-2	0.753483	0.869259	0.829835	1.03974	1.03207	1.4571	1.62642	1.20598	1.18179	0.0507077	0.159202	0.046824	0.620295	1.25295	1.45328	1.15989	FALSE	TRUE	0.798117	0.0679607	FALSE	FALSE	0.688099	0.0246676	FALSE	TRUE	0.862153	0.466841	FALSE	FALSE
G5E895	Akr1b10		1.21756	1.13091	1.16994	0.962875	0.979782	0.917927	1.02052	1.04027	0.921783	0.00306292	0.00337729	0.0092616	0.583535	0.823011	0.872284	1.05987	FALSE	TRUE	1.21505	0.00213907	FALSE	TRUE	1.14642	0.0158231	FALSE	FALSE	0.943513	0.377816	FALSE	FALSE
G5E896	Edc4	Enhancer of mRNA-decapping protein 4	0.92193	0.941095	1.0067	1.01361	1.02848	1.01649	0.98756	0.97256	0.995093	0.0747699	0.0642201	0.446494	0.327797	1.08011	1.04937	0.971542	FALSE	FALSE	0.92583	0.073161	FALSE	FALSE	0.95295	0.342884	FALSE	FALSE	1.02929	0.0127738	FALSE	FALSE
G5E897	Kdelc2		0.981028	1.03491	0.980051	0.928415	0.971811	0.963597	0.964391	0.969847	1.02332	0.245172	0.235533	0.8574	0.442664	0.982233	0.988604	1.00649	FALSE	FALSE	1.01809	0.121682	FALSE	FALSE	1.01153	0.649428	FALSE	FALSE	0.993556	0.24646	FALSE	FALSE
G5E898	Ppl	Periplakin	0.965423	1.16409	1.37203	0.92116	0.80655	1.11812	0.965934	0.991178	0.914285	0.211225	0.253368	0.275893	0.997343	0.791311	0.829773	1.04861	FALSE	TRUE	1.26373	0.215079	FALSE	FALSE	1.20515	0.153749	FALSE	FALSE	0.953647	0.931942	FALSE	FALSE
G5E8B1	Ptpn13	Tyrosine-protein phosphatase non-receptor type 13	1.10044	0.929061	1.51675	1.01214	1.23898	0.774728	0.561467	1.15945	0.908755	0.455994	0.740049	0.428222	0.836747	0.919766	0.825813	0.897851	FALSE	TRUE	1.08723	0.47457	FALSE	FALSE	1.21093	0.282059	FALSE	FALSE	1.11377	0.579254	FALSE	FALSE
G5E8C4	Tmtc3	Transmembrane and TPR repeat-containing protein 3	1.08583	0.95196	1.00935	0.925634	0.931588	0.896533	1.22227	1.02931	0.959438	0.181964	0.418597	0.740497	0.167019	0.917059	1.01978	1.11201	FALSE	FALSE	1.09044	0.0720491	FALSE	FALSE	0.980608	0.566871	FALSE	FALSE	0.899276	0.127106	FALSE	FALSE
G5E8C6	Vill	Villin-like protein	0.811147	1.02582	1.2225	1.06156	0.97564	1.3042	1.11848	1.01481	0.981091	0.756782	0.760918	0.98921	0.83524	1.03483	0.989268	0.955967	FALSE	FALSE	0.966338	0.575238	FALSE	FALSE	1.01085	0.891321	FALSE	FALSE	1.04606	0.517404	FALSE	FALSE
G5E8E1	Lrrfip1		0.942307	1.12603	0.795983	0.890614	1.02909	0.992802	0.959778	1.10066	0.982688	0.805755	0.983435	0.800971	0.886461	1.05359	1.04285	0.989812	FALSE	FALSE	0.949139	0.884826	FALSE	FALSE	0.958908	0.600566	FALSE	FALSE	1.01029	0.509551	FALSE	FALSE
G5E8I8	Cherp	Calcium homeostasis endoplasmic reticulum protein	1.03583	0.92622	1.07428	1.30166	1.13501	0.952521	1.06092	1.01473	0.852256	0.363983	0.530036	0.935955	0.362744	1.09575	0.979629	0.894027	FALSE	FALSE	0.912618	0.345758	FALSE	FALSE	1.02079	0.664336	FALSE	FALSE	1.11853	0.266028	FALSE	FALSE
G5E8J0	Notch2	Neurogenic locus notch homolog protein 2;Notch 2 extracellular truncation;Notch 2 intracellular domain;Neurogenic locus notch homolog protein 3;Notch 3 extracellular truncation;Notch 3 intracellular domain	1.17963	0.859659	1.0533	1.21156	0.972464	1.02167	0.713656	0.873351	0.89525	0.129677	0.934856	0.219528	0.140639	0.969967	0.829156	0.854829	FALSE	TRUE	1.03096	0.765731	FALSE	FALSE	1.20605	0.136025	FALSE	FALSE	1.16982	0.0599235	FALSE	FALSE
G5E8J3	Wdr11	WD repeat-containing protein 11	1.01273	0.9372	1.0106	0.968179	0.910276	0.924179	0.91852	1.04168	1.03351	0.319417	0.45082	0.96067	0.331515	0.914481	1.02267	1.1183	FALSE	FALSE	1.09352	0.157893	FALSE	FALSE	0.977836	0.825133	FALSE	FALSE	0.894212	0.216331	FALSE	FALSE
Q8CII5	Tia1	Nucleolysin TIA-1	0.931784	0.963618	0.992349	0.950352	0.996359	0.812125	0.879544	0.8513	0.883986	0.24601	0.664109	0.221553	0.605031	0.986233	0.912752	0.925493	FALSE	FALSE	1.01396	0.500295	FALSE	FALSE	1.09559	0.0109141	FALSE	FALSE	1.0805	0.441908	FALSE	FALSE
Q564E2	Ldha	L-lactate dehydrogenase;L-lactate dehydrogenase A chain	0.980361	1.17747	0.913412	0.927307	0.962412	1.18484	1.17076	1.14679	1.13922	0.346333	0.999921	0.404405	0.409852	0.981691	1.16976	1.19158	FALSE	FALSE	1.01865	0.992666	FALSE	FALSE	0.854876	0.182696	FALSE	FALSE	0.839224	0.19169	FALSE	FALSE
G5E8R1	Tpm1		1.07183	0.971027	0.791328	0.908348	0.950942	0.760258	0.727051	0.831855	0.827416	0.298682	0.701719	0.271813	0.66106	0.93545	0.852104	0.910902	FALSE	FALSE	1.069	0.515234	FALSE	FALSE	1.17357	0.168343	FALSE	FALSE	1.09781	0.31144	FALSE	FALSE
G5E8R4	Ppp6r3	Serine/threonine-protein phosphatase 6 regulatory subunit 3	0.955204	0.9959	0.902932	0.959601	1.00699	1.07097	1.01405	1.21537	1.0259	0.188226	0.622766	0.167527	0.523736	1.05421	1.07401	1.01878	FALSE	FALSE	0.948575	0.219095	FALSE	FALSE	0.931093	0.130869	FALSE	FALSE	0.98157	0.374976	FALSE	FALSE
G5E8R8	Ubxn7	UBX domain-containing protein 7	1.18995	1.12775	1.08331	0.997434	0.989363	0.89385	0.914134	0.986143	0.78532	0.0188662	0.0646709	0.0180304	0.563362	0.877288	0.810582	0.923963	FALSE	TRUE	1.13988	0.0187955	FALSE	FALSE	1.23368	0.0229151	FALSE	TRUE	1.08229	0.390024	FALSE	FALSE
G5E8S8	Mpp7	MAGUK p55 subfamily member 7	1.16189	0.941628	1.0719	0.883917	0.787726	0.890243	0.955789	0.806124	0.881206	0.0481284	0.0556201	0.0913551	0.918783	0.824629	0.8221	0.996933	FALSE	TRUE	1.21267	0.0469019	FALSE	TRUE	1.2164	0.0829988	FALSE	FALSE	1.00308	0.645183	FALSE	FALSE
G5E8T3	Srp19		0.664103	0.97509	0.828047	1.11152	1.08073	1.14583	1.18987	1.08618	1.23454	0.0120877	0.0299034	0.0136309	0.776536	1.34234	1.43696	1.0705	FALSE	TRUE	0.74497	0.0340769	FALSE	TRUE	0.695911	0.0253943	FALSE	TRUE	0.934146	0.295234	FALSE	FALSE
G5E8V5	Mrvi1	Protein MRVI1	1.14999	0.876133	0.91618	0.874438	0.909215	0.755722	1.04401	1.08375	0.924758	0.20682	0.34784	0.910631	0.209679	0.954439	1.13953	1.19392	FALSE	FALSE	1.04774	0.239277	FALSE	FALSE	0.877556	0.726369	FALSE	FALSE	0.837574	0.0621985	FALSE	FALSE
G5E924	Hnrnpl	Heterogeneous nuclear ribonucleoprotein L	1.04566	0.981457	0.97395	0.96038	1.01502	0.918392	0.894387	0.997453	0.932973	0.366263	0.641336	0.342146	0.825401	0.978526	0.950601	0.971462	FALSE	FALSE	1.02195	0.377503	FALSE	FALSE	1.05197	0.19419	FALSE	FALSE	1.02938	0.605417	FALSE	FALSE
G8JL51	Polr1e	DNA-directed RNA polymerase I subunit RPA49	1.11645	1.0957	0.778904	1.20504	0.929481	1.31132	0.971212	0.93168	0.94501	0.339792	0.508897	0.928361	0.337784	1.09979	0.862468	0.784212	FALSE	TRUE	0.909265	0.390894	FALSE	FALSE	1.15946	0.686374	FALSE	FALSE	1.27517	0.156347	FALSE	FALSE
H3BJ07	Golph3l	Golgi phosphoprotein 3-like	1.0586	0.957844	0.953104	1.18996	1.10174	1.16194	1.09137	1.0964	1.0442	0.0150182	0.0123857	0.128859	0.20354	1.21308	1.1394	0.939266	FALSE	TRUE	0.82435	0.0201073	FALSE	TRUE	0.877654	0.0839148	FALSE	FALSE	1.06466	0.0749407	FALSE	FALSE
H3BJ30	Cpsf6	Cleavage and polyadenylation specificity factor subunit 6	1.00423	1.04008	1.13228	1.01964	1.03815	0.970774	0.871214	0.950317	0.851379	0.0199594	0.52266	0.0186001	0.0736131	0.980347	0.83764	0.854432	FALSE	FALSE	1.02005	0.316207	FALSE	FALSE	1.19383	0.0260467	FALSE	FALSE	1.17037	0.0308905	FALSE	FALSE
H3BJ37	Comtd1	Catechol O-methyltransferase domain-containing protein 1	0.97018	0.85637	1.0664	1.00266	0.93106	0.84699	1.05892	1.33478	1.00051	0.194513	0.932373	0.31548	0.202988	0.959677	1.09147	1.13733	FALSE	FALSE	1.04202	0.64644	FALSE	FALSE	0.916198	0.234989	FALSE	FALSE	0.879254	0.143155	FALSE	FALSE
H3BJU7	Arhgef2	Rho guanine nucleotide exchange factor 2	1.0667	0.941886	0.988137	0.974564	0.918583	0.91362	0.965563	0.985518	0.939367	0.277295	0.252411	0.604249	0.724414	0.929611	0.977155	1.05114	FALSE	FALSE	1.07572	0.200368	FALSE	FALSE	1.02338	0.412932	FALSE	FALSE	0.951344	0.303983	FALSE	FALSE
H3BJ97	Tinagl1	Tubulointerstitial nephritis antigen-like	1.10209	1.05239	1.0236	0.773936	0.803812	0.790735	1.03837	1.07997	0.948052	0.000730033	0.000897822	0.608502	0.00198072	0.751374	0.986686	1.31318	FALSE	TRUE	1.33089	0.000386286	FALSE	TRUE	1.01349	0.456303	FALSE	FALSE	0.761513	0.00430577	FALSE	TRUE
H3BJI6	Ctage5	cTAGE family member 5	0.897327	0.988259	1.01867	1.05713	1.01868	1.0429	0.959865	0.997705	0.96031	0.126162	0.153424	0.989487	0.182958	1.05529	0.971719	0.920805	FALSE	FALSE	0.947604	0.134167	FALSE	FALSE	1.0291	0.911868	FALSE	FALSE	1.08601	0.0164342	FALSE	FALSE
H3BK24	Cux1	Homeobox protein cut-like;Homeobox protein cut-like 1	0.934528	1.00297	0.932055	0.988385	1.11336	0.991529	1.00074	1.06799	0.98697	0.264569	0.277355	0.389188	0.955961	1.06099	1.07085	1.00928	FALSE	FALSE	0.942512	0.189661	FALSE	FALSE	0.933841	0.143419	FALSE	FALSE	0.990801	0.807616	FALSE	FALSE
Q5JC28	Eps15	Epidermal growth factor receptor substrate 15	1.12803	1.04269	1.08421	0.965852	0.801321	0.976154	0.927797	1.01696	0.940928	0.05144	0.0490562	0.144861	0.683819	0.890833	0.867845	0.974195	FALSE	FALSE	1.12254	0.0507969	FALSE	FALSE	1.15228	0.029541	FALSE	FALSE	1.02649	0.493814	FALSE	FALSE
H3BK73	Tor2a	Torsin-2A;Prosalusin;Salusin-beta	0.836151	0.828937	0.751193	0.253099	1.04989	0.706815	0.722961	1.01696	1.1134	0.463939	0.805882	0.780273	0.434398	0.852676	1.22683	1.4388	FALSE	TRUE	1.17278	0.591096	FALSE	FALSE	0.815109	0.293349	FALSE	FALSE	0.695024	0.33855	FALSE	FALSE
H3BK84	Prkar2b	cAMP-dependent protein kinase type II-beta regulatory subunit	1.25198	0.991719	1.17396	1.03317	1.137	1.07268	0.80551	0.910613	0.916595	0.0275353	0.722437	0.0281098	0.0736999	0.913731	0.77568	0.848914	FALSE	TRUE	1.09441	0.5206	FALSE	FALSE	1.28919	0.0371698	FALSE	TRUE	1.17798	0.0124502	FALSE	FALSE
H3BKH6	Esd	S-formylglutathione hydrolase	1.01917	1.13054	0.944489	0.823381	0.862115	1.00417	1.25691	1.2248	1.12659	0.0139986	0.216156	0.112042	0.0115939	0.8459	1.20176	1.42069	FALSE	TRUE	1.18217	0.155145	FALSE	FALSE	0.832111	0.0622117	FALSE	FALSE	0.703883	0.0105279	FALSE	TRUE
I1E4X4	Plch1	Phosphoinositide phospholipase C;1-phosphatidylinositol 4,5-bisphosphate phosphodiesterase eta-1	1.03784	1.08072	0.913685	1.09212	1.30275	1.08974	1.14434	1.01244	1.03131	0.227355	0.211674	0.791953	0.463633	1.0523	0.993704	0.944317	FALSE	FALSE	0.9503	0.156504	FALSE	FALSE	1.00634	0.467941	FALSE	FALSE	1.05897	0.29318	FALSE	FALSE
H3BKM2	Zc3hc1	Nuclear-interacting partner of ALK	1.46024	1.18535	1.0497	0.984824	0.842194	0.855081	0.7552	0.794477	0.693144	0.0108489	0.0466786	0.00997454	0.419431	0.721372	0.637109	0.883191	TRUE	TRUE	1.38625	0.0590031	FALSE	FALSE	1.56959	0.0176213	TRUE	TRUE	1.13226	0.0541874	FALSE	FALSE
H3BL37	Tcof1	Treacle protein	0.963751	1.11967	0.987022	0.986946	1.05136	1.00668	0.987177	1.02711	0.941017	0.708575	0.982378	0.709171	0.807946	1.01992	1.00016	0.980626	FALSE	FALSE	0.980471	0.878654	FALSE	FALSE	0.999843	0.520584	FALSE	FALSE	1.01976	0.394093	FALSE	FALSE
H3BLM7	Fam107b	Protein FAM107B	0.913605	1.04119	1.18417	1.22294	0.997567	1.11798	0.894995	0.825656	0.888183	0.0672923	0.726498	0.174519	0.0645977	1.07375	0.853044	0.794456	FALSE	TRUE	0.931319	0.548888	FALSE	FALSE	1.17227	0.0951498	FALSE	FALSE	1.25872	0.0240616	FALSE	TRUE
H3BLR8	Nudt3	Diphosphoinositol polyphosphate phosphohydrolase 1	0.618582	1.10931	0.731501	0.883559	0.958019	1.23919	1.70548	1.34819	1.49964	0.016988	0.493832	0.0157637	0.0654923	1.30966	2.05008	1.56535	TRUE	TRUE	0.763556	0.322558	FALSE	FALSE	0.487785	0.0181839	TRUE	TRUE	0.638833	0.0306099	TRUE	TRUE
H7BWY2	Ap3m1	AP-3 complex subunit mu-1	0.828191	0.972847	1.08943	0.783956	1.12394	0.931335	0.865838	0.969365	0.982362	0.972627	0.985739	0.971415	0.997431	0.95733	0.996422	1.04083	FALSE	FALSE	1.04457	0.897165	FALSE	FALSE	1.00359	0.7869	FALSE	FALSE	0.960768	0.948529	FALSE	FALSE
H7BWY4	Dlg1	Disks large homolog 1	1.11966	0.99125	1.03131	0.939548	0.951536	0.920007	0.987582	0.931822	0.92877	0.0394978	0.0474657	0.0732099	0.935996	0.911021	0.90353	0.991777	FALSE	FALSE	1.09767	0.0474384	FALSE	FALSE	1.10677	0.0822552	FALSE	FALSE	1.00829	0.591297	FALSE	FALSE
H7BWY6	Rbp4	Retinol-binding protein 4	0.802129	1.00123	0.767733	0.913383	0.866038	1.09732	1.54694	0.848443	1.9025	0.148347	0.923317	0.156718	0.253655	1.1387	1.92854	1.69364	TRUE	TRUE	0.878196	0.371674	FALSE	FALSE	0.518526	0.144578	FALSE	FALSE	0.590445	0.210013	FALSE	FALSE
H7BWZ3	Arpc3	Actin-related protein 2/3 complex subunit 3	1.3075	0.998745	1.02684	0.899721	0.946488	1.03064	1.1295	1.07183	0.983874	0.318711	0.30294	0.859934	0.545564	0.921747	1.04381	1.13243	FALSE	FALSE	1.0849	0.22379	FALSE	FALSE	0.958026	0.669734	FALSE	FALSE	0.883057	0.146195	FALSE	FALSE
H7BX14	Tsen34	tRNA-splicing endonuclease subunit Sen34	1.07972	1.07199	1.08358	1.00206	1.16521	1.00357	0.882345	0.887471	0.910262	0.0117575	0.883456	0.0145347	0.0249611	0.929472	0.821943	0.884312	FALSE	TRUE	1.07588	0.712249	FALSE	FALSE	1.21663	3.65366e-05	FALSE	TRUE	1.13082	0.0405467	FALSE	FALSE
H7BX26	Cep170	Centrosomal protein of 170 kDa	1.12598	1.05861	1.04087	1.16065	1.00468	1.01323	0.950845	0.911557	0.847204	0.031101	0.952791	0.0390874	0.0562712	0.957126	0.861087	0.899659	FALSE	FALSE	1.04479	0.796972	FALSE	FALSE	1.16132	0.0124513	FALSE	FALSE	1.11153	0.0568923	FALSE	FALSE
H7BX88	Crat	Carnitine O-acetyltransferase	1.21181	0.949694	1.09858	0.809029	0.831132	0.775379	0.949558	0.997972	0.937098	0.0142582	0.0117951	0.21318	0.115995	0.736434	0.864353	1.1737	FALSE	TRUE	1.3579	0.022214	FALSE	TRUE	1.15693	0.184484	FALSE	FALSE	0.852006	0.00316179	FALSE	FALSE
H7BX95	Srsf1	Serine/arginine-rich splicing factor 1	0.889442	0.99714	0.793927	0.966677	0.957913	1.08639	1.09785	1.2387	1.13986	0.0219337	0.307199	0.0185122	0.134047	1.08684	1.28154	1.17915	FALSE	TRUE	0.920103	0.20003	FALSE	FALSE	0.780309	0.0211455	FALSE	TRUE	0.848068	0.0577374	FALSE	FALSE
H9KV00	Son	Protein SON	0.93743	0.9338	0.922617	1.05108	0.98133	0.964553	0.982424	0.988801	1.01763	0.0480048	0.0645274	0.0744795	0.992843	1.0509	1.0589	1.00761	FALSE	FALSE	0.951566	0.065337	FALSE	FALSE	0.944376	0.00515537	FALSE	FALSE	0.992444	0.929346	FALSE	FALSE
I7HLV2	Rpl10	60S ribosomal protein L10;60S ribosomal protein L10-like	0.756814	0.980394	0.845908	0.96627	1.08991	1.12134	1.33068	1.25918	1.41779	0.0022419	0.0874244	0.00183579	0.0245837	1.28844	1.57308	1.22092	TRUE	TRUE	0.77613	0.0693496	FALSE	FALSE	0.635694	0.00395404	TRUE	TRUE	0.819057	0.0137095	FALSE	TRUE
J3KMM5	Atp2a2	Calcium-transporting ATPase;Sarcoplasmic/endoplasmic reticulum calcium ATPase 2	0.869953	0.958349	0.876421	0.912849	0.979457	0.939007	1.19284	1.17861	1.18773	0.000113461	0.359342	0.000137841	0.000340215	1.07141	1.3552	1.26488	FALSE	TRUE	0.933349	0.287459	FALSE	FALSE	0.737897	0.000582892	FALSE	TRUE	0.790591	0.000255578	FALSE	TRUE
J3KMT7	Tle3	Transducin-like enhancer protein 3;Transducin-like enhancer protein 2;Transducin-like enhancer protein 1;Transducin-like enhancer protein 4	0.803908	1.02346	1.17922	0.997646	1.149	1.1288	1.32445	0.971283	1.26974	0.423145	0.783826	0.393669	0.754594	1.10292	1.24063	1.12486	FALSE	TRUE	0.906685	0.492445	FALSE	FALSE	0.806041	0.294564	FALSE	FALSE	0.888998	0.464104	FALSE	FALSE
J3QJU5	Llgl2	Lethal(2) giant larvae protein homolog 2	0.948164	0.791151	1.00345	0.955265	0.987316	0.80254	0.496377	1.07522	0.645881	0.482975	0.999986	0.543446	0.540761	1.00749	0.681191	0.676128	FALSE	TRUE	0.992567	0.993094	FALSE	FALSE	1.46802	0.396974	FALSE	FALSE	1.47901	0.390013	FALSE	FALSE
J3QJV7	Rabep1	Rab GTPase-binding effector protein 1	1.04827	0.889218	1.02899	1.01138	0.913774	0.943022	1.02336	0.935717	0.976575	0.815353	0.806934	0.978438	0.902072	0.916458	0.949066	1.03558	FALSE	FALSE	1.09116	0.601439	FALSE	FALSE	1.05367	0.863727	FALSE	FALSE	0.965642	0.589827	FALSE	FALSE
J3QMG7	Adgra2	G-protein coupled receptor 124	1.26479	1.04203	1.00641	0.964962	0.868447	0.895329	0.902716	0.893887	0.981895	0.0694926	0.0850249	0.113221	0.972585	0.859213	0.866302	1.00825	FALSE	FALSE	1.16386	0.085676	FALSE	FALSE	1.15433	0.105605	FALSE	FALSE	0.991816	0.700519	FALSE	FALSE
J3QMM7	Carkd	ATP-dependent (S)-NAD(P)H-hydrate dehydratase	1.05576	0.980379	1.07056	0.886344	0.862292	0.948752	0.946299	1.08748	0.924164	0.0972228	0.0873568	0.629905	0.290662	0.839534	0.896323	1.06764	FALSE	FALSE	1.19114	0.0229391	FALSE	FALSE	1.11567	0.442804	FALSE	FALSE	0.936643	0.203997	FALSE	FALSE
Q3TJ22	Aamp		1.12135	0.947963	1.03762	1.20238	0.985524	1.20179	0.965999	0.891014	0.970394	0.116425	0.464504	0.471726	0.101107	1.15822	0.930979	0.803803	FALSE	TRUE	0.863395	0.343718	FALSE	FALSE	1.07414	0.173278	FALSE	FALSE	1.24409	0.0707945	FALSE	FALSE
J3QNE8	Slc38a10	Putative sodium-coupled neutral amino acid transporter 10	0.827532	0.904482	0.953548	1.02274	1.16436	1.01824	0.946795	0.825586	0.875779	0.0303087	0.0519832	0.974134	0.0397956	1.13074	0.968266	0.85631	FALSE	FALSE	0.884375	0.0455059	FALSE	FALSE	1.03277	0.818233	FALSE	FALSE	1.1678	0.0354413	FALSE	FALSE
Q5NCM6	Epn2	Epsin-2	0.904029	0.921333	1.0271	0.953729	0.97101	1.18251	1.22846	0.867014	1.1852	0.50068	0.751521	0.475005	0.872988	1.05392	1.2864	1.22059	FALSE	TRUE	0.948839	0.364048	FALSE	FALSE	0.777364	0.300991	FALSE	FALSE	0.819279	0.691883	FALSE	FALSE
Q4FCQ7	Ate1	Arginyl-tRNA--protein transferase 1	1.16553	1.20621	0.97955	0.912118	0.918517	0.878645	0.976293	0.942966	0.889705	0.0267211	0.0302334	0.0583233	0.854608	0.782578	0.809044	1.03382	FALSE	TRUE	1.27783	0.0391528	FALSE	TRUE	1.23603	0.0714549	FALSE	FALSE	0.967286	0.302253	FALSE	FALSE
J3QNU6	Arrb1	Beta-arrestin-1	1.06972	1.29394	0.778544	0.945033	1.07594	1.03183	1.02776	0.754523	1.04446	0.771809	0.977789	0.76488	0.868741	0.964577	0.960773	0.996057	FALSE	FALSE	1.03672	0.856057	FALSE	FALSE	1.04083	0.583061	FALSE	FALSE	1.00396	0.499267	FALSE	FALSE
J3QNW0	Dnmt1	DNA (cytosine-5)-methyltransferase;DNA (cytosine-5)-methyltransferase 1	0.928587	1.02592	0.77468	1.34193	1.26177	1.38389	0.818639	0.922303	1.19715	0.0213149	0.0237956	0.818848	0.0494477	1.44513	0.993232	0.687295	FALSE	TRUE	0.691978	0.00674088	FALSE	TRUE	1.00681	0.632066	FALSE	FALSE	1.45498	0.0418533	FALSE	TRUE
J3QNW4	Trappc13	Trafficking protein particle complex subunit 13	1.01097	1.06644	0.92083	1.10771	0.934628	1.03549	1.03003	1.12159	1.02664	0.622706	0.897567	0.597452	0.843454	1.02426	1.01886	0.994726	FALSE	FALSE	0.976318	0.707111	FALSE	FALSE	0.981494	0.317666	FALSE	FALSE	1.0053	0.601031	FALSE	FALSE
J3QNY1	Gm9242		1.18933	1.12062	0.958332	1.22628	1.00976	1.10948	0.743743	1.06553	0.830222	0.138336	0.969919	0.213002	0.158035	0.990057	0.740859	0.7483	FALSE	TRUE	1.01004	0.795138	FALSE	FALSE	1.34978	0.150456	FALSE	FALSE	1.33636	0.109498	FALSE	FALSE
Q5ND42	Pitpna	Phosphatidylinositol transfer protein alpha isoform	1.13642	1.06649	0.956184	0.928239	0.840767	0.938032	1.25572	1.17969	1.03058	0.0368833	0.180445	0.401433	0.0316329	0.870369	1.10614	1.27089	FALSE	TRUE	1.14894	0.0686194	FALSE	FALSE	0.904042	0.29223	FALSE	FALSE	0.78685	0.0256831	FALSE	TRUE
J7NNX8	Iigp1	Interferon-inducible GTPase 1	0.704836	0.898361	1.34228	0.780387	0.989222	0.745888	0.866849	1.07372	1.0162	0.647934	0.702105	0.99974	0.689792	0.868679	1.13118	1.30218	FALSE	TRUE	1.15117	0.519939	FALSE	FALSE	0.884035	0.985764	FALSE	FALSE	0.767943	0.207291	FALSE	FALSE
K3W4Q8	Bsg	Basigin	1.07171	0.795387	0.722741	0.883214	0.870709	0.950479	1.19869	1.24529	1.10791	0.0287087	0.916018	0.0344521	0.0562363	1.11042	1.50706	1.35719	TRUE	TRUE	0.90056	0.7441	FALSE	FALSE	0.663545	0.0478094	TRUE	TRUE	0.736815	0.00395967	FALSE	TRUE
K3W4Q9	Gopc	Golgi-associated PDZ and coiled-coil motif-containing protein	0.787435	0.891688	1.02297	0.998815	1.00297	1.05288	1.10915	1.14685	1.13909	0.0209464	0.188141	0.0172982	0.205376	1.1248	1.27745	1.13572	FALSE	TRUE	0.889049	0.170001	FALSE	FALSE	0.782808	0.0287632	FALSE	TRUE	0.880501	0.00551308	FALSE	FALSE
V9GX26	Gyg	Glycogenin-1	1.08787	1.08753	0.973017	0.915837	1.00533	0.955323	1.00099	0.949052	0.977523	0.127947	0.134059	0.230842	0.904908	0.87843	0.898843	1.02324	FALSE	FALSE	1.13839	0.121124	FALSE	FALSE	1.11254	0.147526	FALSE	FALSE	0.97729	0.599975	FALSE	FALSE
K3W4T3	Atp6v0a1	V-type proton ATPase subunit a;V-type proton ATPase 116 kDa subunit a isoform 1	1.07006	0.943502	1.00412	1.08729	1.00945	1.09872	1.06708	1.06353	1.02062	0.35988	0.355958	0.534396	0.927121	1.08283	1.05916	0.978146	FALSE	FALSE	0.92351	0.26771	FALSE	FALSE	0.944143	0.322537	FALSE	FALSE	1.02234	0.666741	FALSE	FALSE
K7Q7T7	Rac1	Ras-related C3 botulinum toxin substrate 1;Ras-related C3 botulinum toxin substrate 3	1.13337	1.04689	0.963305	0.934919	0.904332	1.06918	1.25345	1.18631	1.0879	0.0647458	0.535013	0.236603	0.0570285	0.893043	1.13317	1.26889	FALSE	TRUE	1.11977	0.328692	FALSE	FALSE	0.882477	0.135887	FALSE	FALSE	0.788089	0.0416999	FALSE	TRUE
Q3UDE9	Ptk2b	Protein-tyrosine kinase 2-beta	1.07698	1.08412	1.02531	1.04092	0.889507	1.09324	1.0479	1.00782	0.971888	0.564248	0.612362	0.625773	0.999688	0.966517	0.935784	0.968202	FALSE	FALSE	1.03464	0.443327	FALSE	FALSE	1.06862	0.13917	FALSE	FALSE	1.03284	0.984839	FALSE	FALSE
M0QWP1	Agrn	Agrin;Agrin N-terminal 110 kDa subunit;Agrin C-terminal 110 kDa subunit;Agrin C-terminal 90 kDa fragment;Agrin C-terminal 22 kDa fragment	0.835902	0.977027	1.12906	0.985094	0.976518	0.978746	1.00291	1.06911	0.987498	0.824315	0.999969	0.85354	0.849875	1.00176	1.02649	1.02469	FALSE	FALSE	0.998244	0.995187	FALSE	FALSE	0.974193	0.680138	FALSE	FALSE	0.975907	0.189623	FALSE	FALSE
O08529	Capn2	Calpain-2 catalytic subunit	0.938762	0.982873	0.968713	0.811624	0.962615	1.09778	1.32194	1.23107	1.09605	0.0396568	0.997274	0.0606029	0.0555249	0.993705	1.27084	1.27889	FALSE	TRUE	1.00633	0.94528	FALSE	FALSE	0.786884	0.0194293	FALSE	TRUE	0.781931	0.0701127	FALSE	FALSE
O08532	Cacna2d1	Voltage-dependent calcium channel subunit alpha-2/delta-1;Voltage-dependent calcium channel subunit alpha-2-1;Voltage-dependent calcium channel subunit delta-1	1.18928	1.09987	1.09614	0.903189	0.876138	0.851243	0.884731	0.849978	0.834777	0.000179079	0.00040046	0.000259315	0.786598	0.796581	0.772797	0.970141	FALSE	TRUE	1.25536	0.00176733	FALSE	TRUE	1.294	0.00130208	FALSE	TRUE	1.03078	0.388398	FALSE	FALSE
Q6P1B9	Bin1	Myc box-dependent-interacting protein 1	0.976016	1.06721	0.982558	0.882031	0.936821	0.883517	1.05147	1.06794	1.00885	0.00983634	0.0329544	0.558555	0.00982156	0.899201	1.07013	1.19009	FALSE	FALSE	1.1121	0.0352296	FALSE	FALSE	0.934463	0.374939	FALSE	FALSE	0.840271	0.00487974	FALSE	FALSE
O08547	Sec22b	Vesicle-trafficking protein SEC22b	0.972316	1.01276	1.03895	1.03033	1.0834	0.938532	0.992457	0.969588	0.989088	0.681284	0.967663	0.808739	0.673139	1.01735	0.976626	0.959968	FALSE	FALSE	0.982943	0.84958	FALSE	FALSE	1.02393	0.304605	FALSE	FALSE	1.0417	0.476038	FALSE	FALSE
O08553	Dpysl2	Dihydropyrimidinase-related protein 2	1.14018	1.0843	1.15739	0.903809	0.917714	0.882351	0.973658	1.0407	0.950469	0.000791378	0.000658346	0.00811244	0.0595363	0.79269	0.853952	1.07728	FALSE	TRUE	1.26153	0.000748816	FALSE	TRUE	1.17103	0.0163717	FALSE	FALSE	0.928261	0.0397282	FALSE	FALSE
O08579	Emd	Emerin	1.30377	1.09574	1.10805	0.905803	1.0097	0.867504	0.994145	0.914629	0.920755	0.0212288	0.0284686	0.0372981	0.972112	0.817473	0.830967	1.01651	FALSE	TRUE	1.22328	0.0387065	FALSE	TRUE	1.20342	0.0349769	FALSE	TRUE	0.983761	0.770015	FALSE	FALSE
O08582	Gtpbp1	GTP-binding protein 1	1.07088	1.06604	0.983982	0.959248	0.999735	0.92008	0.990478	0.981652	0.904339	0.114959	0.155757	0.151208	0.999702	0.899828	0.920843	1.02336	FALSE	FALSE	1.11132	0.0910469	FALSE	FALSE	1.08596	0.10676	FALSE	FALSE	0.977178	0.981854	FALSE	FALSE
O08583	Alyref	THO complex subunit 4	1.03467	1.04254	1.23687	1.17948	1.00945	1.07534	0.959187	0.974731	0.930914	0.131921	0.968064	0.150803	0.20527	1.03146	0.920047	0.891985	FALSE	FALSE	0.969499	0.850474	FALSE	FALSE	1.0869	0.0902932	FALSE	FALSE	1.1211	0.0597886	FALSE	FALSE
O08599	Stxbp1	Syntaxin-binding protein 1	1.15676	1.10473	1.11756	0.924456	0.938925	0.830276	0.961182	0.930691	0.970683	0.000960098	0.00095286	0.00418133	0.263159	0.827211	0.860074	1.03973	FALSE	TRUE	1.20888	0.00366543	FALSE	TRUE	1.16269	0.000955471	FALSE	FALSE	0.961791	0.194226	FALSE	FALSE
Q3UN47	Endog	Endonuclease G, mitochondrial	0.9032	0.777994	0.997768	1.17418	1.24061	1.1003	0.868838	0.980819	1.04756	0.0236402	0.0229368	0.619491	0.0743279	1.30002	1.08594	0.835322	FALSE	TRUE	0.769217	0.02095	FALSE	TRUE	0.920863	0.426524	FALSE	FALSE	1.19714	0.0355693	FALSE	FALSE
O08638	Myh11	Myosin-11	1.49026	0.944411	0.99589	0.804834	0.788435	0.687715	0.946236	0.820305	0.775727	0.0966643	0.0974027	0.202868	0.837145	0.791689	0.82369	1.04042	FALSE	TRUE	1.26312	0.0974343	FALSE	FALSE	1.21405	0.177843	FALSE	FALSE	0.961149	0.237932	FALSE	FALSE
Q3TMN1	Metap2	Methionine aminopeptidase 2;Methionine aminopeptidase	0.950725	0.909103	0.886416	1.06068	1.06451	1.09309	1.11947	1.09864	1.13311	0.000106944	0.000451265	0.000111671	0.132748	1.17094	1.2314	1.05164	FALSE	TRUE	0.854015	0.0018315	FALSE	FALSE	0.812081	0.000698498	FALSE	TRUE	0.950898	0.0364171	FALSE	FALSE
Q3TPL4	Capn5	Calpain-5	0.779643	0.506698	0.744966	0.821237	0.844829	1.32812	1.50505	1.44677	1.24133	0.0137313	0.207975	0.0113487	0.113586	1.13405	1.94206	1.7125	TRUE	TRUE	0.881795	0.159711	FALSE	FALSE	0.514916	0.00355899	TRUE	TRUE	0.583941	0.094982	FALSE	FALSE
O08709	Prdx6	Peroxiredoxin-6	0.985531	1.09424	1.06595	1.00397	1.03194	1.0616	1.03876	0.971192	1.01411	0.522583	0.885929	0.497874	0.760477	0.9681	0.951373	0.982722	FALSE	FALSE	1.03295	0.683025	FALSE	FALSE	1.05111	0.346909	FALSE	FALSE	1.01758	0.396649	FALSE	FALSE
O08715	Akap1	A-kinase anchor protein 1, mitochondrial	1.17065	0.974451	1.06417	1.09573	1.17441	0.83668	0.808417	0.962305	0.879759	0.230794	0.940671	0.239808	0.358956	1.02966	0.826711	0.802895	FALSE	TRUE	0.971192	0.784416	FALSE	FALSE	1.20961	0.0610152	FALSE	FALSE	1.24549	0.243466	FALSE	FALSE
Q91WX5	Bak1	Bcl-2 homologous antagonist/killer	2.20319	0.716347	1.45093	0.835991	0.961804	0.612303	0.551814	0.734119	0.580239	0.12996	0.248038	0.132046	0.87438	0.576174	0.399907	0.694073	TRUE	TRUE	1.73559	0.212721	FALSE	FALSE	2.50058	0.126088	FALSE	FALSE	1.44077	0.195673	FALSE	FALSE
Q3TPJ9	Casp6	Caspase-6;Caspase-6 subunit p18;Caspase-6 subunit p11	1.23118	1.06805	1.0504	1.13637	1.0049	1.14327	1.03116	1.00129	0.961314	0.205653	0.935231	0.214345	0.329006	1.06396	0.937488	0.881131	FALSE	FALSE	0.939885	0.781273	FALSE	FALSE	1.06668	0.1237	FALSE	FALSE	1.13491	0.121023	FALSE	FALSE
O08739	Ampd3	AMP deaminase 3	0.973841	0.679417	0.848675	0.864962	0.987173	0.761067	1.21816	1.26796	1.13769	0.0128576	0.917317	0.0163895	0.0257947	1.01919	1.43537	1.40834	FALSE	TRUE	0.981171	0.747366	FALSE	FALSE	0.696685	0.0160614	FALSE	TRUE	0.710054	0.0111767	FALSE	TRUE
O08749	Dld	Dihydrolipoyl dehydrogenase, mitochondrial	1.17665	0.991889	1.05943	0.930463	0.974084	0.89189	0.974422	0.992345	0.984835	0.0628591	0.0560318	0.217155	0.564609	0.878271	0.929593	1.05843	FALSE	FALSE	1.1386	0.0712535	FALSE	FALSE	1.07574	0.16457	FALSE	FALSE	0.944791	0.100427	FALSE	FALSE
O08759	Ube3a	Ubiquitin-protein ligase E3A	0.836528	1.04728	1.04503	1.01899	1.04907	1.02784	1.00247	0.968256	1.07166	0.679707	0.666311	0.823177	0.956615	0.983547	0.959273	0.97532	FALSE	FALSE	1.01673	0.473466	FALSE	FALSE	1.04246	0.645491	FALSE	FALSE	1.0253	0.603632	FALSE	FALSE
O08795	Prkcsh	Glucosidase 2 subunit beta	0.930043	1.0471	1.01607	1.04906	1.07222	1.03186	1.12234	1.09401	1.06582	0.0697341	0.309267	0.0598503	0.442829	1.03248	1.07671	1.04284	FALSE	FALSE	0.968546	0.222167	FALSE	FALSE	0.928754	0.0672227	FALSE	FALSE	0.958916	0.0987718	FALSE	FALSE
O08796	Eef2k	Eukaryotic elongation factor 2 kinase	1.60164	0.438016	1.16831	0.765561	0.83888	0.780575	0.835991	0.918359	0.700679	0.588864	0.61999	0.666777	0.99625	0.668125	0.715558	1.07099	FALSE	TRUE	1.49673	0.465345	FALSE	FALSE	1.39751	0.507712	FALSE	FALSE	0.933712	0.74617	FALSE	FALSE
O08797	Serpinb9		1.01684	0.993254	1.09844	0.908638	0.978811	0.941653	1.00644	0.970998	0.911336	0.108663	0.111015	0.214881	0.864797	0.926059	0.954917	1.03116	FALSE	FALSE	1.07985	0.0692247	FALSE	FALSE	1.04721	0.15801	FALSE	FALSE	0.969779	0.593756	FALSE	FALSE
O08807	Prdx4	Peroxiredoxin-4	1.02455	1.02135	1.06109	1.1191	0.976612	1.03316	0.904879	1.05237	0.990408	0.462308	0.988223	0.56557	0.487641	1.00841	0.966679	0.95862	FALSE	FALSE	0.991664	0.87451	FALSE	FALSE	1.03447	0.299747	FALSE	FALSE	1.04317	0.367667	FALSE	FALSE
Q3TJ75	Trove2	60 kDa SS-A/Ro ribonucleoprotein	1.17553	0.947171	1.03921	1.10654	1.06669	1.01024	0.956885	0.97447	0.889282	0.175468	0.99274	0.24147	0.209187	1.02645	0.920785	0.897059	FALSE	FALSE	0.974232	0.925268	FALSE	FALSE	1.08603	0.18552	FALSE	FALSE	1.11475	0.0338287	FALSE	FALSE
O08912	Galnt1	Polypeptide N-acetylgalactosaminyltransferase 1;Polypeptide N-acetylgalactosaminyltransferase 1 soluble form	0.87712	0.985656	1.01405	1.16197	1.01564	1.21151	1.08215	1.47804	1.05493	0.216462	0.420122	0.20551	0.826884	1.17888	1.0979	0.931306	FALSE	FALSE	0.848262	0.0769475	FALSE	FALSE	0.910831	0.16026	FALSE	FALSE	1.07376	0.639375	FALSE	FALSE
O08915	Aip	AH receptor-interacting protein	0.870743	1.07361	0.883811	1.08213	1.03575	0.93845	1.12449	0.903387	1.35471	0.385486	0.818464	0.359469	0.673043	1.17191	1.27232	1.08568	FALSE	TRUE	0.853309	0.384951	FALSE	FALSE	0.785966	0.273885	FALSE	FALSE	0.92108	0.471728	FALSE	FALSE
Q540I4	Flot1	Flotillin-1	1.28214	0.968358	1.06194	0.883149	0.995539	0.846189	0.914411	0.823213	0.885249	0.0769287	0.140879	0.0856826	0.920577	0.83164	0.833617	1.00238	FALSE	TRUE	1.20244	0.130796	FALSE	FALSE	1.19959	0.076475	FALSE	FALSE	0.997628	0.551383	FALSE	FALSE
O08919	Numbl	Numb-like protein	0.930546	1.01511	0.862955	0.990953	0.915423	0.963034	0.925963	1.17308	0.870418	0.825133	0.969957	0.812949	0.921387	1.03491	0.995075	0.961506	FALSE	FALSE	0.966265	0.701692	FALSE	FALSE	1.00495	0.629885	FALSE	FALSE	1.04004	0.744795	FALSE	FALSE
Q3TMX0	Sdcbp	Syntenin-1	0.855883	1.03078	1.02289	0.859651	0.923266	0.87205	1.15234	0.958312	0.935304	0.283164	0.528925	0.820836	0.26518	0.852534	0.936866	1.09892	FALSE	FALSE	1.17297	0.231835	FALSE	FALSE	1.06739	0.637769	FALSE	FALSE	0.909985	0.142551	FALSE	FALSE
O08997	Atox1	Copper transport protein ATOX1	1.35265	0.992959	1.23308	0.906864	1.06231	1.1485	0.777619	0.795017	0.691274	0.0172181	0.38329	0.0151299	0.0836554	0.861513	0.630634	0.732008	TRUE	TRUE	1.16075	0.293596	FALSE	FALSE	1.58571	0.0166007	TRUE	TRUE	1.36611	0.0214752	FALSE	TRUE
Q6RI64	Psmb1	Proteasome subunit beta type;Proteasome subunit beta type-1	0.93161	0.921	0.96188	1.0612	1.04148	1.08761	1.17495	1.10071	1.2064	0.000864622	0.0128877	0.000695947	0.0381346	1.1391	1.26121	1.1072	FALSE	TRUE	0.877887	0.00230077	FALSE	FALSE	0.79289	0.00270849	FALSE	TRUE	0.90318	0.0461582	FALSE	FALSE
Q58E49	Hdac1	Histone deacetylase;Histone deacetylase 1	0.93839	1.0021	1.05258	1.02074	1.11186	1.10778	1.26864	0.972843	1.28632	0.224108	0.65437	0.201047	0.571531	1.10546	1.26599	1.14521	FALSE	TRUE	0.904601	0.137182	FALSE	FALSE	0.789897	0.170785	FALSE	FALSE	0.873199	0.416889	FALSE	FALSE
O09110	Map2k3	Dual specificity mitogen-activated protein kinase kinase 3	1.08369	0.959959	1.13248	1.06848	1.01383	1.09733	0.944202	0.854674	0.873821	0.0259637	0.999716	0.0396045	0.0385332	0.98596	0.806336	0.817818	FALSE	TRUE	1.01424	0.984597	FALSE	FALSE	1.24018	0.044668	FALSE	TRUE	1.22277	0.00991266	FALSE	TRUE
O09111	Ndufb11	NADH dehydrogenase [ubiquinone] 1 beta subcomplex subunit 11, mitochondrial	1.21107	1.06426	1.16264	0.972759	0.980874	0.928437	1.03387	1.006	0.90548	0.0179598	0.0220551	0.0364376	0.905691	0.836678	0.865265	1.03417	FALSE	FALSE	1.1952	0.0159413	FALSE	FALSE	1.15572	0.0477239	FALSE	FALSE	0.966962	0.643907	FALSE	FALSE
O09117	Sypl1	Synaptophysin-like protein 1	0.504728	1.04177	0.476011	0.681854	0.815618	1.17186	1.45825	1.94289	1.68414	0.00866312	0.623007	0.0090633	0.0262471	1.61596	3.33672	2.06486	TRUE	TRUE	0.618829	0.410849	FALSE	FALSE	0.299696	0.0115492	TRUE	TRUE	0.484295	0.0164307	TRUE	TRUE
O09131	Gsto1	Glutathione S-transferase omega-1	0.714827	1.18295	0.956685	1.0617	1.08773	1.22639	1.11609	1.32071	1.29132	0.155391	0.422846	0.139087	0.654094	1.13698	1.34979	1.18717	FALSE	TRUE	0.879521	0.295421	FALSE	FALSE	0.740857	0.12323	FALSE	FALSE	0.842341	0.224476	FALSE	FALSE
O09159	Man2b1	Lysosomal alpha-mannosidase	0.980329	0.982698	1.00335	1.05407	0.875339	0.947739	0.998219	1.18777	0.969325	0.453873	0.907814	0.663292	0.437397	0.964426	1.01579	1.05326	FALSE	FALSE	1.03689	0.600709	FALSE	FALSE	0.984451	0.412396	FALSE	FALSE	0.94943	0.341385	FALSE	FALSE
Q4FJZ6	Gclm	Glutamate--cysteine ligase regulatory subunit	0.857025	1.14337	0.921196	0.946446	0.816942	1.20672	1.06782	1.40159	1.10307	0.322407	0.993243	0.360246	0.40883	1.02741	1.19743	1.16549	FALSE	FALSE	0.973321	0.915833	FALSE	FALSE	0.835119	0.188121	FALSE	FALSE	0.858009	0.26756	FALSE	FALSE
O35074	Ptgis	Prostacyclin synthase	1.06849	0.918902	0.924046	0.830889	0.984783	0.886669	0.994599	0.924028	0.979721	0.442974	0.484674	0.996787	0.524456	0.959551	1.06025	1.10494	FALSE	FALSE	1.04215	0.353978	FALSE	FALSE	0.943173	0.938957	FALSE	FALSE	0.905023	0.260138	FALSE	FALSE
O35114	Scarb2	Lysosome membrane protein 2	0.935984	1.22683	1.12744	1.03999	1.00815	1.02021	1.03385	0.907441	1.08257	0.545096	0.65901	0.557846	0.982197	0.904891	0.916983	1.01336	FALSE	FALSE	1.10511	0.437502	FALSE	FALSE	1.09053	0.424883	FALSE	FALSE	0.986813	0.79351	FALSE	FALSE
Q3V235	Phb2	Prohibitin-2	1.09435	0.970751	0.996745	0.964471	1.06017	0.934038	0.948056	0.94141	0.981657	0.419454	0.735237	0.390551	0.79869	0.967621	0.951152	0.98298	FALSE	FALSE	1.03346	0.555207	FALSE	FALSE	1.05136	0.183952	FALSE	FALSE	1.01731	0.505943	FALSE	FALSE
Q542P8	Emg1	Ribosomal RNA small subunit methyltransferase NEP1	1.08536	1.00089	1.18547	1.166	1.14426	1.16733	0.979729	0.751569	1.01075	0.0525225	0.683433	0.147907	0.0500092	1.0743	0.90268	0.840245	FALSE	FALSE	0.930835	0.271679	FALSE	FALSE	1.10781	0.144674	FALSE	FALSE	1.19013	0.0404184	FALSE	FALSE
O35153	Bet1l	BET1-like protein	0.944217	0.921726	0.885454	1.3218	1.15099	1.12187	0.987924	0.805362	1.16136	0.0672295	0.0668156	0.781375	0.159195	1.24873	1.07182	0.858327	FALSE	TRUE	0.800813	0.0121894	FALSE	TRUE	0.932993	0.551002	FALSE	FALSE	1.16506	0.150639	FALSE	FALSE
O35218	Cpsf2	Cleavage and polyadenylation specificity factor subunit 2	0.875747	1.04169	1.02452	0.910474	1.10625	0.947434	0.786409	0.966374	0.938731	0.490787	0.995252	0.576642	0.526212	0.924763	0.916268	0.990814	FALSE	FALSE	1.08136	0.930634	FALSE	FALSE	1.09138	0.338468	FALSE	FALSE	1.00927	0.330299	FALSE	FALSE
O35226	Psmd4	26S proteasome non-ATPase regulatory subunit 4	0.944471	0.878891	0.964271	1.09672	1.02955	1.16563	1.32542	1.13515	1.28217	0.00572191	0.0725354	0.00463496	0.10524	1.1612	1.35755	1.16909	FALSE	TRUE	0.861176	0.0232419	FALSE	FALSE	0.736621	0.00725516	FALSE	TRUE	0.855367	0.097354	FALSE	FALSE
Q2M4G8	Ptpn9	Protein-tyrosine-phosphatase;Tyrosine-protein phosphatase non-receptor type 9	1.02165	1.10511	0.892272	0.969699	0.951106	1.0349	1.0035	1.08269	0.965287	0.87265	0.937798	0.983147	0.865144	0.94915	0.982231	1.03485	FALSE	FALSE	1.05357	0.768234	FALSE	FALSE	1.01809	0.886171	FALSE	FALSE	0.966321	0.498185	FALSE	FALSE
Q3UKJ6	Dhx15	Pre-mRNA-splicing factor ATP-dependent RNA helicase DHX15	0.939691	1.03061	0.924841	1.00437	1.01804	1.05031	0.977465	1.05457	1.05483	0.221275	0.299246	0.255085	0.990589	1.08338	1.12225	1.03588	FALSE	FALSE	0.92304	0.17319	FALSE	FALSE	0.891067	0.201918	FALSE	FALSE	0.965362	0.879238	FALSE	FALSE
O35290	Ear3	Eosinophil cationic-type ribonuclease 3	0.49015	0.325653	0.791254	0.609116	0.487626	0.523391	1.99952	2.19378	1.6252	0.000313406	0.999671	0.000545666	0.000555084	1.06782	4.07941	3.82032	TRUE	TRUE	0.936488	0.97682	FALSE	FALSE	0.245133	0.00286488	TRUE	TRUE	0.261758	0.00120617	TRUE	TRUE
O35295	Purb	Transcriptional activator protein Pur-beta	1.16242	0.957907	0.972524	0.892979	1.01982	0.865697	0.916316	1.15836	0.922389	0.546873	0.533257	0.937617	0.725556	0.918207	0.948448	1.03294	FALSE	FALSE	1.08908	0.266449	FALSE	FALSE	1.05435	0.772872	FALSE	FALSE	0.968115	0.47614	FALSE	FALSE
Q3UJ82	Nmi	N-myc-interactor	0.917583	0.845052	1.00324	0.977822	0.991854	1.04444	1.0924	1.04306	1.06747	0.0380037	0.205779	0.0322206	0.362797	1.08094	1.16335	1.07624	FALSE	FALSE	0.925119	0.17336	FALSE	FALSE	0.859588	0.0383117	FALSE	FALSE	0.929165	0.0639761	FALSE	FALSE
Q9D8S5	Srsf5	Serine/arginine-rich splicing factor 5	1.00205	0.976018	0.881144	1.05452	0.997853	1.05845	1.0582	0.989555	1.1202	0.13491	0.239219	0.141627	0.910771	1.08043	1.0842	1.00349	FALSE	FALSE	0.925554	0.114187	FALSE	FALSE	0.922338	0.122363	FALSE	FALSE	0.996526	0.677384	FALSE	FALSE
Q543M7	Kpna3	Importin subunit alpha;Importin subunit alpha-4	0.972775	0.979074	0.858811	1.06433	0.937187	1.05085	0.997891	1.08362	1.04438	0.170817	0.313046	0.170695	0.878991	1.08026	1.07361	0.993848	FALSE	FALSE	0.925703	0.224662	FALSE	FALSE	0.931433	0.085647	FALSE	FALSE	1.00619	0.631866	FALSE	FALSE
Q4FJZ2	Kpna6	Importin subunit alpha;Importin subunit alpha-7	0.832921	0.803071	0.854202	0.886351	0.906606	0.960517	0.89257	1.2941	1.06178	0.0998996	0.659856	0.0907309	0.282682	1.08847	1.27476	1.17115	FALSE	TRUE	0.918724	0.0300977	FALSE	FALSE	0.784461	0.09752	FALSE	FALSE	0.853859	0.236148	FALSE	FALSE
Q3TI07	Capn1	Calpain-1 catalytic subunit	1.04645	0.988808	0.887404	0.979146	0.964482	1.00048	1.0416	1.33574	1.06724	0.152514	0.996208	0.187962	0.208691	0.990229	1.07932	1.08997	FALSE	FALSE	1.00987	0.888	FALSE	FALSE	0.926507	0.172637	FALSE	FALSE	0.917454	0.152736	FALSE	FALSE
O35368	Ifi203	Interferon-activable protein 203	0.813416	1.09014	0.921502	1.13981	0.77157	1.00037	0.928621	1.08245	1.0057	0.860727	0.96621	0.848452	0.950955	1.08559	1.09137	1.00532	FALSE	FALSE	0.921157	0.840004	FALSE	FALSE	0.916281	0.525317	FALSE	FALSE	0.994706	0.778171	FALSE	FALSE
O35382	Exoc4	Exocyst complex component 4	1.1081	0.96675	1.03532	0.890656	0.992749	0.866102	0.889279	1.0099	0.863734	0.147361	0.183034	0.201435	0.996832	0.86027	0.85894	0.998454	FALSE	FALSE	1.16243	0.0995814	FALSE	FALSE	1.16423	0.129674	FALSE	FALSE	1.00155	0.943701	FALSE	FALSE
O35405	Pld3	Phospholipase D3	0.807091	1.02449	1.04858	0.857904	0.916332	0.916905	1.09808	0.995446	1.05127	0.169849	0.653212	0.456748	0.151884	0.894426	1.02614	1.14726	FALSE	FALSE	1.11804	0.471105	FALSE	FALSE	0.974529	0.344314	FALSE	FALSE	0.871644	0.0131073	FALSE	FALSE
O35452	Tnxb		1.38548	1.00092	1.35087	0.888571	0.876152	0.800204	0.775139	0.795409	0.73481	0.00799858	0.0218442	0.00881323	0.697788	0.648582	0.573806	0.884708	TRUE	TRUE	1.54183	0.0360779	TRUE	TRUE	1.74275	0.0183681	TRUE	TRUE	1.13032	0.0580171	FALSE	FALSE
O35459	Ech1	Delta(3,5)-Delta(2,4)-dienoyl-CoA isomerase, mitochondrial	0.852953	0.946044	0.953113	0.895979	1.02872	1.00578	1.25292	1.05557	1.20942	0.0177956	0.650221	0.0179414	0.0530242	1.06314	1.2784	1.20247	FALSE	TRUE	0.940609	0.31787	FALSE	FALSE	0.782228	0.0198882	FALSE	TRUE	0.831619	0.0541243	FALSE	FALSE
O35465	Fkbp8	Peptidyl-prolyl cis-trans isomerase FKBP8	0.814208	0.980006	0.890149	0.951832	1.07042	1.14567	1.2038	1.16972	1.1881	0.00878215	0.0850479	0.0071991	0.15906	1.20252	1.33472	1.10994	FALSE	TRUE	0.831587	0.0950079	FALSE	FALSE	0.749221	0.00393609	FALSE	TRUE	0.900953	0.0837356	FALSE	FALSE
O35566	Cd151	CD151 antigen	0.752119	0.905659	0.960671	0.668812	0.707826	0.934847	1.58787	1.209	1.50456	0.0039681	0.711547	0.0104314	0.00463647	0.781559	1.66128	2.1256	TRUE	TRUE	1.27949	0.380049	FALSE	FALSE	0.601944	0.0127558	TRUE	TRUE	0.470455	0.00945168	TRUE	TRUE
O35593	Psmd14	26S proteasome non-ATPase regulatory subunit 14	1.00287	0.930353	0.937008	1.13262	1.02812	1.14275	1.13033	1.18119	1.112	0.00762276	0.0239789	0.00790582	0.592125	1.20877	1.20632	0.997975	FALSE	TRUE	0.827289	0.0290329	FALSE	TRUE	0.828968	0.00402678	FALSE	TRUE	1.00203	0.395559	FALSE	FALSE
O35598	Adam10	Disintegrin and metalloproteinase domain-containing protein 10	1.20019	0.96712	1.24933	0.923895	0.925507	0.909503	0.931187	0.790089	0.872326	0.0285899	0.0708853	0.0301054	0.771961	0.769789	0.726822	0.944183	FALSE	TRUE	1.29906	0.0657419	FALSE	FALSE	1.37585	0.0462848	FALSE	TRUE	1.05912	0.252389	FALSE	FALSE
O35639	Anxa3	Annexin A3;Annexin	1.01711	0.770347	0.967828	0.941033	0.996765	0.991179	1.24801	1.25636	1.08399	0.0266868	0.749511	0.0278069	0.0685471	1.02413	1.2895	1.25912	FALSE	TRUE	0.976441	0.496269	FALSE	FALSE	0.775494	0.0417767	FALSE	TRUE	0.794205	0.0202098	FALSE	TRUE
Q5SVG5	Ap1b1	AP-1 complex subunit beta-1	0.796459	0.926846	1.00377	1.00493	1.01911	1.10396	1.24545	1.11787	1.12337	0.0228032	0.18024	0.0189042	0.236519	1.09954	1.21203	1.10231	FALSE	TRUE	0.909468	0.120601	FALSE	FALSE	0.82506	0.026117	FALSE	TRUE	0.907189	0.0824622	FALSE	FALSE
Q545L8	Cetn3	Centrin-3	0.99938	1.08287	0.965645	1.36744	1.1673	1.14183	0.96851	0.858762	1.06791	0.0403649	0.0930364	0.812399	0.0426656	1.16803	0.969111	0.829697	FALSE	TRUE	0.856143	0.0576041	FALSE	FALSE	1.03187	0.505825	FALSE	FALSE	1.20526	0.0494874	FALSE	TRUE
Q0VE46	Myadm	Myeloid-associated differentiation marker	0.714589	0.973925	0.896273	0.786164	0.879564	1.02776	1.22423	1.3225	1.27465	0.0061141	0.912396	0.00813371	0.0125241	0.981358	1.42217	1.44918	FALSE	TRUE	1.019	0.74551	FALSE	FALSE	0.703153	0.00732311	FALSE	TRUE	0.690045	0.00772221	FALSE	TRUE
O35685	Nudc	Nuclear migration protein nudC	0.83331	1.01429	0.957118	1.04446	1.13342	1.00214	0.907673	0.970715	1.11253	0.30355	0.276347	0.689019	0.681492	1.09126	1.01421	0.929392	FALSE	FALSE	0.916374	0.130696	FALSE	FALSE	0.985993	0.485026	FALSE	FALSE	1.07597	0.429993	FALSE	FALSE
Q3TUQ5	Pnn	Pinin	0.967364	0.957819	1.01248	1.0524	1.00369	0.971536	0.88305	0.914899	0.931927	0.0235856	0.527999	0.0867457	0.0218034	1.03755	0.945766	0.911534	FALSE	FALSE	0.963806	0.358427	FALSE	FALSE	1.05734	0.0351486	FALSE	FALSE	1.09705	0.0226462	FALSE	FALSE
O35704	Sptlc1	Serine palmitoyltransferase 1	0.907196	0.830597	0.990688	1.16645	0.944704	1.31439	1.01518	1.05372	1.13175	0.135522	0.125995	0.322906	0.74288	1.28578	1.16151	0.903352	FALSE	TRUE	0.777739	0.117883	FALSE	FALSE	0.860947	0.0521969	FALSE	FALSE	1.10699	0.542558	FALSE	FALSE
Q811L7	Hnrnph1	Heterogeneous nuclear ribonucleoprotein H;Heterogeneous nuclear ribonucleoprotein H, N-terminally processed	0.846039	1.03046	0.915317	0.980085	1.01409	1.01649	1.00157	1.00745	1.01952	0.230411	0.310173	0.264329	0.990458	1.10791	1.10066	0.993456	FALSE	FALSE	0.902603	0.255775	FALSE	FALSE	0.908548	0.218037	FALSE	FALSE	1.00659	0.6678	FALSE	FALSE
O35841	Api5	Apoptosis inhibitor 5	0.962719	0.987835	1.02354	0.990038	0.934431	0.966521	0.909861	0.979117	0.975051	0.415342	0.584019	0.411951	0.940351	0.978423	0.987059	1.00883	FALSE	FALSE	1.02205	0.310884	FALSE	FALSE	1.01311	0.268087	FALSE	FALSE	0.991251	0.761259	FALSE	FALSE
Q3ULU3	Bcat2	Branched-chain-amino-acid aminotransferase;Branched-chain-amino-acid aminotransferase, mitochondrial	0.940413	0.986792	0.831188	0.952225	0.929656	0.99951	1.1873	1.3873	1.09033	0.0208132	0.875238	0.0244794	0.044244	1.01256	1.26254	1.24687	FALSE	TRUE	0.987596	0.462478	FALSE	FALSE	0.792057	0.0377714	FALSE	TRUE	0.802006	0.0437737	FALSE	TRUE
O35857	Timm44	Mitochondrial import inner membrane translocase subunit TIM44	1.03459	0.908657	1.01612	0.978747	0.947326	0.952739	1.00358	0.977686	0.988263	0.637006	0.71703	0.994404	0.659776	0.937629	0.972589	1.03729	FALSE	FALSE	1.06652	0.543062	FALSE	FALSE	1.02818	0.936492	FALSE	FALSE	0.964055	0.0693634	FALSE	FALSE
O35864	Cops5	COP9 signalosome complex subunit 5	1.22322	0.988457	0.818997	0.932571	0.986752	0.908825	0.95082	0.939092	1.0369	0.805211	0.788427	0.937613	0.943463	0.943462	0.961923	1.01957	FALSE	FALSE	1.05993	0.602134	FALSE	FALSE	1.03958	0.789306	FALSE	FALSE	0.980808	0.441158	FALSE	FALSE
Q3TUF3	Calu	Calumenin	0.908848	1.00644	0.99005	1.01555	1.03255	1.02262	1.12626	1.12303	1.04793	0.0196542	0.282316	0.0165009	0.128548	1.03289	1.13432	1.09819	FALSE	FALSE	0.968154	0.145705	FALSE	FALSE	0.881587	0.0298838	FALSE	FALSE	0.910585	0.0442432	FALSE	FALSE
Q3U9X2	Lsm2	U6 snRNA-associated Sm-like protein LSm2	1.01787	1.03953	1.05302	0.901513	0.956728	1.00505	0.867277	0.91678	1.18635	0.644698	0.620633	0.850657	0.908673	0.920351	0.881921	0.958245	FALSE	FALSE	1.08654	0.0597024	FALSE	FALSE	1.13389	0.664005	FALSE	FALSE	1.04357	0.747618	FALSE	FALSE
Q3TV21	Fxn	Frataxin, mitochondrial;Frataxin intermediate form;Frataxin mature form	1.04303	0.867418	1.04798	1.09044	1.11349	0.992534	0.968214	0.929951	0.98415	0.254302	0.420181	0.903585	0.252234	1.04545	0.92827	0.887911	FALSE	FALSE	0.956523	0.320359	FALSE	FALSE	1.07727	0.701191	FALSE	FALSE	1.12624	0.0606243	FALSE	FALSE
O35955	Psmb10	Proteasome subunit beta type-10	1.09624	0.937724	1.12114	0.898647	0.920856	1.11944	1.12384	1.11484	0.840931	0.795195	0.783222	0.969557	0.899432	0.840014	1.01697	1.21066	FALSE	TRUE	1.19046	0.471419	FALSE	FALSE	0.983313	0.829032	FALSE	FALSE	0.825997	0.707636	FALSE	FALSE
O35972	Mrpl23	39S ribosomal protein L23, mitochondrial	0.95698	0.93691	0.958076	1.08145	0.817251	1.06905	0.904525	0.894164	1.01642	0.79731	0.87465	0.98624	0.795348	1.11711	0.945188	0.846102	FALSE	FALSE	0.895169	0.678033	FALSE	FALSE	1.05799	0.772627	FALSE	FALSE	1.18189	0.619045	FALSE	FALSE
Q3U5S6	Sdc4	Syndecan;Syndecan-4	1.15094	1.24213	1.30812	1.25477	0.901256	1.16066	1.00561	0.682151	0.802791	0.0402056	0.573145	0.0367867	0.137634	0.934407	0.646301	0.691669	TRUE	TRUE	1.0702	0.327901	FALSE	FALSE	1.54727	0.0182927	TRUE	TRUE	1.44578	0.1239	FALSE	FALSE
O54692	Zw10	Centromere/kinetochore protein zw10 homolog	0.813446	0.893749	1.36301	1.04339	1.05618	1.18173	1.06059	1.22539	1.02093	0.855975	0.892315	0.867141	0.998292	1.18174	1.18667	1.00417	FALSE	FALSE	0.846212	0.711235	FALSE	FALSE	0.842694	0.687718	FALSE	FALSE	0.995843	0.916623	FALSE	FALSE
O54724	Ptrf	Polymerase I and transcript release factor	1.59761	1.04307	1.11281	0.762522	0.822434	0.677555	0.811844	0.794894	0.727772	0.025621	0.0351214	0.0427202	0.985634	0.685221	0.714311	1.04245	FALSE	TRUE	1.45938	0.0503021	FALSE	FALSE	1.39995	0.0550362	FALSE	FALSE	0.959275	0.651541	FALSE	FALSE
O54734	Ddost	Dolichyl-diphosphooligosaccharide--protein glycosyltransferase 48 kDa subunit	0.862304	1.01375	0.953099	1.08509	1.08541	1.0834	1.08018	1.13946	1.08532	0.0125661	0.0258529	0.0157745	0.902566	1.13848	1.13873	1.00022	FALSE	FALSE	0.878361	0.0323761	FALSE	FALSE	0.878172	0.0296584	FALSE	FALSE	0.999784	0.420309	FALSE	FALSE
O54774	Ap3d1	AP-3 complex subunit delta-1	0.932972	1.01808	0.95414	1.15805	1.04848	1.01068	1.00961	1.16752	1.01016	0.238105	0.267234	0.32672	0.984832	1.09887	1.05871	0.963451	FALSE	FALSE	0.910025	0.111343	FALSE	FALSE	0.944547	0.182913	FALSE	FALSE	1.03794	0.891526	FALSE	FALSE
O54782	Man2b2	Epididymis-specific alpha-mannosidase	0.904174	1.12378	0.85229	1.0691	0.997948	0.914659	0.959357	1.22729	0.849233	0.909226	0.957307	0.903359	0.987575	1.10371	1.06103	0.96133	FALSE	FALSE	0.906034	0.738312	FALSE	FALSE	0.942479	0.729281	FALSE	FALSE	1.04023	0.888421	FALSE	FALSE
Q05A21	Dapk3	Death-associated protein kinase 3	1.09501	1.1811	0.979028	0.907523	1.03521	0.936609	1.04976	0.949863	0.965048	0.19225	0.19303	0.336967	0.894485	0.855345	0.881316	1.03036	FALSE	FALSE	1.16912	0.148674	FALSE	FALSE	1.13467	0.217877	FALSE	FALSE	0.970532	0.596925	FALSE	FALSE
O54825	Bysl	Bystin	0.850887	1.0765	1.02946	1.23364	1.50891	1.15111	0.92955	0.902617	1.02044	0.0347534	0.0635306	0.94564	0.0428035	1.19834	0.902952	0.753503	FALSE	TRUE	0.834488	0.0714576	FALSE	FALSE	1.10748	0.67678	FALSE	FALSE	1.32713	0.0381399	FALSE	TRUE
Q545V8	Csnk2a2	Casein kinase II subunit alpha	0.936191	0.995142	0.883156	1.02039	0.994955	0.993438	1.12161	1.05123	1.06036	0.0152912	0.198778	0.0125965	0.134659	1.06277	1.13263	1.06574	FALSE	FALSE	0.940938	0.125373	FALSE	FALSE	0.8829	0.0235167	FALSE	FALSE	0.938319	0.0345689	FALSE	FALSE
Q544R9	Hmgb3	High mobility group protein B3	1.04655	1.18414	1.25372	0.959393	1.01285	1.0656	0.889257	0.959352	0.955156	0.0218884	0.0972651	0.0194055	0.430826	0.855347	0.806625	0.943038	FALSE	TRUE	1.16912	0.0943102	FALSE	FALSE	1.23973	0.0250668	FALSE	TRUE	1.0604	0.110266	FALSE	FALSE
O54890	Itgb3	Integrin beta-3	1.10601	0.935031	1.0657	0.870377	0.937648	0.806326	1.10283	1.01029	1.03708	0.0360668	0.0627937	0.96512	0.0458346	0.816716	0.973137	1.19152	FALSE	TRUE	1.22442	0.0624279	FALSE	FALSE	1.0276	0.816567	FALSE	FALSE	0.839261	0.0188765	FALSE	FALSE
Q80VX2	Cd200	OX-2 membrane glycoprotein	1.5174	1.03708	1.13338	0.898978	0.850043	0.855991	0.88038	0.861044	0.865538	0.0374556	0.0547854	0.0551528	0.999984	0.755257	0.763681	1.01115	FALSE	TRUE	1.32405	0.070694	FALSE	FALSE	1.30945	0.0701562	FALSE	FALSE	0.988969	0.970426	FALSE	FALSE
O54941	Smarce1	SWI/SNF-related matrix-associated actin-dependent regulator of chromatin subfamily E member 1	0.991923	0.98851	0.981956	1.06867	1.07268	1.03825	0.914994	0.953267	0.906603	0.000315523	0.00675507	0.013502	0.000250152	1.08109	0.925629	0.856197	FALSE	FALSE	0.924989	0.00300588	FALSE	FALSE	1.08035	0.0130038	FALSE	FALSE	1.16796	0.00169951	FALSE	FALSE
Q3TWR3	Prkag1	5-AMP-activated protein kinase subunit gamma-1	1.11541	0.98488	1.01989	1.05007	1.13229	1.0063	0.959767	1.07974	0.973479	0.576494	0.906608	0.790938	0.553297	1.0296	0.954498	0.927058	FALSE	FALSE	0.971251	0.692688	FALSE	FALSE	1.04767	0.547158	FALSE	FALSE	1.07868	0.3306	FALSE	FALSE
O54962	Banf1	Barrier-to-autointegration factor;Barrier-to-autointegration factor, N-terminally processed	0.788237	1.18169	0.68488	0.792535	1.05839	0.994295	1.6793	1.27035	1.3317	0.0397762	0.930282	0.0473924	0.0745784	1.26142	1.68946	1.33934	TRUE	TRUE	0.792759	0.729673	FALSE	FALSE	0.591904	0.0518365	FALSE	FALSE	0.746638	0.0334624	FALSE	TRUE
O54984	Asna1	ATPase Asna1	1.00178	1.00802	0.987622	0.98464	1.03191	0.974696	0.994967	0.968737	0.963717	0.382357	0.992097	0.417029	0.47518	0.982887	0.967013	0.98385	FALSE	FALSE	1.01741	0.91737	FALSE	FALSE	1.03411	0.110407	FALSE	FALSE	1.01642	0.350259	FALSE	FALSE
O54988	Slk	STE20-like serine/threonine-protein kinase	0.953216	0.887316	0.907344	1.08978	0.96621	1.15204	1.03	1.11111	1.0072	0.057113	0.0658958	0.105162	0.92841	1.20107	1.13518	0.945144	FALSE	TRUE	0.832592	0.0572739	FALSE	FALSE	0.880916	0.0227568	FALSE	FALSE	1.05804	0.768	FALSE	FALSE
Q3UU11	Fkbp7	Peptidyl-prolyl cis-trans isomerase FKBP7	0.821321	1.35222	1.11083	1.39203	1.27925	1.38693	1.03523	1.02958	1.06023	0.106791	0.193355	0.912223	0.114522	1.24855	0.931941	0.746417	FALSE	TRUE	0.800928	0.177483	FALSE	FALSE	1.07303	0.747178	FALSE	FALSE	1.33973	0.00120791	FALSE	TRUE
Q3U9K9	Trappc3	Trafficking protein particle complex subunit 3	1.11764	1.04439	0.988016	1.01772	1.0077	0.982034	1.14711	0.989025	1.06878	0.434472	0.620472	0.927048	0.424897	0.964868	1.02335	1.06061	FALSE	FALSE	1.03641	0.289892	FALSE	FALSE	0.977187	0.772383	FALSE	FALSE	0.942856	0.232804	FALSE	FALSE
Q3TXU8	Pgrmc1	Membrane-associated progesterone receptor component 1	0.900058	1.27206	0.974636	0.986164	1.02539	0.898301	0.986235	1.0141	1.0327	0.736108	0.715016	0.922391	0.909771	1.01183	1.0405	1.02833	FALSE	FALSE	0.988311	0.545438	FALSE	FALSE	0.96108	0.757075	FALSE	FALSE	0.972447	0.361882	FALSE	FALSE
O55026	Entpd2	Ectonucleoside triphosphate diphosphohydrolase 2	1.04958	1.31781	1.02582	0.86997	0.867746	0.853457	0.705646	0.864493	0.78067	0.0151887	0.0459746	0.0153739	0.637273	0.826754	0.743792	0.899653	FALSE	TRUE	1.20955	0.0463399	FALSE	TRUE	1.34446	0.0290329	FALSE	TRUE	1.11154	0.15769	FALSE	FALSE
O55029	Copb2	Coatomer subunit beta	0.912052	0.997985	0.935279	1.04262	1.0964	1.09598	1.08429	1.11352	1.11056	0.00239924	0.00663381	0.00279472	0.649476	1.17182	1.18741	1.01331	FALSE	FALSE	0.853375	0.0142077	FALSE	FALSE	0.842168	0.00481766	FALSE	FALSE	0.986867	0.291098	FALSE	FALSE
O55033	Nck2	Cytoplasmic protein NCK2	0.829778	1.05669	1.01678	1.01019	0.961313	1.16292	1.01992	0.900722	1.15135	0.721375	0.715071	0.832391	0.974518	0.993519	1.00308	1.00962	FALSE	FALSE	1.00652	0.4522	FALSE	FALSE	0.996928	0.606086	FALSE	FALSE	0.990467	0.836422	FALSE	FALSE
O55098	Stk10	Serine/threonine-protein kinase 10	1.08314	1.08099	1.04663	0.991595	0.903412	0.884874	1.01859	1.15189	0.94736	0.0957152	0.0976781	0.851927	0.195904	0.835725	0.942272	1.12749	FALSE	FALSE	1.19657	0.014783	FALSE	FALSE	1.06126	0.638828	FALSE	FALSE	0.886926	0.174849	FALSE	FALSE
O55106	Strn	Striatin	0.896555	1.00561	1.05744	1.06738	0.957824	1.06469	0.899428	0.967128	0.939906	0.259341	0.689651	0.605457	0.23454	1.05875	0.934663	0.882798	FALSE	FALSE	0.94451	0.506417	FALSE	FALSE	1.0699	0.376273	FALSE	FALSE	1.13276	0.0830112	FALSE	FALSE
O55111	Dsg2	Desmoglein-2	0.921728	0.75152	0.973114	1.02207	1.08906	1.31012	1.23005	1.18786	1.1225	0.0367225	0.0724429	0.0427251	0.906272	1.18154	1.28874	1.09072	FALSE	TRUE	0.846352	0.0783249	FALSE	FALSE	0.775954	0.0157063	FALSE	TRUE	0.916822	0.689662	FALSE	FALSE
Q5SVF7	Nipsnap1	Protein NipSnap homolog 1	0.992109	1.23426	1.13027	1.06996	1.14614	0.867754	0.780018	0.812389	0.921535	0.0636238	0.629862	0.0582754	0.19506	0.946644	0.718757	0.759268	FALSE	TRUE	1.05636	0.449992	FALSE	FALSE	1.39129	0.0268135	FALSE	TRUE	1.31706	0.111835	FALSE	FALSE
Q7TMG8	Gbas	Protein NipSnap homolog 2	0.603897	1.11991	0.936788	0.726747	1.03958	1.13119	1.50636	1.00317	1.51323	0.148766	0.926125	0.157654	0.252788	1.10973	1.608	1.449	TRUE	TRUE	0.901119	0.7054	FALSE	FALSE	0.62189	0.115585	FALSE	FALSE	0.690131	0.146562	FALSE	FALSE
Q545K4	Eif6	Eukaryotic translation initiation factor 6	0.814983	1.00484	0.837574	0.950612	0.976279	1.08019	0.957919	1.13181	1.16232	0.111467	0.360537	0.0982481	0.579942	1.1656	1.3513	1.15931	FALSE	TRUE	0.857924	0.179799	FALSE	FALSE	0.740027	0.085912	FALSE	FALSE	0.862579	0.33734	FALSE	FALSE
O55137	Acot1	Acyl-coenzyme A thioesterase 1	1.08516	0.773961	1.08545	1.0414	0.961876	0.909567	0.997234	0.840296	0.95524	0.865487	0.993624	0.866701	0.913624	0.886395	0.880279	0.9931	FALSE	FALSE	1.12817	0.928455	FALSE	FALSE	1.136	0.679816	FALSE	FALSE	1.00695	0.54488	FALSE	FALSE
Q6ZWX1	Rpl35a	60S ribosomal protein L35a	0.989261	1.09534	0.796047	1.06855	1.13721	1.1851	1.15211	1.11795	1.30123	0.095284	0.2181	0.0927463	0.787049	1.14955	1.16461	1.0131	FALSE	FALSE	0.869905	0.144395	FALSE	FALSE	0.858655	0.0915339	FALSE	FALSE	0.987067	0.411457	FALSE	FALSE
O55201	Supt5h	Transcription elongation factor SPT5	0.988613	1.00102	1.03509	1.01547	1.03048	0.97234	0.955241	0.949983	0.979263	0.0932441	0.993454	0.118726	0.13649	1.01444	0.954265	0.940686	FALSE	FALSE	0.98577	0.928006	FALSE	FALSE	1.04793	0.0476928	FALSE	FALSE	1.06305	0.085399	FALSE	FALSE
O55222	Ilk	Integrin-linked protein kinase	1.28911	1.07737	1.01601	0.709306	0.78425	0.75408	1.04275	0.942361	0.942397	0.00673327	0.00562959	0.187626	0.0529527	0.699928	0.874722	1.24973	FALSE	TRUE	1.42872	0.0114917	FALSE	TRUE	1.14322	0.164448	FALSE	FALSE	0.800172	0.00474983	FALSE	TRUE
Q54AG5	Chkb	Choline/ethanolamine kinase	1.28998	1.11205	1.06338	1.00228	0.928717	0.920451	1.06011	0.835967	0.887836	0.0592456	0.101383	0.0715079	0.95928	0.835138	0.798376	0.955981	FALSE	TRUE	1.19741	0.0498221	FALSE	FALSE	1.25254	0.0783888	FALSE	FALSE	1.04605	0.771886	FALSE	FALSE
O55234	Psmb5	Proteasome subunit beta type-5	1.17522	1.02472	0.991691	1.01222	0.956126	1.00168	1.07201	1.00749	0.995846	0.418129	0.388791	0.74689	0.78539	0.977519	0.983195	1.00581	FALSE	FALSE	1.023	0.279104	FALSE	FALSE	1.01709	0.561225	FALSE	FALSE	0.994227	0.29665	FALSE	FALSE
O55242	Sigmar1	Sigma non-opioid intracellular receptor 1	1.23325	0.889937	0.969777	0.992477	0.964908	0.803337	0.89633	0.923195	0.956869	0.489995	0.535049	0.563805	0.99845	0.994979	0.951967	0.956771	FALSE	FALSE	1.00505	0.405886	FALSE	FALSE	1.05046	0.372554	FALSE	FALSE	1.04518	0.93642	FALSE	FALSE
O70145	Ncf2	Neutrophil cytosol factor 2	1.15718	0.789778	1.44221	0.934883	1.05478	0.937682	1.04344	1.62151	0.954256	0.623771	0.79252	0.942284	0.607593	0.810314	0.90171	1.11279	FALSE	TRUE	1.23409	0.469605	FALSE	FALSE	1.109	0.798996	FALSE	FALSE	0.898642	0.33952	FALSE	FALSE
O70152	Dpm1	Dolichol-phosphate mannosyltransferase subunit 1	0.891683	0.961659	0.97462	0.972291	1.03621	0.887225	0.855561	1.01944	0.952946	0.900606	0.916884	1	0.916841	1.01106	0.99094	0.980104	FALSE	FALSE	0.989066	0.676389	FALSE	FALSE	1.00914	0.999916	FALSE	FALSE	1.0203	0.742803	FALSE	FALSE
Q544E3	Pip4k2a	Phosphatidylinositol 5-phosphate 4-kinase type-2 alpha	1.23181	0.970088	1.04281	0.85189	0.812054	0.767208	1.06404	1.1324	0.936712	0.0314557	0.0365248	0.893585	0.0639339	0.778719	1.02036	1.3103	FALSE	TRUE	1.28416	0.0294483	FALSE	TRUE	0.980049	0.720418	FALSE	FALSE	0.763183	0.019882	FALSE	TRUE
O70194	Eif3d	Eukaryotic translation initiation factor 3 subunit D	0.949112	0.952472	0.99109	1.12998	1.06783	1.05882	1.10504	1.03024	1.18026	0.0283549	0.0587267	0.0328941	0.885069	1.12112	1.16018	1.03484	FALSE	FALSE	0.891966	0.00968585	FALSE	FALSE	0.861933	0.0359419	FALSE	FALSE	0.966329	0.70767	FALSE	FALSE
Q4FJL9	Aif1	Allograft inflammatory factor 1	1.10471	1.09269	1.43638	1.10155	1.22256	0.890236	1.03232	1.30817	0.875103	0.623786	0.67312	0.674598	0.999996	0.997141	0.934474	0.937153	FALSE	FALSE	1.00287	0.400344	FALSE	FALSE	1.07012	0.456845	FALSE	FALSE	1.06706	0.998051	FALSE	FALSE
O70209	Pdlim3	PDZ and LIM domain protein 3	1.11097	1.29255	1.35434	0.824288	0.876703	0.833927	0.960253	0.94654	0.885438	0.00160316	0.00169332	0.00566144	0.425055	0.645179	0.732304	1.13504	TRUE	TRUE	1.54996	0.00550468	TRUE	TRUE	1.36555	0.0136555	FALSE	TRUE	0.881027	0.0378447	FALSE	FALSE
O70251	Eef1b	Elongation factor 1-beta	0.883817	0.950094	0.9035	1.1069	1.1154	1.12536	1.15199	1.13135	1.16453	2.70045e-05	8.05901e-05	3.33524e-05	0.243244	1.23453	1.27503	1.03281	FALSE	TRUE	0.810022	0.00056421	FALSE	TRUE	0.784293	0.00041502	FALSE	TRUE	0.968237	0.0389948	FALSE	FALSE
Q3UJC3	Nmt1	Glycylpeptide N-tetradecanoyltransferase;Glycylpeptide N-tetradecanoyltransferase 1	0.867173	0.991124	0.89153	1	1.03227	1.01243	1.16766	1.16513	1.20913	0.000693595	0.0620008	0.000583008	0.00660926	1.13561	1.30972	1.15333	FALSE	TRUE	0.880587	0.0656211	FALSE	FALSE	0.763519	0.002861	FALSE	TRUE	0.867057	0.000631391	FALSE	FALSE
O70318	Epb41l2	Band 4.1-like protein 2	1.13485	1.16595	1.19678	0.961614	0.967823	0.918684	0.876582	0.87309	0.822687	3.66564e-05	0.000253457	3.33135e-05	0.0201355	0.82475	0.748825	0.907942	FALSE	TRUE	1.21249	0.000787797	FALSE	TRUE	1.33543	0.000246391	FALSE	TRUE	1.10139	0.0168342	FALSE	FALSE
Q8VCU2	Gpld1	Phosphatidylinositol-glycan-specific phospholipase D	0.891351	0.960501	0.837192	1.07457	1.32662	0.954105	1.09768	1.02872	1.16179	0.123038	0.142937	0.190306	0.972544	1.20555	1.23148	1.02151	FALSE	TRUE	0.829497	0.126633	FALSE	FALSE	0.812031	0.0189617	FALSE	TRUE	0.978944	0.856815	FALSE	FALSE
Q3TPU5	Emc8	ER membrane protein complex subunit 8	0.837237	1.08283	0.882248	1.14837	1.1443	1.05771	0.793543	1.01373	0.978239	0.120993	0.167587	0.997694	0.15434	1.29703	1.1088	0.854876	FALSE	TRUE	0.77099	0.0873151	FALSE	FALSE	0.901873	0.958755	FALSE	FALSE	1.16976	0.0645708	FALSE	FALSE
O70400	Pdlim1	PDZ and LIM domain protein 1	0.867741	0.940279	1.11646	1.01867	1.04901	1.28204	1.09519	1.00098	1.20304	0.380556	0.406813	0.486301	0.985288	1.11564	1.16475	1.04402	FALSE	FALSE	0.896347	0.271581	FALSE	FALSE	0.858556	0.25521	FALSE	FALSE	0.95784	0.876434	FALSE	FALSE
O70423	Aoc3	Membrane primary amine oxidase	1.4792	0.947382	1.00288	0.762562	0.816147	0.667015	0.878747	0.910435	0.85066	0.0805473	0.0735458	0.235737	0.649498	0.760369	0.876219	1.15236	FALSE	TRUE	1.31515	0.0863529	FALSE	FALSE	1.14127	0.195766	FALSE	FALSE	0.867783	0.0487805	FALSE	FALSE
Q543D7	Fhl2	Four and a half LIM domains protein 2	1.23203	1.14886	0.90023	0.900491	0.899279	0.791234	0.843662	0.850436	0.726974	0.0458663	0.104025	0.048258	0.819161	0.782759	0.734349	0.938155	FALSE	TRUE	1.27753	0.0958993	FALSE	FALSE	1.36175	0.0558851	FALSE	FALSE	1.06592	0.353511	FALSE	FALSE
Q58EV4	Psma3	Proteasome subunit alpha type;Proteasome subunit alpha type-3	1.00162	0.92712	0.88138	1.0369	1.03525	1.05822	1.06641	1.0993	1.07815	0.00759054	0.0288113	0.00735126	0.470283	1.11841	1.1629	1.03978	FALSE	FALSE	0.894129	0.0406988	FALSE	FALSE	0.859921	0.0164161	FALSE	FALSE	0.961742	0.0356579	FALSE	FALSE
Q8BH40	Stx7	Syntaxin-7	0.852745	0.987095	0.803051	0.956966	0.953243	0.892216	0.921535	1.19233	1.02271	0.194213	0.793288	0.182048	0.405471	1.11785	1.19931	1.07287	FALSE	FALSE	0.894572	0.417238	FALSE	FALSE	0.833812	0.162472	FALSE	FALSE	0.932079	0.244674	FALSE	FALSE
Q542R8	Gnaz	Guanine nucleotide-binding protein G(z) subunit alpha	1.27072	0.942066	1.09801	0.837235	0.919099	0.618963	0.952223	1.00656	0.915412	0.0748482	0.0641163	0.426964	0.343422	0.762505	0.867229	1.13734	FALSE	TRUE	1.31147	0.0752209	FALSE	FALSE	1.1531	0.213756	FALSE	FALSE	0.879242	0.149612	FALSE	FALSE
O70456	Sfn	14-3-3 protein sigma	0.649212	0.346362	0.501396	0.865527	0.916501	1.37883	1.71477	2.2433	1.35936	0.00768744	0.160464	0.00632112	0.0715301	1.8279	3.41999	1.87099	TRUE	TRUE	0.547076	0.0401533	TRUE	TRUE	0.292399	0.00934676	TRUE	TRUE	0.534475	0.0774693	FALSE	FALSE
Q3TS38	Ugdh	UDP-glucose 6-dehydrogenase	0.682456	0.810704	0.856404	0.802153	0.887142	1.12986	1.14224	1.43078	1.35229	0.00976494	0.41529	0.00902052	0.0419508	1.09429	1.66804	1.52432	TRUE	TRUE	0.913838	0.23177	FALSE	FALSE	0.599504	0.00643285	TRUE	TRUE	0.656029	0.0476796	TRUE	TRUE
Q78ZM0	Snx3	Sorting nexin-3	1.01747	1.02796	0.95919	0.923605	0.976302	1.03053	0.973276	1.14561	0.990322	0.574459	0.893752	0.80323	0.549297	0.959534	0.973314	1.01436	FALSE	FALSE	1.04217	0.546213	FALSE	FALSE	1.02742	0.585484	FALSE	FALSE	0.985842	0.397217	FALSE	FALSE
Q6ZWQ5	Snx12	Sorting nexin-12	1.21475	1.02905	1.09159	0.938539	0.972665	0.974144	1.0547	0.952024	0.978544	0.0618002	0.0628229	0.141541	0.804337	0.891055	0.89644	1.00604	FALSE	FALSE	1.12227	0.0546803	FALSE	FALSE	1.11552	0.135858	FALSE	FALSE	0.993993	0.368593	FALSE	FALSE
O70503	Hsd17b12	Very-long-chain 3-oxoacyl-CoA reductase	0.959913	0.956319	0.778066	1.05611	1.11933	1.06799	1.12442	1.16347	1.05969	0.0182783	0.0423395	0.0206878	0.821351	1.11677	1.17578	1.05283	FALSE	FALSE	0.895438	0.0440436	FALSE	FALSE	0.850502	0.0316937	FALSE	FALSE	0.949817	0.388849	FALSE	FALSE
O70570	Pigr	Polymeric immunoglobulin receptor;Secretory component	0.526354	0.698988	0.845836	0.661652	0.69994	0.632119	1.73614	1.34985	0.776504	0.0693598	0.993661	0.104084	0.0907827	0.946585	1.93114	2.04012	TRUE	TRUE	1.05643	0.797957	FALSE	FALSE	0.517828	0.111792	FALSE	FALSE	0.490168	0.0897081	FALSE	FALSE
O70572	Smpd2	Sphingomyelin phosphodiesterase 2	1.12135	0.913916	0.886445	0.976259	0.959099	0.879465	0.865936	0.915641	0.904072	0.531165	0.856766	0.503105	0.800032	1.04944	0.989229	0.942626	FALSE	FALSE	0.95289	0.678795	FALSE	FALSE	1.01089	0.357028	FALSE	FALSE	1.06087	0.266677	FALSE	FALSE
O70589	Cask	Peripheral plasma membrane protein CASK	0.745703	1.00755	0.953874	0.950362	0.98769	1.31524	1.44135	1.03183	1.35682	0.126923	0.503062	0.110655	0.469225	1.03545	1.42243	1.37373	FALSE	TRUE	0.965762	0.265492	FALSE	FALSE	0.70302	0.0649473	FALSE	FALSE	0.727944	0.322182	FALSE	FALSE
O70591	Pfdn2	Prefoldin subunit 2	1.01654	0.928513	0.961082	0.988199	1.10643	0.941223	1.00254	1.02417	1.0241	0.544116	0.633333	0.572285	0.993458	1.02822	1.06557	1.03633	FALSE	FALSE	0.972559	0.479126	FALSE	FALSE	0.938464	0.144998	FALSE	FALSE	0.964942	0.924892	FALSE	FALSE
O88271	Cfdp1	Craniofacial development protein 1	1.10094	1.01218	1.16583	1.17215	1.1016	1.16881	1.02549	0.94463	0.998661	0.0338565	0.493233	0.134685	0.0301609	1.06166	0.907103	0.854423	FALSE	FALSE	0.941925	0.337645	FALSE	FALSE	1.10241	0.109949	FALSE	FALSE	1.17038	0.00880357	FALSE	FALSE
O88312	Agr2	Anterior gradient protein 2 homolog	0.83539	0.800996	1.08703	1.92179	1.76497	0.595752	0.829682	0.893864	0.747917	0.254369	0.363716	0.969112	0.273557	2.11275	0.993167	0.470083	TRUE	TRUE	0.473317	0.291376	FALSE	FALSE	1.00688	0.44642	FALSE	FALSE	2.12729	0.224406	FALSE	FALSE
O88322	Nid2	Nidogen-2	1.19505	1.00841	1.11153	0.906655	0.925177	0.815184	0.885795	1.02615	0.865387	0.033459	0.0354662	0.0794814	0.797243	0.815684	0.796918	0.976993	FALSE	TRUE	1.22596	0.0251146	FALSE	TRUE	1.25483	0.0724605	FALSE	FALSE	1.02355	0.515103	FALSE	FALSE
O88325	Naglu		1.16249	1.15054	1.02187	1.12471	1.05065	1.00438	0.99037	0.941366	0.950845	0.051556	0.562568	0.0463303	0.179647	0.913177	0.826434	0.905009	FALSE	TRUE	1.09508	0.415883	FALSE	FALSE	1.21002	0.0336183	FALSE	TRUE	1.10496	0.0601601	FALSE	FALSE
Q3TJY2	Wdr1	WD repeat-containing protein 1	1.03108	0.915965	0.912582	0.870773	0.908441	1.06916	1.24035	1.23275	1.17758	0.00714524	0.99793	0.0119004	0.0111466	0.991785	1.34584	1.35699	FALSE	TRUE	1.00828	0.961087	FALSE	FALSE	0.743028	0.00379699	FALSE	TRUE	0.736924	0.0139085	FALSE	TRUE
O88398	Avil	Advillin	0.715735	0.388492	0.769055	0.942041	0.834738	1.54084	1.33332	1.46125	1.23145	0.0369912	0.135011	0.0334587	0.538239	1.31619	1.86288	1.41536	TRUE	TRUE	0.75977	0.12623	FALSE	FALSE	0.536804	0.00623138	TRUE	TRUE	0.706535	0.361701	FALSE	FALSE
O88413	Tulp3	Tubby-related protein 3	1.11109	1.00909	1.06567	1.0906	0.914422	0.987842	0.844994	1.04795	0.851421	0.208126	0.668243	0.18682	0.52679	0.92697	0.798955	0.861899	FALSE	TRUE	1.07878	0.336833	FALSE	FALSE	1.25163	0.113489	FALSE	FALSE	1.16023	0.379641	FALSE	FALSE
O88441	Mtx2	Metaxin-2	1.32008	1.0372	1.10081	0.936059	0.95832	0.908948	1.05414	1.03434	0.979634	0.0640801	0.0557042	0.255397	0.492592	0.850336	0.939618	1.105	FALSE	FALSE	1.17601	0.0658714	FALSE	FALSE	1.06426	0.215933	FALSE	FALSE	0.90498	0.0289558	FALSE	FALSE
O88492	Plin4	Perilipin-4	1.5446	1.1472	1.16631	0.731765	0.785287	0.654853	0.930259	0.874299	0.859374	0.00607171	0.00564142	0.0273354	0.367517	0.627418	0.749626	1.19478	TRUE	TRUE	1.59383	0.0140428	TRUE	TRUE	1.334	0.0386157	FALSE	TRUE	0.836974	0.0197038	FALSE	FALSE
O88512	Ap1g2	AP-1 complex subunit gamma-like 2	1.00598	0.829315	0.909335	1.16582	1.02678	1.32963	1.18492	1.16317	0.985936	0.0839146	0.0832759	0.189008	0.802476	1.28206	1.27914	0.997725	FALSE	TRUE	0.779997	0.0627851	FALSE	FALSE	0.781776	0.0726039	FALSE	FALSE	1.00228	0.591974	FALSE	FALSE
Q3U6J9	Ppt1	Palmitoyl-protein thioesterase 1	1.36767	1.36442	1.20366	0.807756	0.921177	0.775736	0.852074	0.933403	0.911629	0.00042927	0.000534241	0.00117153	0.568858	0.592013	0.668142	1.12859	TRUE	TRUE	1.68915	0.00240298	TRUE	TRUE	1.49669	0.00224273	FALSE	TRUE	0.886058	0.271859	FALSE	FALSE
O88532	Zfr	Zinc finger RNA-binding protein	1.02323	1.00311	0.975472	1.20904	1.04888	1.06982	0.928661	0.93388	0.905751	0.0140748	0.0997584	0.24652	0.0117753	1.0665	0.925783	0.868054	FALSE	FALSE	0.937644	0.105542	FALSE	FALSE	1.08017	0.00883701	FALSE	FALSE	1.152	0.0216436	FALSE	FALSE
Q3UQL2	Cops3	COP9 signalosome complex subunit 3	0.78869	1.02652	1.01407	0.994985	1.00391	1.06391	1.1722	0.862476	1.22808	0.488181	0.780463	0.459273	0.832146	0.989985	1.15593	1.16763	FALSE	FALSE	1.01012	0.387008	FALSE	FALSE	0.865101	0.352564	FALSE	FALSE	0.856437	0.595572	FALSE	FALSE
Q14AI7	Cops4	COP9 signalosome complex subunit 4	1.13285	1.08817	1.02269	1.02256	1.05641	1.03538	0.962776	0.968015	0.990832	0.0245022	0.344065	0.0208718	0.13582	0.951482	0.889579	0.934941	FALSE	FALSE	1.05099	0.267167	FALSE	FALSE	1.12413	0.0316478	FALSE	FALSE	1.06959	0.00801485	FALSE	FALSE
O88569	Hnrnpa2b1	Heterogeneous nuclear ribonucleoproteins A2/B1	1.03957	1.05631	1.07358	0.963179	1.04872	0.895919	0.899955	0.951658	0.933045	0.0417741	0.142771	0.0381541	0.574019	0.911836	0.883309	0.968714	FALSE	FALSE	1.09669	0.126443	FALSE	FALSE	1.13211	0.00206151	FALSE	FALSE	1.0323	0.429257	FALSE	FALSE
O88587	Comt	Catechol O-methyltransferase	1.15808	1.08645	1.01608	0.952759	0.841559	0.972078	1.16149	1.10869	1.03118	0.0346543	0.0599059	0.968648	0.0444971	0.87695	1.02047	1.16366	FALSE	FALSE	1.14032	0.0462653	FALSE	FALSE	0.979938	0.819565	FALSE	FALSE	0.859356	0.0325902	FALSE	FALSE
O88630	Gosr1	Golgi SNAP receptor complex member 1	0.919565	0.906778	0.973412	1.23051	1.25244	1.18908	1.04316	1.11506	1.04639	0.000198587	0.000157088	0.00912897	0.00453467	1.33815	1.13792	0.850372	FALSE	TRUE	0.747303	0.000459399	FALSE	TRUE	0.878795	0.0122464	FALSE	FALSE	1.17596	0.00647913	FALSE	FALSE
Q542I7	Lamtor3	Ragulator complex protein LAMTOR3	1.21503	1.04816	0.710804	0.981897	0.973088	1.04939	0.937605	1.2434	0.969574	0.912589	0.997353	0.915559	0.94105	0.936784	0.925027	0.98745	FALSE	FALSE	1.06748	0.949487	FALSE	FALSE	1.08105	0.756466	FALSE	FALSE	1.01271	0.651484	FALSE	FALSE
Q548I4	Emp2	Epithelial membrane protein 2	1.55708	0.804045	0.986048	0.615079	0.748919	0.547646	0.926195	0.86664	0.916622	0.117884	0.103099	0.544478	0.40537	0.623782	0.929592	1.49025	TRUE	TRUE	1.60313	0.110797	FALSE	FALSE	1.07574	0.403185	FALSE	FALSE	0.671027	0.0127267	FALSE	TRUE
O88685	Psmc3	26S protease regulatory subunit 6A	0.899654	0.978425	0.96002	0.993459	1.06945	1.05928	1.06347	1.03131	1.08971	0.0202134	0.0493155	0.0220776	0.785611	1.10339	1.10776	1.00396	FALSE	FALSE	0.906295	0.048167	FALSE	FALSE	0.902721	0.0167093	FALSE	FALSE	0.996057	0.516099	FALSE	FALSE
O88696	Clpp	ATP-dependent Clp protease proteolytic subunit, mitochondrial	1.07855	0.991683	0.994333	0.925316	0.921696	0.844907	0.943373	0.972928	1.00481	0.031637	0.0273506	0.410283	0.150489	0.926949	0.978473	1.05558	FALSE	FALSE	1.07881	0.0327114	FALSE	FALSE	1.022	0.227678	FALSE	FALSE	0.947343	0.0732983	FALSE	FALSE
S4R1L5	Birc6	Baculoviral IAP repeat-containing protein 6	0.908879	0.830416	0.855937	1.14296	0.931465	1.12634	1.06036	1.07884	1.07576	0.0199623	0.0320447	0.0291303	0.996427	1.31591	1.25683	0.955102	FALSE	TRUE	0.759931	0.048108	FALSE	TRUE	0.795655	0.000970183	FALSE	TRUE	1.04701	0.947934	FALSE	FALSE
Q3UDC3	Tom1	Target of Myb protein 1	0.97236	1.03061	1.02628	0.928664	1.00267	0.796464	0.819807	1.10596	0.800436	0.516716	0.575823	0.572743	0.999983	0.904885	0.798815	0.882781	FALSE	TRUE	1.10511	0.186813	FALSE	FALSE	1.25185	0.371829	FALSE	FALSE	1.13278	0.996535	FALSE	FALSE
O88792	F11r	Junctional adhesion molecule A	0.704606	0.854504	1.06677	0.816578	1.12034	1.04796	1.08885	1.16165	1.26409	0.123343	0.610305	0.109437	0.37332	1.22639	1.35945	1.10849	FALSE	TRUE	0.815399	0.439013	FALSE	FALSE	0.735594	0.0641007	FALSE	FALSE	0.902127	0.16718	FALSE	FALSE
O88811	Stam2	Signal transducing adapter molecule 2	0.729049	1.02937	1.01162	0.884684	1.28766	1.00162	0.954889	1.27143	1.12927	0.444543	0.648971	0.429649	0.911443	0.990112	1.11629	1.12744	FALSE	FALSE	1.00999	0.431981	FALSE	FALSE	0.895823	0.217765	FALSE	FALSE	0.886964	0.708398	FALSE	FALSE
O88844	Idh1	Isocitrate dehydrogenase [NADP] cytoplasmic	0.933498	0.916987	0.889177	0.883188	0.911307	1.01816	1.34149	1.32745	1.13559	0.00260094	0.925818	0.00368467	0.005258	0.993807	1.44762	1.45664	FALSE	TRUE	1.00623	0.60253	FALSE	FALSE	0.690789	0.00631545	FALSE	TRUE	0.686511	0.0133426	FALSE	TRUE
O88848	Arl6	ADP-ribosylation factor-like protein 6	1.06846	0.874317	1.47559	1.1782	0.414904	1.12903	1.04996	0.489364	0.93074	0.54934	0.707583	0.54205	0.953382	1.05668	0.871102	0.824373	FALSE	TRUE	0.946357	0.487323	FALSE	FALSE	1.14797	0.267973	FALSE	FALSE	1.21304	0.793205	FALSE	FALSE
Q3U3M5	Ccnk	Cyclin-K	1.19014	1.03582	1.03636	1.09798	1.02133	0.910707	0.867671	1.10872	0.981544	0.488953	0.64392	0.487034	0.955638	0.985492	0.947106	0.961049	FALSE	FALSE	1.01472	0.358889	FALSE	FALSE	1.05585	0.305929	FALSE	FALSE	1.04053	0.799077	FALSE	FALSE
O88879	Apaf1	Apoptotic protease-activating factor 1	1.00253	1.03012	0.793378	1.189	1.16634	1.10699	1.11994	0.911053	1.09988	0.114311	0.0992892	0.491222	0.438776	1.1634	1.0971	0.943016	FALSE	FALSE	0.85955	0.054255	FALSE	FALSE	0.911491	0.36732	FALSE	FALSE	1.06043	0.19409	FALSE	FALSE
O88952	Lin7c	Protein lin-7 homolog C	0.967789	0.936239	0.966676	1.01752	0.949743	1.0479	1.0103	1.00952	1.01072	0.143386	0.21481	0.166071	0.97746	1.05259	1.04513	0.992908	FALSE	FALSE	0.950033	0.192993	FALSE	FALSE	0.956819	0.00673743	FALSE	FALSE	1.00714	0.868405	FALSE	FALSE
O88958	Gnpda1	Glucosamine-6-phosphate isomerase 1	1.28396	1.27291	0.852344	0.847118	0.940023	0.836119	0.837699	0.928469	0.819679	0.112384	0.160804	0.141193	0.99428	0.6655	0.6581	0.988881	TRUE	TRUE	1.50263	0.146852	FALSE	FALSE	1.51953	0.133307	FALSE	FALSE	1.01124	0.804299	FALSE	FALSE
O88967	Yme1l1	ATP-dependent zinc metalloprotease YME1L1	1.00213	0.87904	0.955498	1.0528	1.18543	1.05194	1.02237	1.02316	1.10012	0.0623896	0.0573685	0.189392	0.635938	1.10183	1.07081	0.971848	FALSE	FALSE	0.907582	0.0570043	FALSE	FALSE	0.933872	0.0801646	FALSE	FALSE	1.02897	0.400922	FALSE	FALSE
O88983	Stx8	Syntaxin-8	0.872319	1.02647	1.01805	0.874259	1.45998	1.31799	1.29758	1.08049	1.44685	0.255947	0.391333	0.263855	0.941429	1.29462	1.27457	0.984517	FALSE	TRUE	0.772428	0.252237	FALSE	FALSE	0.784576	0.0616395	FALSE	FALSE	1.01573	0.793749	FALSE	FALSE
O89001	Cpd	Carboxypeptidase D	0.978723	1.05888	1.34047	1.30074	1.18113	0.870646	0.887849	0.777845	0.890747	0.167901	0.997992	0.207625	0.223935	1.11545	0.838477	0.751692	FALSE	TRUE	0.896497	0.962151	FALSE	FALSE	1.19264	0.0772556	FALSE	FALSE	1.33033	0.117652	FALSE	FALSE
O89020	Afm	Afamin	0.818917	0.839498	0.679996	0.909964	1.13546	0.973838	1.60013	1.41826	1.66916	0.000374732	0.105368	0.000347118	0.00221017	1.18918	1.95395	1.64311	TRUE	TRUE	0.840917	0.053522	FALSE	FALSE	0.511783	0.000962846	TRUE	TRUE	0.608601	0.00521545	TRUE	TRUE
O89023	Tpp1	Tripeptidyl-peptidase 1	1.23021	1.21405	1.07947	0.69468	0.984724	0.798124	0.848869	1.01287	0.831928	0.0206504	0.0216258	0.0548349	0.728259	0.657407	0.699206	1.06358	TRUE	TRUE	1.52113	0.0231543	TRUE	TRUE	1.43019	0.0209549	FALSE	TRUE	0.94022	0.521357	FALSE	FALSE
O89051	Itm2b	Integral membrane protein 2B;BRI2, membrane form;BRI2 intracellular domain;BRI2C, soluble form;Bri23 peptide	0.898347	1.07281	0.877316	0.967961	0.996072	1.0095	1.09354	1.06412	1.1016	0.0943933	0.719199	0.0883808	0.242388	1.10878	1.21729	1.09786	FALSE	TRUE	0.90189	0.545284	FALSE	FALSE	0.8215	0.09542	FALSE	FALSE	0.910865	0.00469049	FALSE	FALSE
Q3U1N0	Coro1a	Coronin;Coronin-1A	0.950316	1.03145	1.07488	0.92919	1.0849	0.891274	1.13314	1.23892	1.04583	0.131176	0.776512	0.296453	0.124335	0.900856	1.09859	1.2195	FALSE	TRUE	1.11006	0.508769	FALSE	FALSE	0.910257	0.145341	FALSE	FALSE	0.82001	0.1038	FALSE	FALSE
Q545K5	Rbm3	RNA-binding protein 3	1.26654	0.951352	1.05095	0.958035	1.00498	0.901709	0.868265	0.829145	0.903271	0.0868573	0.297696	0.0764884	0.560373	0.91159	0.826173	0.906299	FALSE	TRUE	1.09698	0.240016	FALSE	FALSE	1.2104	0.0799554	FALSE	FALSE	1.10339	0.0746947	FALSE	FALSE
O89103	Cd93	Complement component C1q receptor	1.0244	1.10904	1.31125	0.978292	0.940257	1.06065	1.03758	0.867258	0.960241	0.133101	0.242337	0.138028	0.898077	0.882104	0.865827	0.981548	FALSE	FALSE	1.13365	0.167733	FALSE	FALSE	1.15496	0.120831	FALSE	FALSE	1.0188	0.564976	FALSE	FALSE
O89112	Lancl1	LanC-like protein 1	1.1016	1.08039	1.07342	0.901722	0.892101	0.908174	0.923232	0.948881	0.914186	7.99479e-06	9.21404e-06	2.52234e-05	0.112442	0.834624	0.854532	1.02385	FALSE	FALSE	1.19814	4.45601e-05	FALSE	FALSE	1.17023	0.000308941	FALSE	FALSE	0.976702	0.0691928	FALSE	FALSE
Q7JCZ3	mt-Cytb	Cytochrome b	1.18846	0.994638	0.981234	0.946638	0.902137	1.0609	1.28625	1.15568	0.922563	0.434614	0.731213	0.820929	0.40644	0.951741	1.16191	1.22083	FALSE	TRUE	1.05071	0.358868	FALSE	FALSE	0.860652	0.623634	FALSE	FALSE	0.819118	0.262702	FALSE	FALSE
Q3UKA4	Adh1	Alcohol dehydrogenase 1	1.04034	0.659165	0.670307	0.834214	0.934042	0.881196	1.32828	1.51656	1.21428	0.00932432	0.754411	0.0105495	0.0237104	1.31462	1.9816	1.50736	TRUE	TRUE	0.760679	0.508433	FALSE	FALSE	0.504641	0.0212614	TRUE	TRUE	0.663409	0.0071446	TRUE	TRUE
Q544T5	Dhfr	Dihydrofolate reductase	0.665229	0.892134	0.803065	1.08242	1.02125	1.39716	0.93063	0.99823	1.24086	0.0699047	0.0660269	0.188479	0.702065	1.34786	1.24303	0.92222	FALSE	TRUE	0.741915	0.0468769	FALSE	TRUE	0.804489	0.0788999	FALSE	FALSE	1.08434	0.50206	FALSE	FALSE
Q7JCZ1	mt-Co2	Cytochrome c oxidase subunit 2	1.04647	0.894488	0.949408	0.95212	1.02733	1.02885	1.03409	0.972743	0.850821	0.699574	0.800148	0.98239	0.700834	1.08208	1.02458	0.946862	FALSE	FALSE	0.924148	0.484938	FALSE	FALSE	0.976011	0.883474	FALSE	FALSE	1.05612	0.446323	FALSE	FALSE
P00493	Hprt1	Hypoxanthine-guanine phosphoribosyltransferase	0.928221	1.15877	0.968886	1.02549	0.975505	1.17489	1.08306	1.10773	1.1612	0.489501	0.868578	0.463707	0.74425	1.05843	1.1433	1.08019	FALSE	FALSE	0.944799	0.689028	FALSE	FALSE	0.874659	0.256895	FALSE	FALSE	0.925762	0.41214	FALSE	FALSE
P00920	Ca2	Carbonic anhydrase 2	0.608628	0.93929	0.939856	0.897162	0.904471	1.54394	1.16845	1.36825	1.5396	0.123363	0.43234	0.107742	0.531901	0.962931	1.45669	1.51276	TRUE	TRUE	1.0385	0.301277	FALSE	FALSE	0.686489	0.0262547	FALSE	TRUE	0.661041	0.367034	FALSE	FALSE
P01027	C3	Complement C3;Complement C3 beta chain;C3-beta-c;Complement C3 alpha chain;C3a anaphylatoxin;Acylation stimulating protein;Complement C3b alpha chain;Complement C3c alpha chain fragment 1;Complement C3dg fragment;Complement C3g fragment;Complement C3d fragment;Complement C3f fragment;Complement C3c alpha chain fragment 2	0.767834	0.897317	0.723025	0.886055	0.898291	0.829842	2.1713	2.01412	1.14763	0.0174349	0.956396	0.0229961	0.0321148	1.15397	2.62312	2.27313	TRUE	TRUE	0.866576	0.252175	FALSE	FALSE	0.381226	0.0382738	TRUE	TRUE	0.439922	0.0468087	TRUE	TRUE
P01029	C4b	Complement C4-B;Complement C4 beta chain;Complement C4 alpha chain;C4a anaphylatoxin;Complement C4 gamma chain	1.03685	0.865018	0.800237	1.04043	1.0574	1.0026	1.27952	1.18315	1.40481	0.00726605	0.286819	0.00638213	0.0407343	1.20279	1.47918	1.22979	FALSE	TRUE	0.831402	0.140722	FALSE	FALSE	0.676051	0.0152017	FALSE	TRUE	0.813146	0.0180976	FALSE	TRUE
P01592	Igj	Immunoglobulin J chain	2.12761	1.23701	1.26038	1.37411	1.31614	1.11699	0.528728	0.515617	0.553138	0.0160972	0.548168	0.0154273	0.0562327	1.04425	0.4195	0.401725	TRUE	TRUE	0.957629	0.419489	FALSE	FALSE	2.38379	0.0262632	TRUE	TRUE	2.48927	0.000723508	TRUE	TRUE
P01645	Igkv10-95	Ig kappa chain V-V region HP 93G7;Ig kappa chain V-V region HP R16.7;Ig kappa chain V-V region HP 123E6;Ig kappa chain V-V region HP 124E1;Ig kappa chain V-V region MOPC 173	1.91448	0.73092	1.65647	1.34435	1.32098	1.41778	0.425033	0.818618	0.516761	0.0617849	0.970095	0.0759367	0.102344	0.811573	0.311965	0.384395	TRUE	TRUE	1.23217	0.849566	FALSE	FALSE	3.20549	0.0887898	FALSE	FALSE	2.60149	0.00319829	TRUE	TRUE
P01660		Ig kappa chain V-III region PC 3741/TEPC 111;Ig kappa chain V-III region TEPC 124	1.14399	0.646168	0.949481	1.22022	1.41473	1.09583	0.439355	0.47615	0.741607	0.0145957	0.179305	0.140847	0.0119836	1.28515	0.501484	0.390215	TRUE	TRUE	0.778121	0.127188	FALSE	FALSE	1.99408	0.105818	FALSE	FALSE	2.56269	0.00652064	TRUE	TRUE
P01804		Ig heavy chain V-III region HPC76	1.96542	0.535071	1.07269	1.0924	1.32305	1.60258	0.287028	0.472665	0.286504	0.0696691	0.9142	0.130223	0.0776393	1.23339	0.267577	0.216944	TRUE	TRUE	0.810772	0.754356	FALSE	FALSE	3.73724	0.116457	FALSE	FALSE	4.60949	0.00345875	TRUE	TRUE
P01831	Thy1	Thy-1 membrane glycoprotein	1.20817	1.16082	1.10833	0.796196	0.810909	0.978368	0.965925	0.980387	0.962735	0.0040021	0.00342907	0.0280549	0.188031	0.698568	0.832109	1.19116	FALSE	TRUE	1.4315	0.0103172	FALSE	TRUE	1.20177	0.00296377	FALSE	TRUE	0.839516	0.139904	FALSE	FALSE
P01863	Ighg	Ig gamma-2A chain C region, A allele;Ig gamma-2A chain C region, membrane-bound form	1.32925	0.884285	1.06696	1.50654	1.65424	1.52821	0.523579	0.47045	0.403233	0.000237516	0.0155709	0.00387812	0.000190805	1.43231	0.440925	0.307843	TRUE	TRUE	0.698175	0.0266685	FALSE	TRUE	2.26796	0.00935293	TRUE	TRUE	3.24841	4.51411e-05	TRUE	TRUE
P01867	Igh-3	Ig gamma-2B chain C region	1.4178	0.619534	0.919267	1.20713	1.3592	1.27714	0.60211	0.719095	0.647994	0.0505283	0.350233	0.28553	0.0427188	1.3893	0.704903	0.50738	TRUE	TRUE	0.719786	0.280173	FALSE	FALSE	1.41863	0.23441	FALSE	FALSE	1.97091	0.000356787	TRUE	TRUE
P01878	Igha	Ig alpha chain C region	2.14564	1.6147	1.27824	1.31956	1.5281	1.00214	0.403847	0.61863	0.427479	0.00777995	0.315132	0.00691133	0.0408137	0.81722	0.264742	0.323954	TRUE	TRUE	1.22366	0.250586	FALSE	FALSE	3.77726	0.0102244	TRUE	TRUE	3.08686	0.00877496	TRUE	TRUE
P01887	B2m	Beta-2-microglobulin	1.00355	0.918472	0.949121	1.08843	1.1498	0.937803	1.0789	1.22509	0.95811	0.33159	0.489105	0.333481	0.93814	1.14678	1.13674	0.991248	FALSE	FALSE	0.872009	0.207788	FALSE	FALSE	0.879709	0.183331	FALSE	FALSE	1.00883	0.787664	FALSE	FALSE
P01898	H2-Q10	H-2 class I histocompatibility antigen, Q10 alpha chain	0.769595	0.74452	0.709963	1.10089	1.36911	0.903619	1.19185	1.08877	1.70992	0.056177	0.194595	0.0503264	0.564837	1.47866	1.60083	1.08262	TRUE	TRUE	0.676287	0.0479478	FALSE	TRUE	0.624676	0.0379752	TRUE	TRUE	0.923685	0.430593	FALSE	FALSE
Q792Z7	H2-D1	H-2 class I histocompatibility antigen, D-B alpha chain	0.809469	0.854091	1.08693	1.0107	1.06083	0.997453	0.998343	1.10262	1.18803	0.184828	0.468823	0.166293	0.679843	1.18336	1.29099	1.09095	FALSE	TRUE	0.845049	0.294876	FALSE	FALSE	0.774602	0.153307	FALSE	FALSE	0.916636	0.275763	FALSE	FALSE
P01902	H2-K1	H-2 class I histocompatibility antigen, K-D alpha chain	0.794147	0.915724	1.0985	0.771672	0.855726	0.909799	1.46847	1.25058	0.573526	0.581138	0.921989	0.777678	0.561029	0.934481	1.36567	1.46142	FALSE	TRUE	1.07011	0.404818	FALSE	FALSE	0.732241	0.599701	FALSE	FALSE	0.684265	0.407658	FALSE	FALSE
P02088	Hbb-b1	Hemoglobin subunit beta-1;Hemoglobin subunit beta-2	0.801553	2.08294	0.774752	0.815955	0.966848	1.44171	0.697145	0.846208	0.791321	0.542184	0.926271	0.525187	0.734721	1.20622	0.987234	0.818454	FALSE	TRUE	0.829038	0.773711	FALSE	FALSE	1.01293	0.366378	FALSE	FALSE	1.22182	0.200069	FALSE	FALSE
P02463	Col4a1	Collagen alpha-1(IV) chain;Arresten	0.8985	0.912521	0.614529	0.579913	0.747462	0.778674	1.063	1.37532	1.11234	0.0178368	0.678684	0.0509222	0.0182939	0.831899	1.238	1.48816	FALSE	TRUE	1.20207	0.406939	FALSE	FALSE	0.807756	0.0522402	FALSE	FALSE	0.671972	0.013801	FALSE	TRUE
Q7JCZ0	mt-Atp8	ATP synthase protein 8	0.999949	0.916486	0.688048	1.15292	0.939907	0.894578	0.915175	1.50601	0.925998	0.467438	0.784114	0.437874	0.805969	1.02556	1.01038	0.985202	FALSE	FALSE	0.975081	0.356647	FALSE	FALSE	0.989727	0.316204	FALSE	FALSE	1.01502	0.599827	FALSE	FALSE
P03953	Cfd	Complement factor D	0.969675	0.700497	0.757274	0.991081	0.805147	0.914347	1.16858	1.33886	1.34835	0.00492773	0.596493	0.00529009	0.0150597	1.20742	1.768	1.46428	TRUE	TRUE	0.828213	0.39045	FALSE	FALSE	0.565612	0.00908855	TRUE	TRUE	0.68293	0.00864063	FALSE	TRUE
Q4FK28	Ada	Adenosine deaminase	0.751963	0.909035	0.859878	1.11155	1.09632	1.18925	1.08042	1.37747	1.12303	0.0147358	0.0366154	0.0163411	0.773809	1.29268	1.30603	1.01032	FALSE	TRUE	0.773584	0.00588322	FALSE	TRUE	0.765679	0.027085	FALSE	TRUE	0.989782	0.562331	FALSE	FALSE
P03991	H2-K1	H-2 class I histocompatibility antigen, K-W28 alpha chain;H-2 class I histocompatibility antigen, K-Q alpha chain	0.688848	0.797114	0.900468	1.04739	1.35409	1.07248	0.2752	1.24976	1.95493	0.615177	0.667362	0.664613	0.999987	1.34545	1.56786	1.1653	TRUE	TRUE	0.743244	0.0351284	FALSE	TRUE	0.637812	0.498934	FALSE	FALSE	0.858147	0.997016	FALSE	FALSE
Q542H7	Fabp4	Fatty acid-binding protein, adipocyte	0.806233	0.958013	1.0219	0.696586	0.712613	0.416819	0.516488	0.847722	0.823504	0.114619	0.102713	0.333195	0.637309	0.727116	0.859596	1.1822	FALSE	TRUE	1.3753	0.0501425	FALSE	FALSE	1.16334	0.183858	FALSE	FALSE	0.845881	0.448052	FALSE	FALSE
P04227	H2-Aa	H-2 class II histocompatibility antigen, A-Q alpha chain	2.00532	1.13449	1.52124	1.11528	0.942566	0.577868	0.342622	0.608752	0.703896	0.021353	0.0885744	0.0192395	0.462885	0.619605	0.400169	0.645845	TRUE	TRUE	1.61393	0.0858486	FALSE	FALSE	2.49894	0.0216769	TRUE	TRUE	1.54836	0.163567	FALSE	FALSE
P04627	Araf	Serine/threonine-protein kinase A-Raf	0.983379	0.963612	1.13904	0.947338	1.02237	0.902272	1.00351	0.955086	1.04991	0.502049	0.480458	0.898273	0.725713	0.96335	1.02047	1.05929	FALSE	FALSE	1.03804	0.337953	FALSE	FALSE	0.979939	0.697588	FALSE	FALSE	0.944025	0.363861	FALSE	FALSE
P04919	Slc4a1	Band 3 anion transport protein	0.662911	2.17974	0.690577	0.95652	0.890841	1.44131	0.772079	0.969503	0.796057	0.741326	0.980968	0.738459	0.838308	1.3851	1.15274	0.832243	FALSE	TRUE	0.721968	0.885266	FALSE	FALSE	0.867497	0.546902	FALSE	FALSE	1.20157	0.246102	FALSE	FALSE
Q4FJQ7	Prnp	Major prion protein	1.05782	0.805339	0.89162	0.95232	0.825183	0.935102	1.25346	1.11483	1.03941	0.0614938	0.985296	0.0968825	0.0786775	1.04877	1.25034	1.1922	FALSE	TRUE	0.953501	0.875383	FALSE	FALSE	0.799781	0.088367	FALSE	FALSE	0.838784	0.0355246	FALSE	FALSE
P05063	Aldoc	Fructose-bisphosphate aldolase C	0.629748	0.797807	1.22279	1.68514	2.14775	0.927798	0.968883	0.952103	1.16337	0.157698	0.161705	0.900489	0.280295	2.11222	1.21443	0.574956	TRUE	TRUE	0.473435	0.151072	FALSE	FALSE	0.823429	0.486777	FALSE	FALSE	1.73926	0.197549	FALSE	FALSE
P05132	Prkaca	cAMP-dependent protein kinase catalytic subunit alpha	1.05393	1.09072	1.0612	0.956354	1.06507	0.953544	1.02339	1.00283	0.98366	0.112508	0.123314	0.193851	0.933446	0.901199	0.944991	1.04859	FALSE	FALSE	1.10963	0.115571	FALSE	FALSE	1.05821	0.0152743	FALSE	FALSE	0.953659	0.777377	FALSE	FALSE
P05201	Got1	Aspartate aminotransferase, cytoplasmic	1.10714	0.971102	1.01094	0.837559	0.875236	0.902358	1.08988	0.958049	1.00603	0.0295367	0.0383259	0.967861	0.0516279	0.865767	0.995151	1.14944	FALSE	FALSE	1.15505	0.0238428	FALSE	FALSE	1.00487	0.843713	FALSE	FALSE	0.869986	0.0269612	FALSE	FALSE
P05202	Got2	Aspartate aminotransferase, mitochondrial	1.0285	1.03079	1.05672	0.883383	0.990284	0.929815	1.16525	1.04537	1.1526	0.0108489	0.0946758	0.187119	0.00894385	0.902038	1.11817	1.2396	FALSE	TRUE	1.1086	0.0319469	FALSE	FALSE	0.894319	0.102703	FALSE	FALSE	0.80671	0.0190124	FALSE	TRUE
P05213	Tuba1b	Tubulin alpha-1B chain	0.953109	0.992485	0.910879	0.997387	1.01926	1.10556	1.17134	1.06608	1.16957	0.0162435	0.185804	0.0133555	0.154456	1.0694	1.22711	1.14747	FALSE	TRUE	0.935102	0.0943747	FALSE	FALSE	0.814926	0.0119968	FALSE	TRUE	0.871483	0.118948	FALSE	FALSE
Q80XU2	Src	Non-specific protein-tyrosine kinase;Neuronal proto-oncogene tyrosine-protein kinase Src	1.13997	1.02124	1.00431	0.95821	0.950288	1.01628	1.00921	1.01945	0.896029	0.262193	0.319513	0.319297	1	0.938284	0.988225	1.05323	FALSE	FALSE	1.06577	0.166264	FALSE	FALSE	1.01192	0.239788	FALSE	FALSE	0.949464	0.999518	FALSE	FALSE
Q52L79	Jun	Transcription factor AP-1	0.779373	1.28781	1.11675	1.13095	0.715152	0.833374	1.17101	1.10097	1.12148	0.369641	0.572444	0.90108	0.357751	0.74625	1.00424	1.34571	FALSE	TRUE	1.34003	0.434833	FALSE	FALSE	0.99578	0.667338	FALSE	FALSE	0.743101	0.130625	FALSE	FALSE
P06330	Ighv1-26	Ig heavy chain V region AC38 205.12	1.88071	1.15031	1.23656	1.03232	1.25547	1.29013	0.667656	0.56255	0.694627	0.0209186	0.528122	0.0194888	0.0765529	1.0153	0.539931	0.531797	TRUE	TRUE	0.984934	0.399797	FALSE	FALSE	1.85209	0.0288857	TRUE	TRUE	1.88042	0.00364532	TRUE	TRUE
P06342	H2-Ab1	H-2 class II histocompatibility antigen, A-Q beta chain;H-2 class II histocompatibility antigen, A-D beta chain;H-2 class II histocompatibility antigen, A-F beta chain;H-2 class II histocompatibility antigen, A-S beta chain;H-2 class II histocompatibility antigen, A-U beta chain;H-2 class II histocompatibility antigen, A-K beta chain	1.27843	1.12935	2.04105	1.09106	1.12489	0.7483	0.35186	0.539431	1.1429	0.109474	0.331712	0.0975516	0.616582	0.85344	0.421948	0.494408	TRUE	TRUE	1.17173	0.182169	FALSE	FALSE	2.36996	0.0950455	FALSE	FALSE	2.02262	0.310543	FALSE	FALSE
P06684	C5	Complement C5;Complement C5 beta chain;Complement C5 alpha chain;C5a anaphylatoxin;Complement C5 alpha chain	1.33474	0.974608	0.900085	1.2483	1.16901	1.05847	1.04636	1.21952	1.29732	0.671147	0.789926	0.667628	0.974	1.19947	1.2513	1.04321	FALSE	TRUE	0.833703	0.573563	FALSE	FALSE	0.799171	0.484736	FALSE	FALSE	0.95858	0.768146	FALSE	FALSE
P06728	Apoa4	Apolipoprotein A-IV	1.2322	0.991131	0.707638	1.04692	1.07477	1.00585	1.18943	1.07451	1.19844	0.433593	0.870397	0.410955	0.679839	1.05628	1.20008	1.13613	FALSE	TRUE	0.946716	0.690358	FALSE	FALSE	0.83328	0.321632	FALSE	FALSE	0.880179	0.0667166	FALSE	FALSE
P06745	Gpi	Glucose-6-phosphate isomerase	1.23367	1.09018	1.09233	0.924275	0.890544	0.95402	1.07813	1.0256	0.949141	0.0164738	0.0136908	0.124027	0.237216	0.846148	0.938907	1.10963	FALSE	FALSE	1.18183	0.0132648	FALSE	FALSE	1.06507	0.115748	FALSE	FALSE	0.901205	0.0856718	FALSE	FALSE
Q543M3	Ctsl	Cathepsin L1;Cathepsin L1 heavy chain;Cathepsin L1 light chain	0.640485	0.804201	0.931646	0.716898	0.701414	0.935394	2.04273	1.46386	1.33179	0.00934866	0.999223	0.015194	0.0145795	0.891441	1.82027	2.04194	TRUE	TRUE	1.12178	0.950066	FALSE	FALSE	0.549369	0.0247414	TRUE	TRUE	0.48973	0.0230636	TRUE	TRUE
S4R1M0	Ptprc	Protein-tyrosine-phosphatase;Receptor-type tyrosine-protein phosphatase C	1.03392	0.829746	1.15085	1.01239	1.014	0.863304	0.928665	1.12337	0.868779	0.922478	0.921228	0.954554	0.994842	0.979173	0.898198	0.917303	FALSE	FALSE	1.02127	0.715436	FALSE	FALSE	1.11334	0.809486	FALSE	FALSE	1.09015	0.915323	FALSE	FALSE
Q3TQP6	Me1	Malic enzyme;NADP-dependent malic enzyme	0.88545	0.995747	0.765834	0.911846	0.941343	0.994218	1.34932	1.71883	1.21355	0.0136994	0.878216	0.0166658	0.0292469	1.06312	1.52388	1.4334	TRUE	TRUE	0.940624	0.397841	FALSE	FALSE	0.656219	0.0298259	TRUE	TRUE	0.697643	0.0352815	FALSE	TRUE
P06837	Gap43	Neuromodulin	1.36435	1.10728	1.46539	0.966715	0.922331	1.09816	0.648616	0.642081	0.672667	0.00156992	0.0400542	0.00125277	0.0295909	0.708555	0.475404	0.670948	TRUE	TRUE	1.41132	0.0562953	FALSE	FALSE	2.10348	0.00354945	TRUE	TRUE	1.49043	0.00312035	FALSE	TRUE
Q5NCU4	Sparc	SPARC	0.617672	1.35012	1.06895	1.1393	1.32449	1.18646	1.23218	1.05308	1.15156	0.564228	0.545064	0.760659	0.922654	1.10993	1.07728	0.970583	FALSE	FALSE	0.900954	0.406093	FALSE	FALSE	0.92826	0.576331	FALSE	FALSE	1.03031	0.401973	FALSE	FALSE
Q5M9K1	Ttr	Transthyretin	1.07154	1.0964	0.766751	1.15686	1.16201	0.909062	1.25503	1.10271	1.41108	0.182939	0.749912	0.168524	0.414027	1.07963	1.17124	1.08486	FALSE	FALSE	0.926243	0.508824	FALSE	FALSE	0.853793	0.114945	FALSE	FALSE	0.921781	0.213622	FALSE	FALSE
P07310	Ckm	Creatine kinase M-type	1.1012	0.960444	0.756279	0.514933	0.533011	0.518174	1.34648	0.981193	0.96379	0.0113787	0.0429395	0.491433	0.0108347	0.539515	1.0216	1.89356	TRUE	TRUE	1.85352	0.0141355	TRUE	TRUE	0.978854	0.379655	FALSE	FALSE	0.528106	0.00999304	TRUE	TRUE
Q542G9	Anxa2	Annexin;Annexin A2	1.29999	0.963116	1.07237	1.00042	0.927665	0.986918	1.00793	0.997206	0.956989	0.264926	0.291032	0.363189	0.980973	0.920311	0.929905	1.01042	FALSE	FALSE	1.08659	0.240275	FALSE	FALSE	1.07538	0.28303	FALSE	FALSE	0.989683	0.594539	FALSE	FALSE
P07361	Orm2	Alpha-1-acid glycoprotein 2	4.09689	0.409163	0.90125	0.452428	0.49488	0.728621	0.674577	0.769552	0.747823	0.417632	0.438721	0.53108	0.982022	0.549104	0.829762	1.51112	TRUE	TRUE	1.82115	0.343693	FALSE	FALSE	1.20516	0.406455	FALSE	FALSE	0.661761	0.13029	FALSE	FALSE
Q546G4	Alb	Serum albumin	0.742612	0.852109	0.637477	1.05151	0.88006	0.98717	1.81215	1.41604	1.85567	0.000862995	0.266219	0.000864892	0.0036785	1.32932	2.44024	1.8357	TRUE	TRUE	0.752263	0.0452803	FALSE	TRUE	0.409796	0.003413	TRUE	TRUE	0.544751	0.0082844	TRUE	TRUE
P07742	Rrm1	Ribonucleoside-diphosphate reductase large subunit	0.780817	0.802903	0.790462	1.31053	1.38456	1.55892	0.975247	0.833219	1.36534	0.0133625	0.0111272	0.229683	0.100258	1.75158	1.23377	0.704375	TRUE	TRUE	0.570914	0.00106083	TRUE	TRUE	0.810525	0.169403	FALSE	FALSE	1.4197	0.109176	FALSE	FALSE
P07759	Serpina3k	Serine protease inhibitor A3K	0.982896	0.882037	0.509378	1.28156	1.18783	0.950441	1.47066	1.31721	1.38033	0.0184915	0.120461	0.0155435	0.281267	1.34669	1.56494	1.16206	TRUE	TRUE	0.742563	0.116478	FALSE	FALSE	0.639003	0.0165791	TRUE	TRUE	0.860537	0.0823109	FALSE	FALSE
Q80Y52	Hsp90aa1	Heat shock protein HSP 90-alpha	0.95732	1.06766	0.962857	1.06133	1.13798	1.01554	1.00544	0.99449	1.13305	0.431484	0.409877	0.671757	0.875873	1.10227	1.04423	0.947344	FALSE	FALSE	0.907219	0.209364	FALSE	FALSE	0.957645	0.444897	FALSE	FALSE	1.05558	0.657331	FALSE	FALSE
P08030	Aprt	Adenine phosphoribosyltransferase	0.953307	1.17478	1.02829	1.00014	1.0387	0.973542	1.03195	0.951426	1.00752	0.617212	0.70612	0.636773	0.991816	0.972621	0.979799	1.00738	FALSE	FALSE	1.02815	0.517638	FALSE	FALSE	1.02062	0.470405	FALSE	FALSE	0.992675	0.825476	FALSE	FALSE
[truncated: 2,873 more rows]

## Sheet: ANOVA Pvalue 0.05 FC1.5
Uniprot	Gene_symbol	Protein names	Anti-NGF（A1)	Anti-NGF（A2)	Anti-NGF（A3)	Adenomyosis(B1)	Adenomyosis(B2)	Adenomyosis(B3)	Control(C1)	Control(C2)	Control(C3)	p.aov.test	Tukey_B_A	Tukey_C_A	Tukey_C_B	FC_B_A	FC_C_A	FC_C_B	FC_15change	FC_12change	FC (A/B)	pvalue (AB)	FC 1.5 pvalue 0.05	FC 1.2 pvalue 0.05	FC (A/C)	pvalue (AC)	FC 1.5 pvalue 0.05	FC 1.2 pvalue 0.05	FC (B/C)	pvalue (BC)	FC 1.5 pvalue 0.05	FC 1.2 pvalue 0.05	ratio	FC_B_A	FC_C_A	FC_C_B	Taking group C as the reference Ratio	Uniprot	group C	group B	group A	mfuzz cluster	Protein names	Gene_symbol	A/B
[truncated: 378 more rows]

[truncated: 2 more sheets: mfuzz cluster (7,8), mfuzz cluster （3,5）]
